# Supplementary material for: Flavonoid Synthesis-Related Genes Determine the Color of Flower Petals in Brassica napus L
Source: Int J Mol Sci. 2023 Mar 30;24(7):6472. doi: 10.3390/ijms24076472 (PMC10094890; doi:10.3390/ijms24076472)
Supplement: Supplementary file 1 [file ijms-24-06472-s001.zip]

Archive with 10 entries (10 files):
- Supplementary Figure S1.pdf
- Supplementary Figure S2.pdf
- Supplementary Figure S3.pdf
- Supplementary Figure S4.pdf
- Supplementary Table S1.xlsx
- Supplementary Table S2.xlsx
- Supplementary Table S3.xlsx
- Supplementary Table S4.xlsx
- Supplementary Table S5.xlsx
- Supplementary Table S6.xlsx
