# Supplementary material for: Flavonoid Synthesis-Related Genes Determine the Color of Flower Petals in Brassica napus L
Source: Int J Mol Sci. 2023 Mar 30;24(7):6472. doi: 10.3390/ijms24076472 (PMC10094890; doi:10.3390/ijms24076472)
Supplement: Supplementary file 1 [file ijms-24-06472-s001.zip › Supplementary Table S1.xlsx]

## Sheet: Raw data
The detected metabolites in Brassica napus L. petals
Index	Q1 (Da)	Q3 (Da)	Molecular weight (Da)	Formula	Ionization model	Compounds	Class I	Class II	CAS	Level	LP-1	LP-2	LP-3	YP-1	YP-2	YP-3	P-1	P-2	P-3	Y-1	Y-2	Y-3	QC01	QC02	QC03	cpd_ID	kegg_map
HJN055	435.13	273.077	436.136	C21H24O10	[M-H]-	Dihydrocharcone-4'-O-glucoside	Flavonoids	Chalcones	-	3	100740	109428	99042	37779	39480.8	32674.5	175867	181396	159080	43345.3	37447.2	41954.5	97683.7	84102	81015.2	-	-
mws2118	435.13	166.7	436.137	C21H24O10	[M-H]-	Phloretin-2'-O-glucoside (Phlorizin)	Flavonoids	Chalcones	60-81-1	3	46656.8	41994.1	43041.6	37669.7	51570.1	53570.7	63288.7	83933.4	72175.3	36516.9	37898.3	37597.2	42550.3	50263.2	51663.3	C01604	ko00941,ko01110
Lmsn003297	449.109	287.056	450.116	C21H22O11	[M-H]-	3,4,2',4',6'-Pentahydroxychalcone-4'-O-glucoside	Flavonoids	Chalcones	-	2	721434	791150	748827	391112	375116	372141	572644	508803	530074	9	9	9	498760	421775	389564	C16408	ko00941
pme2960	273.076	153	272.068	C15H12O5	[M+H]+	Naringenin chalcone; 2',4,4',6'-Tetrahydroxychalcone*	Flavonoids	Chalcones	73692-50-9	3	93978.4	87133	79476.6	108285	121705	115145	132794	132100	124771	109999	24812.2	93435.2	132601	111696	98449	C06561	ko00941,ko01100,ko01110
pme1201	273.077	167	274.084	C15H14O5	[M-H]-	Phloretin	Flavonoids	Chalcones	60-82-2	3	31073.4	27528	27168.8	16101.4	22013.1	16172.9	46704.2	48028	42794.5	8951.77	7333.66	8881.93	30740.2	22663.6	23439.3	C00774	ko00941,ko01110
Hmpn005101	451.123	289.07	452.131	C21H24O11	[M-H]-	Sieboldin	Flavonoids	Chalcones	18777-73-6	3	48784.9	48526.5	42448.2	41018.9	54487	32118	36893.9	33358.8	32401.6	16145	14345.3	19482.3	54869.1	42269	34282.2	-	-
Xmgp006913	341.139	137.06	340.13	C20H20O5	[M+H]+	2,4,2',4'-tetrahydroxy-3'-prenylchalcone	Flavonoids	Chalcones	-	3	15600	15116.9	18130.3	20560.5	13994.1	12614.6	22302.1	16846.9	14194.1	9	9	9	7888.1	14693.2	15910.2	-	-
pmb2975	477.14	357.1	478.147	C23H26O11	[M-H]-	Hesperetin-3'-O-glucuronide	Flavonoids	Flavanones	1237479-05-8	3	5684.26	7016.76	5858.61	9261	9278.39	8899.97	10903.8	14803.7	12560	7764.34	9285.07	8315.38	8325.33	8304.32	8316.35	-	-
pmb0619	775.229	612.9	774.222	C33H42O21	[M+H]+	Eriodictyol-6,8-di-C-glucoside-4'-O-glucoside	Flavonoids	Flavanones	-	3	1.17014e+06	1.15028e+06	1.20715e+06	508595	521356	489030	851835	881608	908163	654196	735673	652672	810314	808337	840361	-	-
pmc1990	299.1	223.1	300.1	C17H16O5	[M-H]-	4'-Hydroxy-5,7-dimethoxyflavanone	Flavonoids	Flavanones	-	3	2.72505e+07	2.53086e+07	1.88593e+07	1.97405e+07	2.43011e+07	2.1433e+07	1.76584e+07	2.23225e+07	2.21168e+07	2.42641e+07	2.17884e+07	2.26849e+07	2.05971e+07	1.93078e+07	1.92991e+07	-	-
pmb3023	449.109	287	450.116	C21H22O11	[M-H]-	Eriodictyol-8-C-glucoside	Flavonoids	Flavanones	1023271-51-3	3	53247.2	51665.3	53499.1	47413.4	44434.9	42640.3	72517	80261.7	77539.6	23963.3	26564.7	30292.9	57775	56008.5	53190.3	-	-
MWS20145	451.123	289.074	450.116	C21H22O11	[M+H]+	Eriodictyol-7-O-glucoside	Flavonoids	Flavanones	38965-51-4	3	1.96188e+06	2.09576e+06	2.61749e+06	1.19014e+06	1.29196e+06	1.36655e+06	2.27061e+06	2.03953e+06	1.99645e+06	839689	644559	644590	2.10263e+06	2.12191e+06	1.96044e+06	-	-
pmb0686	537.124	289	536.117	C24H24O14	[M+H]+	Eriodictyol-7-O-(6''-malonyl)glucoside	Flavonoids	Flavanones	-	3	44538.9	93481.4	77161.1	59349	35617.6	56400.6	238991	232044	189392	24470.4	29299.6	46770.9	117906	117257	103336	-	-
pma0791	521	273	520.122	C24H24O13	[M+H]+	Naringenin-7-O-(6''-malonyl)glucoside	Flavonoids	Flavanones	-	3	121318	134356	132249	204618	185240	204390	130731	114760	142771	367457	371330	358918	145524	168697	154995	-	-
HJN086	449.11	287.057	450.116	C21H22O11	[M-H]-	Eriodictyol-3'-O-glucoside	Flavonoids	Flavanones	-	3	253378	259774	243407	212803	175251	192626	299154	322915	284291	48492.7	118938	116834	251815	257725	221260	-	-
HJN090	433.115	271.06	434.121	C21H22O10	[M-H]-	Butin-7-O-glucoside	Flavonoids	Flavanones	-	3	106716	119176	110199	88686.2	91840.7	75670.9	137560	145207	143613	127727	138727	130364	134442	124253	113122	-	-
pmb0628	613.176	451.1	612.169	C27H32O16	[M+H]+	Eriodictyol-8-C-glucoside-4'-O-glucoside	Flavonoids	Flavanones	-	3	1.54748e+06	1.51758e+06	1.75181e+06	1.11996e+06	1.03475e+06	1.14407e+06	1.60052e+06	1.33225e+06	1.29645e+06	784150	971341	830800	1.30157e+06	1.57275e+06	1.36751e+06	-	-
HJN087	433.12	271.065	434.121	C21H22O10	[M-H]-	Naringenin-4'-O-glucoside	Flavonoids	Flavanones	-	3	107120	115683	126466	92099.9	85444	86591.9	135641	158909	144141	131197	131304	126633	134092	128068	109358	-	-
MWSHY0137	273.076	153.019	272.068	C15H12O5	[M+H]+	Naringenin (5,7,4'-Trihydroxyflavanone)	Flavonoids	Flavanones	480-41-1	3	95376.5	96899.8	77984	115696	105521	110231	133937	122376	123864	32030	86457.3	96477.1	109990	101371	88713.7	C00509	ko00941,ko00943,ko01100,ko01110
pme1598	463.125	301	464.132	C22H24O11	[M-H]-	Hesperetin-5-O-glucoside	Flavonoids	Flavanones	69651-80-5	3	1.13708e+07	9.46635e+06	1.07001e+07	9.07791e+06	9.09197e+06	9.02156e+06	1.1284e+07	1.11248e+07	1.1935e+07	2.76192e+06	2.89505e+06	2.91609e+06	1.24129e+07	1.06148e+07	9.66994e+06	-	-
mws1179	433.114	271	434.121	C21H22O10	[M-H]-	Naringenin-7-O-glucoside (Prunin)	Flavonoids	Flavanones	529-55-5	3	94086.4	82008.4	85537.6	115004	102557	114570	52652.2	46298.4	47701.5	186245	191732	193201	109506	93653.3	85144.2	C09099	ko00941
Hmmn002379	919.259	757.2	920.28	C39H52O25	[M-H]-	Eriodictyol-7-O-rutinoside-4'-O-Sophoroside	Flavonoids	Flavanones	-	3	9	9	9	7489.17	18155.6	17686.2	31540.3	29959.3	12589.6	45360.7	42551.8	42896.5	34880	29771.8	27096.5	-	-
pmb2979	549.125	387.1	550.132	C25H26O14	[M-H]-	Hesperetin-7-O-(6''-malonyl)glucoside	Flavonoids	Flavanones	-	3	156624	152789	141577	89507.1	73370.3	67490.8	68280.7	70559.9	70258.8	13569.4	10844.9	11598.4	110975	85793.8	82028.9	-	-
MWSHY0092	597.18	289.072	596.174	C27H32O15	[M+H]+	Eriodictyol-7-O-Rutinoside (Eriocitrin)	Flavonoids	Flavanones	13463-28-0	3	15885.9	16123.4	17895.4	146961	154007	140716	9947.92	24434.6	9150.1	12928.7	9899.89	13857.9	38930.1	38139	51902.8	C09732	-
mws0046	579.172	271.062	580.179	C27H32O14	[M-H]-	Naringenin-7-O-Neohesperidoside(Naringin)	Flavonoids	Flavanones	10236-47-2	3	5481.98	2701.18	9	46160.7	54055.5	51099.6	3416.12	5406.6	5354.97	1631.38	857.866	831.459	19631.1	16608.9	13074	C09789	ko00941
pme3475	273.076	153	272.068	C15H12O5	[M+H]+	Butin; 7,3',4'-Trihydroxyflavanone*	Flavonoids	Flavanones	492-14-8	3	68122.1	70993.8	53060.4	130449	83262.3	77346.8	137371	131871	125144	49329.6	36378.5	46098.5	134348	79830	109357	C09614	ko00941
pma6218	419.1	383.1	418.126	C21H22O9	[M+H]+	O-MethylNaringenin-8-C-arabinoside	Flavonoids	Flavanones	-	3	28592.6	23828.5	36230.5	20146.7	13478	24032.7	25828.7	23082.7	17218.2	21262.9	7655.83	12154	15421.8	33452.1	22879.6	-	-
Lmzp002365	465.139	303.09	464.131	C22H24O11	[M+H]+	Hesperetin-7-O-glucoside	Flavonoids	Flavanones	31712-49-9	3	3.03806e+06	2.17377e+06	2.61618e+06	1.66942e+06	1.5724e+06	3.15545e+06	1.77634e+06	2.85685e+06	1.6497e+06	9	9	9	3.84681e+06	1.25419e+06	3.33397e+06	C16422	ko00941
Lmtn002796	449.108	287.057	450.116	C21H22O11	[M-H]-	Aromadendrin-7-O-glucoside	Flavonoids	Flavanonols	28189-90-4	2	101088	100276	100403	85488.8	92634.9	89077.3	156100	149644	136287	64701.7	66740.9	56314.8	118310	115125	109624	-	-
Lmmn004625	449.109	287.056	450.116	C21H22O11	[M-H]-	Dihydrokaempferol-7-O-glucoside	Flavonoids	Flavanonols	-	3	279279	232377	331723	167850	189557	196068	251533	265596	270572	114997	108215	114854	243908	183592	221039	-	-
mws0914	271.061	151.003	272.068	C15H12O5	[M-H]-	3,5,7-Trihydroxyflavanone (Pinobanksin)	Flavonoids	Flavanonols	548-82-3	3	15783.6	15427.2	11562.2	13616.5	24583.7	16862.3	135338	134468	121147	13790.7	5224.23	8018.18	21868.1	17549.7	16514.6	C09826	ko00941
Cmsp004086	303.087	229.083	302.079	C16H14O6	[M+H]+	Dihydrokaempferide	Flavonoids	Flavanonols	137225-59-3	3	249209	436808	346598	283795	224361	201606	357191	432258	457552	120303	59346.8	96474.6	275469	517675	262705	-	-
Zmcp002723	859.214	287.056	859.214	C36H43O24+	[M]+	Cyanidin-3-O-(6''-O-malonyl)sophoroside-5-O-glucoside	Flavonoids	Anthocyanidins	63003-09-8	3	2.6128e+06	2.84078e+06	2.57725e+06	1.64103e+06	1.54028e+06	1.49988e+06	2.95287e+06	3.01409e+06	2.96258e+06	1.57291e+06	1.69588e+06	1.46366e+06	2.11136e+06	2.12579e+06	2.12873e+06	-	-
pmf0614	625.176	301.071	625.176	C28H33O16+	[M]+	Peonidin-3,5-O-diglucoside	Flavonoids	Anthocyanidins	47851-83-2	3	23649.6	29488	32595.9	39310.5	54748.2	37332.4	42078.5	37973.8	36449.3	1833.69	4355.86	4584.76	28964.3	28659.6	28848	-	-
pmb0550	449.108	287.055	449.108	C21H21O11+	[M]+	Cyanidin-3-O-glucoside (Kuromanin)	Flavonoids	Anthocyanidins	47705-70-4	3	4.44859e+07	4.0339e+07	4.324e+07	5.54306e+07	6.3154e+07	54901278	9	9	9	2.49659e+06	3.26675e+06	3.22139e+06	4.39146e+07	4.43325e+07	4.46285e+07	C08604	ko00942
Lmqp001553	789.21	465.101	789.209	C33H41O22+	[M]+	Delphinidin-3-O-sophoroside-5-O-glucoside	Flavonoids	Anthocyanidins	-	3	8.25077e+06	8.82454e+06	8.34153e+06	1.03613e+07	9.37099e+06	9.36077e+06	9.85373e+06	9.66081e+06	9.85478e+06	4.09696e+06	4.42065e+06	4.09171e+06	8.10332e+06	7.85613e+06	7.938e+06	-	-
mws1046	465.1	303.05	465.103	C21H21O12+	[M]+	Delphinidin-3-O-galactoside*	Flavonoids	Anthocyanidins	28500-00-7	3	2.64178e+06	2.03464e+06	2.07039e+06	3.50121e+06	2.47299e+06	3.00309e+06	3.42695e+06	3.28151e+06	3.72678e+06	1.2906e+06	1.57319e+06	1.76213e+06	2.57594e+06	2.42187e+06	2.49103e+06	-	-
Lmpp003059	491.118	287.055	491.118	C23H23O12+	[M]+	Cyanidin-3-O-(6''-O-acetyl)glucoside	Flavonoids	Anthocyanidins	-	3	1.35539e+06	1.24192e+06	1.39344e+06	4.66445e+06	3.84732e+06	4.28416e+06	3.63949e+06	3.89723e+06	3.22737e+06	19638.7	4749.16	3015.01	2.43433e+06	2.50028e+06	2.30013e+06	-	-
Smlp001915	435.092	303.05	435.092	C20H19O11+	[M]+	Delphinidin-3-O-arabinoside	Flavonoids	Anthocyanidins	-	3	40857.4	42202.9	44134.9	55801.5	62892.5	55106.7	51884.6	52178.6	52964.2	23281.5	25186	21572.9	41134.6	45045.1	46950.6	-	-
Zmcp002839	789.208	303.05	789.208	C33H41O22+	[M]+	Delphinidin-3,5,3'-Tri-O-glucoside	Flavonoids	Anthocyanidins	-	3	2.81471e+06	2.82977e+06	2.44695e+06	3.65833e+06	3.35032e+06	3.20658e+06	3.38832e+06	3.83661e+06	3.50631e+06	1560636	1.38037e+06	1.42051e+06	2.37047e+06	2.44493e+06	2.69215e+06	C16314	ko00942
pme1398	465.103	303.05	465.103	C21H21O12+	[M]+	Delphinidin-3-O-glucoside (Mirtillin)*	Flavonoids	Anthocyanidins	50986-17-9	3	2.82188e+06	2.30398e+06	2.48761e+06	3.17605e+06	3.99939e+06	3.54457e+06	4.27759e+06	2.37006e+06	3.52274e+06	1.50906e+06	1.10252e+06	1.67611e+06	3.17745e+06	2.65299e+06	2.63274e+06	C12138	ko00942
pmf0615	641.171	317.066	641.171	C28H33O17+	[M]+	Petunidin-3,5-di-O-glucoside	Flavonoids	Anthocyanidins	25846-73-5	3	6.2002e+06	5.277e+06	8.08853e+06	5.72624e+06	5.33309e+06	5.90671e+06	5.16575e+06	5.55605e+06	4.93489e+06	7.75418e+06	1.25928e+07	6.60471e+06	6.93103e+06	5.8621e+06	7.4655e+06	-	-
pme3391	479.118	317.066	479.118	C22H23O12+	[M]+	Petunidin-3-O-glucoside	Flavonoids	Anthocyanidins	6988-81-4	3	9	9	9	107223	83013.1	102928	9	9	9	9	9	9	110957	114625	89711.7	C12139	ko00942
pme1777	611.161	287.055	611.161	C27H31O16+	[M]+	Cyanidin-3,5-O-diglucoside (Cyanin)	Flavonoids	Anthocyanidins	2611-67-8	3	9.34654e+06	8.47826e+06	9.10634e+06	7.51807e+06	7.70184e+06	6.77609e+06	9.35299e+06	7.95888e+06	8.56929e+06	6.79192e+06	5.31639e+06	6.34426e+06	7.2667e+06	6.37772e+06	8.41401e+06	C08639	ko00942
Lmpp003255	641.15	303.051	641.15	C31H29O15+	[M]+	Delphinidin-3-O-(6''-O-feruloyl)glucoside	Flavonoids	Anthocyanidins	-	3	3619.62	11063.5	9186.68	6136.67	10706.4	18653.3	3577.57	6079.44	20419.6	9	9	9	9048.62	9027.77	14489.9	-	-
Smlp002277	449.108	317.066	449.108	C21H21O11+	[M]+	Petunidin-3-O-arabinoside	Flavonoids	Anthocyanidins	-	3	10153.9	8882.58	7529.92	10163.7	10340.2	8700.9	12154.6	11430.4	12735.9	10550.1	9519.13	12084.1	7491.73	11748.3	14835.7	-	-
pmf0203	463.123	301.071	463.123	C22H23O11+	[M]+	Peonidin-3-O-glucoside	Flavonoids	Anthocyanidins	68795-37-9	3	2.98005e+06	3.41103e+06	3.62082e+06	5.18911e+06	4.84949e+06	894704	5.32785e+06	4.96017e+06	1.44868e+06	9	9	9	3.71923e+06	1.59539e+06	3.51817e+06	C12141	ko00942
pmb2991	739.209	269.2	740.216	C33H40O19	[M-H]-	Apigenin-7-O-glucoside-4'-O-rutinoside	Flavonoids	Flavones	-	3	5247.85	5539.13	4706.53	4677.62	5369.1	5655.31	1864.83	2023.59	2134.02	4582.74	3151.44	4265.92	3488.75	3578.18	3644.59	-	-
Lmhp206353	493.134	331.081	492.127	C23H24O12	[M+H]+	Tricin-4'-O-glucoside*	Flavonoids	Flavones	-	1	26950.8	25288.1	40505.7	19310.8	27465.6	24456.1	52909.4	61141.7	69625.7	41067	25400.6	42329	30267.7	31883	30781.1	-	-
pmb0608	549.124	301.4	548.117	C25H24O14	[M+H]+	Chrysoeriol-7-O-(6''-malonyl)glucoside	Flavonoids	Flavones	-	1	42232.4	48845.8	64102.6	75225.7	68846.3	57494.2	73847.1	79909.4	81546.3	34609	28924.5	31108.7	59755.5	63577.5	60954.2	-	-
pmp000587	535.108	287.05	534.101	C24H22O14	[M+H]+	Luteolin-7-O-(6''-malonyl)glucoside	Flavonoids	Flavones	-	3	2.94819e+06	3.00519e+06	3.20883e+06	1.94565e+06	2.01583e+06	1.97876e+06	8.29275e+06	7.08357e+06	7.71499e+06	1.44754e+06	1.34677e+06	1.43731e+06	4.51074e+06	4.74085e+06	4.79035e+06	C10103	-
pmp000579	463.123	301.07	462.116	C22H22O11	[M+H]+	Diosmetin-7-O-galactoside*	Flavonoids	Flavones	-	1	649680	604367	633655	377605	401782	377983	652443	688510	613523	332366	351267	347320	506792	540670	538266	-	-
pmb3012	461.109	299.2	462.116	C22H22O11	[M-H]-	Chrysoeriol-7-O-glucoside*	Flavonoids	Flavones	19993-32-9	2	19540.4	24254.3	20835.8	18410.7	15234.8	19298.2	24927.3	19289.1	20051.2	20988.7	26061.5	23513.5	22762.5	20893	22431.2	-	-
pmb0745	497.144	331.081	496.137	C26H24O10	[M+H]+	Tricin-4'-O-syringyl alcohol	Flavonoids	Flavones	-	1	17093.2	15833.4	17186.5	11043.7	10482.5	10965.3	16095.7	13518	15028.7	9	9	9	12245.2	12378.9	11357.5	-	-
Hmmp004965	463.124	301.07	462.116	C22H22O11	[M+H]+	Diosmetin-7-O-glucoside*	Flavonoids	Flavones	20126-59-4	1	719894	617286	673493	419791	356824	436888	758131	703916	635012	329391	332994	371411	488551	537319	511751	-	-
Zmjp003031	611.161	449.107	610.153	C27H30O16	[M+H]+	Orientin-2''-O-galactoside	Flavonoids	Flavones	-	1	1.47899e+06	1.35308e+06	1.47238e+06	765971	848862	950213	1.14588e+06	1.27374e+06	1.0701e+06	830650	809711	875819	1.15404e+06	1.04505e+06	1.11687e+06	-	-
MWSHY0104	449.108	287.062	448.101	C21H20O11	[M+H]+	Luteolin-7-O-glucoside (Cynaroside)*	Flavonoids	Flavones	5373-11-5	1	4.31217e+06	3.76087e+06	4.16322e+06	2.21384e+06	2.66497e+06	2.68116e+06	5.07549e+06	4.28615e+06	4.48446e+06	1.50341e+06	1.29637e+06	1.60472e+06	3.54049e+06	3.91871e+06	3.48831e+06	C03951	ko00944
Hmpp003270	449.108	287.05	448.101	C21H20O11	[M+H]+	Luteolin-4'-O-glucoside*	Flavonoids	Flavones	6920-38-3	1	4.31436e+06	3.92252e+06	4.53186e+06	2.12503e+06	2.16232e+06	2.88677e+06	4.58737e+06	4.48241e+06	4.46822e+06	1.21865e+06	1.55828e+06	1.40508e+06	3.81124e+06	3.64928e+06	4.15156e+06	-	-
Zmhp002409	611.159	491.117	610.153	C27H30O16	[M+H]+	Isoluteolin-6,8-di-C-glucoside	Flavonoids	Flavones	-	3	6690.43	10794.6	11996	12053.5	9740.87	3625.83	14796.5	5401.49	10105.6	7095.45	9	7166.39	8998.19	10108.4	9043.52	-	-
Hmgp002036	479.12	317.06	478.112	C22H22O12	[M+H]+	Nepetin-7-O-glucoside(Nepitrin)	Flavonoids	Flavones	569-90-4	1	8.38626e+06	7.51646e+06	7.44858e+06	6.98197e+06	6.80027e+06	7.77816e+06	1.03385e+07	1.22494e+07	1.06145e+07	4.10498e+06	4.4483e+06	3.84579e+06	7.98344e+06	8.17417e+06	9.08597e+06	-	-
Zmxp005470	579.135	331.083	578.127	C26H26O15	[M+H]+	Tricin-7-O-(6''-O-malonyl)glucoside	Flavonoids	Flavones	-	1	9	9	9	21316.3	23163.4	24193.8	32358.4	26704.2	36377.7	25135.4	25614.1	28310.3	25990.2	26015.6	22834.9	-	-
Hmcn002875	301.035	255.02	302.043	C15H10O7	[M-H]-	6-Hydroxyluteolin	Flavonoids	Flavones	18003-33-3	3	15319.9	14788.2	16167.9	19935.8	16486.6	16227.9	22464.5	20362.2	20782.1	2241.19	3844.79	3833.21	18010.3	15810	15851.8	C10072	-
Hmlp003185	681.166	287.055	680.159	C30H32O18	[M+H]+	Luteolin-7-O-(6''-malonyl)glucoside-5-O-rhamnoside	Flavonoids	Flavones	-	3	159874	208355	208420	70056.9	74348.3	52643.1	69930.6	68195.2	88749.3	8532.62	15879.5	12792.6	101239	89612.1	87089.4	-	-
Hmjn004446	593.13	285.04	594.137	C30H26O13	[M-H]-	Luteolin-7-O-(6''-caffeoyl)rhamnoside	Flavonoids	Flavones	-	3	17918.5	34516.3	18374.1	33647.6	26148.5	36127.4	154081	213427	232361	9	9	9	59382.1	70067.6	65901.7	-	-
MWSslk146	595.167	433.122	594.159	C27H30O15	[M+H]+	4'-O-Glucosylvitexin	Flavonoids	Flavones	38950-94-6	2	83460.9	66390.9	72380.8	5784.85	9	20240.9	43046.3	41528.9	51160.2	53261.7	43587.2	52118.2	40142.5	43046.3	48608.7	-	-
pmp000001	301.071	286.05	300.063	C16H12O6	[M+H]+	Hispidulin (5,7,4'-Trihydroxy-6-methoxyflavone)	Flavonoids	Flavones	1447-88-7	1	3499.93	2308.48	4746.92	5059.08	4637.73	2985.91	4980.77	4632.73	5071.04	5370.74	6452.66	7471.34	3782.36	3152.62	3275.91	C10058	-
Lmpp003930	579.15	271.061	578.142	C30H26O12	[M+H]+	Apigenin-7-O-(6''-p-Coumaryl)glucoside	Flavonoids	Flavones	-	1	9	9	1830.98	71898.1	50568.9	71129	4401.53	10459	4401.53	986.886	1837.5	9	14744.2	14734.6	17428.5	-	-
pmp000593	595.166	287.05	594.159	C27H30O15	[M+H]+	Luteolin-7-O-rutinoside*	Flavonoids	Flavones	3563-98-2	3	64446.1	65221.3	60883.9	907875	922973	1.04082e+06	124719	92727	146859	11693.8	5066.55	1947.83	324329	310505	265453	-	-
Zmxp003107	611.161	287.057	610.153	C27H30O16	[M+H]+	Luteolin-7,3'-di-O-glucoside	Flavonoids	Flavones	52187-80-1	3	6.97438e+06	5.52517e+06	7.59203e+06	4.40982e+06	4.00269e+06	5.58724e+06	7.01313e+06	7.12517e+06	5.6593e+06	1.28715e+07	2.00401e+07	1.28844e+07	6.56993e+06	8.35655e+06	7.9741e+06	-	-
Hmgp002189	463.125	301.07	462.118	C22H22O11	[M+H]+	Hispidulin-7-O-glucoside(Homoplantaginin)	Flavonoids	Flavones	17680-84-1	1	576713	609840	717516	360209	348022	355390	693342	747659	491819	385464	323869	378772	585993	564084	461373	C17762	-
Jmln005880	345.061	165.02	346.069	C17H14O8	[M-H]-	Viscidulin III	Flavonoids	Flavones	92519-91-0	2	8507.95	9642	8707.37	12482.8	11872.9	10345.5	8596	7275.43	6752.3	8892.58	9503.84	10021.3	11308	9873.21	8833.24	-	-
pmb3000	503.12	341.1	504.127	C24H24O12	[M-H]-	Chrysoeriol-7-O-(6''-acetyl)glucoside	Flavonoids	Flavones	-	3	27898.8	23139.1	28961.6	19769.1	9532.34	14470	15323.5	15980	16346.1	9	9	9	18541.3	20536.1	15842.6	-	-
pmb2999	461.109	299.1	462.116	C22H22O11	[M-H]-	Chrysoeriol-5-O-glucoside*	Flavonoids	Flavones	-	2	1.60334e+06	1.59463e+06	1.77503e+06	900520	829388	789611	1.22244e+06	1.14927e+06	1.1444e+06	11251.8	8883	13937.5	1.19554e+06	936936	993003	-	-
mws0055	373.128	343.09	372.121	C20H20O7	[M+H]+	Tangeretin (4',5,6,7,8-Pentamethoxyflavone)	Flavonoids	Flavones	481-53-8	3	16035.8	15360.5	39128.6	14703.3	18087.9	14454.1	21019.5	21214.3	20778.7	25908.8	22643.7	26660.2	25270.1	20457.6	19961.4	C10190	-
Lmjp003655	463.123	301.078	462.116	C22H22O11	[M+H]+	6-C-MethylKaempferol-3-glucoside	Flavonoids	Flavones	-	1	663034	599025	703764	378613	386559	361956	612797	698527	800781	327442	389845	392609	607938	628577	484262	-	-
pma6640	479.3	317.1	478.111	C22H22O12	[M+H]+	3'-O-Methyltricetin-7-O-glucoside*	Flavonoids	Flavones	-	1	9	9	9	9	9	9	314103	438676	459462	382020	505054	415674	337938	443198	369499	-	-
Zmhn003257	299.058	284.039	300.063	C16H12O6	[M-H]-	5,7,2'-Trhiyroxy-8-methoxyflavone	Flavonoids	Flavones	-	1	8805.94	10020.9	12877.7	12825.9	12911.7	13632.6	15646	13336.9	12611.7	17994.8	17685.1	20327.9	15924.4	12747.8	12304.1	-	-
MWSHY0018	403.139	373.1	402.132	C21H22O8	[M+H]+	Nobiletin (5,6,7,8,3',4'-Hexamethoxyflavone)	Flavonoids	Flavones	478-01-3	3	18186.3	15568.4	42238.3	14765.4	20526	11541.4	29018.9	22203.7	23864.3	23397.7	19555.7	40234.8	28406.1	25391.4	20993.6	C10112	-
MWS20147	449.108	287.061	448.101	C21H20O11	[M+H]+	Luteolin-3'-O-glucoside*	Flavonoids	Flavones	-	1	2.44319e+07	2.2442e+07	2.61329e+07	1.58402e+07	1.49404e+07	1.85929e+07	3.05816e+07	2.13777e+07	2.51902e+07	8.94968e+06	6.84357e+06	8.88821e+06	1.7284e+07	2.33973e+07	2.1937e+07	-	-
MWSHY0080	595.166	287.058	594.159	C27H30O15	[M+H]+	Luteolin-7-O-neohesperidoside (Lonicerin)*	Flavonoids	Flavones	25694-72-8	3	363248	310014	406157	7.68088e+06	5.84383e+06	5.68932e+06	561854	956683	693487	11141.5	10556.3	12820.3	2.11778e+06	1.50573e+06	1.9519e+06	C12630	ko00944
Xmyn008071	299.057	284.034	300.063	C16H12O6	[M-H]-	Gnetifolin B	Flavonoids	Flavones	140671-06-3	1	12103	8628.64	14995.2	14162.4	14369	14248.1	13513	15453.1	15774.9	18928.8	18833.6	19916.2	17849.8	13192.4	13340.3	-	-
MWSHY0189	433.113	271.066	432.106	C21H20O10	[M+H]+	Apigenin-7-O-glucoside(Cosmosiin)*	Flavonoids	Flavones	578-74-5	1	40069.4	38807.8	35698	18208.6	25034	32802.2	13962.2	15856.3	9656.27	40863.7	44604.2	38369.2	28453	19660.1	22548.6	C04608	ko00944
pmb0736	493.134	331.081	492.127	C23H24O12	[M+H]+	Tricin-7-O-Glucoside*	Flavonoids	Flavones	32769-01-0	1	45740.2	28744.5	35648.1	20294.1	22780.1	22922.4	69251.1	54405.9	52964.7	40415.8	24683.7	40758.7	28231.4	22731.1	33450.5	-	-
Zmjp003291	595.168	433.116	594.158	C27H30O15	[M+H]+	Vitexin-2''-O-galactoside	Flavonoids	Flavones	-	2	30563.1	27786.8	24027.3	11899.8	6191.09	7638.05	13082	10065.1	19429.7	23248.3	23733.2	16134.1	17841.2	14772.4	21775.3	-	-
Hmpp002612	611.161	287.05	610.153	C27H30O16	[M+H]+	Luteolin-7-O-gentiobioside	Flavonoids	Flavones	-	3	7.88952e+06	9.20103e+06	7.75431e+06	4.06941e+06	3.98356e+06	5.05742e+06	6.45807e+06	7.84288e+06	6.24232e+06	1.91645e+07	1.55483e+07	1.66217e+07	5.6127e+06	8.37178e+06	7.39249e+06	-	-
pmp000238	581.15	383.07	580.143	C26H28O15	[M+H]+	Luteolin-6-C-arabinoside-7-O-glucoside	Flavonoids	Flavones	-	2	44997.2	41520.6	54565	13841.3	17342.2	12910.6	15467.4	13173.3	6711.81	9	9	1408.01	19445.8	25108.4	17055.6	-	-
Lmnp002413	595.166	449.11	594.159	C27H30O15	[M+H]+	Luteolin-6-C-glucoside-7-O-rhamnoside	Flavonoids	Flavones	-	3	31185.3	37191.2	49662.3	12958.5	9287.38	17254.3	54664.4	49987.4	53774.5	11371.2	15057.5	7759.65	34445.6	21901.3	30862.4	-	-
pmb3041	521.094	329.2	522.101	C23H22O14	[M-H]-	Tricin-7-O-saccharic acid	Flavonoids	Flavones	-	3	84100.2	92702.4	80348.5	9	12317.2	11426.2	46179.2	38410.8	40358.5	388715	346903	358635	92976.9	60073.8	71790.2	-	-
pmb0716	655.187	331.081	654.18	C29H34O17	[M+H]+	Tricin-4'-O-glucoside-7-O-glucoside	Flavonoids	Flavones	-	1	5101.93	4180.57	8020.41	13614.5	26048.6	8265.51	8004.27	7553.77	5578.79	7675.29	8297.02	2266.52	7407.96	7259.35	4793.48	-	-
Cwjp002289	919.25	757.201	918.243	C42H46O23	[M+H]+	Luteolin-7-O-(2''''-O-rhamnosyl)sophorotrioside	Flavonoids	Flavones	-	3	175314	163374	218410	591442	480265	832398	492783	692645	636593	4387.51	11230.8	6987.72	342820	533341	370856	-	-
pmb1108	773.213	593	772.206	C33H40O21	[M+H]+	Luteolin-6,8-di-C-glucoside-7-O-glucoside	Flavonoids	Flavones	-	3	15048	15294.7	20153.7	9340.77	6763.86	6840.51	11290.5	10548.8	10850.7	7216.82	8996.12	14220.3	11293.6	7742.99	7288.62	-	-
pmp000126	611.161	593.2	610.153	C27H30O16	[M+H]+	Luteolin-6,8-di-C-glucoside	Flavonoids	Flavones	29428-58-8	3	67217.6	90513.2	53313.2	34863.5	30804	51295	31305.9	36025.6	59070.1	15302.1	9	19402.2	43075.9	42371.7	65172.2	C10102	-
MWS20148	433.113	271.074	432.106	C21H20O10	[M+H]+	Apigenin-4'-O-glucoside*	Flavonoids	Flavones	-	1	26004.8	45791.8	40129.3	21813.6	12660.7	15763	19864.5	21054.3	14110.3	38227.6	45777.1	33792	30309.1	15724.7	27286.3	-	-
Hmmp002169	903.249	741.2	902.241	C39H50O24	[M+H]+	Luteolin-5,7-di-O-rutinoside	Flavonoids	Flavones	-	3	13884.5	6082.2	19726.9	17198.4	13222.3	16049.7	9	9	9	12166.6	14272.9	7308.76	9100.95	15765.7	19692.7	-	-
Hmmp002073	903.249	741.2	902.241	C39H50O24	[M+H]+	Apigenin-7-O-rutinoside-4'-O-Sophoroside	Flavonoids	Flavones	-	3	13884.5	6082.2	19726.9	17198.4	13222.3	16049.7	9	9	9	12166.6	14272.9	7308.76	9100.95	15765.7	19692.7	-	-
Hmmp002324	947.276	785.22	946.269	C41H54O25	[M+H]+	Tricin-4'-O-rutinoside-7-O-rutinoside	Flavonoids	Flavones	-	3	10406.7	10501.3	12274.2	8474.35	7462.76	8412.2	9526.23	9463.2	7346.72	3178.23	11642.2	13701.8	25240.2	15827.6	12606.3	-	-
Lmlp005572	433.113	271.065	432.106	C21H20O10	[M+H]+	Galangin-7-O-glucoside	Flavonoids	Flavones	-	1	37843.9	37425.8	42771.4	14025.2	17911.1	25232.7	12067	17498.3	11635.6	34896.2	43424.9	45274	37102.1	18614.2	20786.4	-	-
MWSmce498	579.169	271.07	578.164	C27H30O14	[M+H]+	Apigenin-7-O-neohesperidoside (Rhoifolin)	Flavonoids	Flavones	17306-46-6	1	8858.22	2494.98	5484.77	55923.2	39175.6	49915.9	4586.75	9788.69	3603.86	9	921.496	921.496	11285.3	14861.7	24264.3	C12627	ko00944
pmb0645	627.192	465.2	626.185	C28H34O16	[M+H]+	Hesperetin-6-C-glucoside-7-O-glucoside	Flavonoids	Flavonols	-	3	8.2283e+06	8.20533e+06	6.65731e+06	1.03944e+07	1.04307e+07	9.99646e+06	1.15343e+07	1.14883e+07	1.14358e+07	1.92685e+06	2.18258e+06	1.72468e+06	9.32688e+06	9.33861e+06	9.51142e+06	-	-
mws0919	431.098	285	432.106	C21H20O10	[M-H]-	Kaempferol-3-O-rhamnoside (Afzelin)(Kaempferin)*	Flavonoids	Flavonols	482-39-3	3	2873.95	2926.05	4078.54	2223.72	1440.88	1752.39	10067.1	9833.69	10138.3	9	9	9	4148.44	4170.74	4257.05	C16911	ko00944
Lmyp004407	595.145	287.055	594.137	C30H26O13	[M+H]+	Kaempferol-3-O-(2''-p-Coumaroyl)galactoside*	Flavonoids	Flavonols	-	3	21248.4	18094.8	21769.1	9	9	9	101831	115125	94334.6	9	9	9	44998	46311	46199.1	-	-
pmn001644	519.078	300	520.085	C23H20O14	[M-H]-	Quercetin-3-O-(2''-O-acetyl)glucuronide	Flavonoids	Flavonols	-	3	349632	368055	360446	581506	535420	502481	1.53368e+06	1.55959e+06	1.83154e+06	107437	122228	115901	888629	860421	860396	-	-
MWSHY0046	465.103	303.051	464.096	C21H20O12	[M+H]+	Quercetin-3-O-glucoside (Isoquercitrin)*	Flavonoids	Flavonols	482-35-9	1	2.99287e+07	2.95111e+07	2.93477e+07	2.7869e+07	2.86433e+07	2.94803e+07	3.68748e+07	3.94495e+07	3.11877e+07	8.26091e+06	8.96467e+06	5.96395e+06	3.40678e+07	3.27427e+07	3.27496e+07	C05623	ko00944,ko01100,ko01110
Lmjp003044	479.118	317.062	478.111	C22H22O12	[M+H]+	Isorhamnetin-3-O-Glucoside*	Flavonoids	Flavonols	5041-82-7	1	6.96967e+06	7.22433e+06	8.07599e+06	7.69723e+06	6.86838e+06	6.73199e+06	9.08998e+06	9.61137e+06	1.04724e+07	4.04256e+06	4.00499e+06	4.51348e+06	7.94204e+06	8.01533e+06	7.65059e+06	-	-
Hmap001789	951.263	303.05	950.254	C39H50O27	[M+H]+	Quercetin-3-O-gentiotetroside	Flavonoids	Flavonols	-	3	243460	266437	267628	40201.6	33563.9	36247.7	475466	444169	423226	317630	340597	284333	254039	252829	266200	-	-
Smgp004575	465.1	303.05	464.096	C21H20O12	[M+H]+	Quercetin-5-O-β-D-glucoside*	Flavonoids	Flavonols	-	1	7.41834e+06	7.69397e+06	7.4876e+06	7.4506e+06	6.41363e+06	8.05956e+06	1.09266e+07	1.08154e+07	1.13794e+07	1.94253e+06	1.53162e+06	1.77835e+06	8.84665e+06	8.37681e+06	8.90814e+06	-	-
Lmyp004318	595.145	287.056	594.137	C30H26O13	[M+H]+	Kaempferol-3-O-(6''-p-Coumaroyl)galactoside*	Flavonoids	Flavonols	-	3	20055.4	15215.5	19170.9	9	9	9	103626	103835	102536	9	9	9	47303.9	45323.5	44201.7	-	-
Lmmp003817	535.108	287.055	534.101	C24H22O14	[M+H]+	Kaempferol-3-O-(6''-malonyl)glucoside*	Flavonoids	Flavonols	-	3	2.65989e+06	2.91743e+06	2.73226e+06	1.53654e+06	1.84226e+06	1.7452e+06	8.4851e+06	8.18548e+06	8.16674e+06	1.34078e+06	1.33028e+06	1.41408e+06	4.44032e+06	4.77206e+06	4.63925e+06	-	-
Lmmp004257	463.12	317.06	462.116	C22H22O11	[M+H]+	6-C-Methylquercetin-3-O-rhamnoside	Flavonoids	Flavonols	-	3	100182	105764	109073	74860.3	74877.6	83744.4	297261	332750	304529	19699.1	38943.7	42466.1	141929	136806	131686	-	-
pmp001310	627.156	303.1	626.148	C27H30O17	[M+H]+	6-Hydroxykaempferol-3,6-O-Diglucoside*	Flavonoids	Flavonols	-	3	1.45607e+07	1.16851e+07	1.26563e+07	1.80141e+07	1.78825e+07	1.82851e+07	1.84982e+07	1.95128e+07	1.93097e+07	7.24292e+06	7.09959e+06	7.19969e+06	1.65919e+07	1.63374e+07	1.75345e+07	-	-
pmp001309	465.103	303.1	464.096	C21H20O12	[M+H]+	6-Hydroxykaempferol-7-O-glucoside	Flavonoids	Flavonols	-	1	2.98705e+07	2.98175e+07	2.87002e+07	2.86031e+07	2.5491e+07	30332640	3.70371e+07	3.93375e+07	3.83914e+07	8.06671e+06	7.09017e+06	8.92835e+06	3.41556e+07	3.17172e+07	3.25049e+07	-	-
Zmcn004206	771.179	609.14	772.185	C36H36O19	[M-H]-	kaempferol-3-caffeoyldiglucoside	Flavonoids	Flavonols	-	2	64291.1	54102.7	99130.9	37361.4	32907.2	47157.4	60520.6	54071.9	63444.1	9	9	9	63717.4	65625.5	60764.1	-	-
Lmdp004892	535.108	287.055	534.101	C24H22O14	[M+H]+	Kaempferol-3-O-(6''-malonyl)galactoside*	Flavonoids	Flavonols	-	3	2.61765e+06	3.01332e+06	2.81731e+06	1.56501e+06	1.75582e+06	1.76716e+06	7.91381e+06	8.067e+06	8.48438e+06	1.18156e+06	1.12158e+06	1.0752e+06	4.49429e+06	4.319e+06	4.70168e+06	-	-
MWSHY0029	303.05	229.05	302.043	C15H10O7	[M+H]+	Quercetin	Flavonoids	Flavonols	117-39-5	3	25498.6	26093.6	30664.5	35564.8	33722.2	36697.1	37948.4	20644.2	39585.3	6411.93	6730.56	4047.73	29692.2	31945.6	32146.6	C00389	ko00941,ko00944,ko01100,ko01110
Lmmp002995	713.15	303.06	712.149	C30H32O20	[M+H]+	Quercetin-7-O-(2''-malonyl)glucosyl-5-O-glucoside	Flavonoids	Flavonols	-	3	766533	944203	815449	1.54634e+06	1.11586e+06	1.4191e+06	1.94432e+06	1.93674e+06	2.12447e+06	435255	435845	483327	1.17907e+06	1.16529e+06	1.26609e+06	-	-
HJAP024	611.159	593.153	610.154	C27H30O16	[M+H]+	Kaempferol-6,8-di-C-glucoside	Flavonoids	Flavonols	-	3	929879	1.12904e+06	1.15647e+06	530143	608436	558322	607948	552172	606651	3519.8	4040.97	8902.39	583136	636465	624275	-	-
HJAP064	565.118	317.076	564.088	C25H24O15	[M+H]+	Isorhamnetin-3-O-(6''-malonyl)glucoside	Flavonoids	Flavonols	-	3	4.71625e+06	5.4566e+06	4.78883e+06	7.58715e+06	6.75213e+06	7.67582e+06	2.31682e+07	1.98958e+07	2.22888e+07	2.26617e+06	2.04186e+06	2.31494e+06	1.16107e+07	1.16316e+07	1.06962e+07	-	-
Lmyp004516	611.139	147.044	610.132	C30H26O14	[M+H]+	Quercetin-3-O-(2''-O-p-Coumaroyl)galactoside*	Flavonoids	Flavonols	-	3	86923.3	97610.2	105704	221411	213223	216495	432765	438389	465606	12179.1	12897.4	13694.1	211400	206098	192597	-	-
Lmdp004267	611.139	147.044	610.132	C30H26O14	[M+H]+	Quercetin-3-O-(6''-O-p-Coumaroyl)glucoside*	Flavonoids	Flavonols	-	3	86923.3	97610.2	105704	221411	213223	216495	432765	438389	465606	12179.1	12897.4	13694.1	211400	206098	192597	-	-
MWSHY0068	317.066	274.045	316.058	C16H12O7	[M+H]+	Isorhamnetin; 3'-Methoxy-3,4',5,7-Tetrahydroxyflavone	Flavonoids	Flavonols	480-19-3	3	38911.9	42584.8	52860.1	54537	45798.5	51984.5	82468.6	71386.9	77180.5	15285.7	22909.3	17494.8	47961.7	52767.7	51665.9	C10084	-
Hmcp001629	697.159	449.1	696.153	C30H32O19	[M+H]+	Kaempferol-3-O-(6''-Malonyl)glucoside-7-O-Glucoside	Flavonoids	Flavonols	-	3	3.83798e+06	4.08862e+06	5.31623e+06	2.04472e+06	1.7557e+06	1.96739e+06	7.03489e+06	7.97102e+06	9.17159e+06	2.75216e+06	2.05131e+06	2.78774e+06	4.64608e+06	4.67482e+06	5.08097e+06	-	-
MWSHY0132	449.108	303.05	448.101	C21H20O11	[M+H]+	Quercetin-3-O-rhamnoside(Quercitrin)	Flavonoids	Flavonols	522-12-3	3	48030.3	39583.8	37167.8	46036.7	44826	63969.9	94282.3	90669.5	113225	7566.31	9	9	51317.6	54421.6	49161	C01750	ko00944
pmp001312	789.208	303.1	788.201	C33H40O22	[M+H]+	6-Hydroxykaempferol-3,7,6-O-triglycoside*	Flavonoids	Flavonols	-	3	1.61926e+07	1.41946e+07	1.69512e+07	1.37684e+06	1.21908e+06	1.48799e+06	2.04676e+07	2.43768e+07	2.16362e+07	1.87355e+07	2.05918e+07	2.11082e+07	1.44433e+07	1.49257e+07	1.60327e+07	-	-
Lmjp003295	479.118	317.073	478.111	C22H22O12	[M+H]+	6-Methoxykaempferol-3-O-glucoside*	Flavonoids	Flavonols	63422-27-5	1	8.47308e+06	7.50616e+06	8.7294e+06	7.62328e+06	8.65272e+06	7.64213e+06	9.47297e+06	9.47447e+06	1.14111e+07	4.28383e+06	4.27127e+06	4.93925e+06	8.08118e+06	8.95177e+06	8.1791e+06	-	-
Lmjp002906	479.118	317.065	478.111	C22H22O12	[M+H]+	Rhamnetin-3-O-Glucoside*	Flavonoids	Flavonols	27875-34-9	1	8.47308e+06	7.50616e+06	8.7294e+06	7.62328e+06	8.65272e+06	7.64213e+06	9.47297e+06	9.47447e+06	1.14111e+07	4.28383e+06	4.27127e+06	4.93925e+06	8.08118e+06	8.95177e+06	8.1791e+06	-	-
pmp001311	627.156	303.1	626.148	C27H30O17	[M+H]+	6-Hydroxykaempferol-7,6-O-Diglucoside*	Flavonoids	Flavonols	-	3	8.82821e+06	1.00791e+07	1.07434e+07	6.77248e+06	8.40393e+06	8.63562e+06	9.82711e+06	1.07922e+07	9.62524e+06	3.5847e+06	3.95977e+06	3.93057e+06	1.04748e+07	9.67354e+06	9.32671e+06	-	-
Hmcp002316	449.106	317.06	448.1	C21H20O11	[M+H]+	Isorhamnetin-3-O-arabinoside	Flavonoids	Flavonols	-	1	442247	439388	523982	746117	848444	747999	2.13874e+06	2.25402e+06	1.99692e+06	58670.2	94314.7	48256.2	1.00352e+06	1.04145e+06	1.13123e+06	-	-
Hmcp001658	727.171	479.11	726.164	C31H34O20	[M+H]+	Isorhamnetin-3-O-(6''-malonyl)glucoside-7-O-glucoside	Flavonoids	Flavonols	-	3	5.68614e+06	5.3642e+06	5.5626e+06	6.8923e+06	4.99441e+06	5.18067e+06	1.20079e+07	1.00928e+07	1.18352e+07	4.04018e+06	5.29621e+06	3.97476e+06	7.37529e+06	7.43008e+06	6.60122e+06	-	-
Lmdp004131	1005.25	535.112	1004.26	C42H52O28	[M+H]+	Kaempferol-3-O-(2'''-malonyl)sophoroside-7-O-rutinoside	Flavonoids	Flavonols	-	3	1.80782e+06	687444	2.04727e+06	6.73423e+06	1.88305e+06	5.76223e+06	5.95094e+06	6.62295e+06	6.12619e+06	25372.3	3841.84	7850.16	4.5878e+06	4.19708e+06	4.04978e+06	-	-
Zmcp002666	627.144	303.05	626.148	C27H30O17	[M+H]+	Quercetin-3,7-Di-O-glucoside	Flavonoids	Flavonols	-	3	3.93646e+07	4.13955e+07	4.39475e+07	3.39342e+07	3.50036e+07	3.44839e+07	4.17458e+07	4.05371e+07	4.38276e+07	1.86391e+07	1.78704e+07	1.69589e+07	4.04477e+07	3.66308e+07	3.56446e+07	-	-
Hmcp001578	641.172	479.11	640.163	C28H32O17	[M+H]+	Isorhamnetin-3,7-O-diglucoside	Flavonoids	Flavonols	6758-51-6	2	5.74747e+06	6.50402e+06	6.21612e+06	5.69521e+06	5.91367e+06	5.66754e+06	6.53533e+06	6.8565e+06	6.82596e+06	5.04776e+06	4.70197e+06	4.6345e+06	6.29594e+06	6.1494e+06	5.48258e+06	-	-
Lmsp003252	641.171	317.066	640.164	C28H32O17	[M+H]+	Isorhamnetin-3-O-sophoroside	Flavonoids	Flavonols	-	3	4.44373e+06	3.12007e+06	4.25688e+06	3.30202e+06	3.34882e+06	3.74679e+06	2.9986e+06	3.80649e+06	3.96569e+06	2.87978e+06	3.40609e+06	3.25604e+06	3.71751e+06	3.91899e+06	3.38281e+06	-	-
HJAP023	773.216	611.168	772.207	C33H40O21	[M+H]+	Kaempferol-6,8-di-C-glucoside-7-O-glucoside	Flavonoids	Flavonols	-	2	685349	662057	705774	114508	66367.3	87269.2	1.02326e+06	1.05231e+06	896729	984912	1.1087e+06	1.1634e+06	657920	760104	693235	-	-
Lmyp004052	611.139	147.044	610.132	C30H26O14	[M+H]+	Quercetin-3-O-(6''-O-p-Coumaroyl)galactoside*	Flavonoids	Flavonols	-	3	91029.4	89336.4	89838.8	206440	197208	226746	407424	465427	453334	13080	14413.2	7575.88	215450	201681	185315	-	-
pmn001637	417.083	285	418.09	C20H18O10	[M-H]-	Kaempferol-3-O-arabinoside (Juglanin)	Flavonoids	Flavonols	5041-67-8	3	16095.2	18329.2	16375.2	14339.2	9567.58	14706.2	33714.6	34333.5	33645.1	2578.11	534.548	1348.38	19681.2	16929.5	18746.1	-	-
MWSHY0051	287.055	153.018	286.048	C15H10O6	[M+H]+	Kaempferol (3,5,7,4'-Tetrahydroxyflavone)	Flavonoids	Flavonols	520-18-3	3	23045.1	10139.4	24072.6	17846.5	12100.9	15991.6	26215.3	23445.4	25961.1	8112.98	11025.6	13646.4	20165	18602.7	21670.4	C05903	ko00941,ko00944,ko01100,ko01110
mws2186	435.092	303	434.085	C20H18O11	[M+H]+	Avicularin(Quercetin-3-O-α-L-arabinofuranoside)	Flavonoids	Flavonols	572-30-5	3	315712	325879	318673	641126	623049	655910	997269	890756	1.01328e+06	13639.9	7799.85	23547.7	549269	629290	546983	-	-
Cwjp002681	919.233	287.056	918.243	C42H46O23	[M+H]+	Kaempferol-3-O-(2'''-p-Coumaroyl)sophoroside-7-O-Glucoside	Flavonoids	Flavonols	-	3	61494.5	62355.1	43127.8	37271.1	14777.9	54661	35581.6	39389.8	57764.6	18292.1	21350.6	33022.5	48614	41680.6	47610	-	-
Hmcp002539	463.122	317.06	462.116	C22H22O11	[M+H]+	Isorhamnetin-3-O-rhamnoside	Flavonoids	Flavonols	-	3	113457	96276.4	112997	79936.9	71989.8	79914.2	304042	293745	287125	38411.7	32467.6	42493.7	142238	128021	121260	-	-
Zmcn003169	947.253	785.197	948.254	C43H48O24	[M-H]-	kaempferol-3-feruloyldiglucoside-7-glucoside	Flavonoids	Flavonols	-	3	9	9	9	7408.37	5891.82	7231.65	9	9	9	37219.3	29513.1	34940.4	11273.2	9625.57	10066.3	-	-
Hmcp002207	479.118	317.06	478.111	C22H22O12	[M+H]+	Isorhamnetin-7-O-glucoside (Brassicin)*	Flavonoids	Flavonols	6743-96-0	1	9.52874e+06	7.89625e+06	6.94961e+06	7.25458e+06	6.75931e+06	6.24149e+06	9.14018e+06	9.72897e+06	1.10643e+07	4.51329e+06	4.39711e+06	4.09031e+06	9.02877e+06	8.04171e+06	7.69833e+06	-	-
Hmcp001509	773.216	317.06	772.206	C33H40O21	[M+H]+	Isorhamnetin-3-O-(2''-O-xylosyl)glucoside-7-O-glucoside	Flavonoids	Flavonols	-	3	38038.4	32627.3	37770.9	20939	30096.4	19596.5	39679.9	34953.9	37597.7	28439.5	30698.9	35400.2	36708.7	33256.5	39462.6	-	-
Lmmp002334	773.21	303.05	772.206	C33H40O21	[M+H]+	Quercetin-3-O-rutinoside-7-O-glucoside	Flavonoids	Flavonols	-	3	15886.6	9	13028.9	9	9	9	23483.5	15216.4	20762	9	9	9	11505.6	13299.3	11505.6	-	-
Lmmp002755	773.21	303.05	772.206	C33H40O21	[M+H]+	Quercetin-7-O-rutinoside-4'-O-glucoside	Flavonoids	Flavonols	-	3	15886.6	9	13028.9	9	9	9	23483.5	15216.4	20762	9	9	9	11505.6	13299.3	11505.6	-	-
Zmhp005139	565.12	317.072	564.111	C25H24O15	[M+H]+	Tamarixetin-3-O-(6''-malonyl)glucoside	Flavonoids	Flavonols	-	3	5.19234e+06	5.2175e+06	5.32299e+06	7.34877e+06	6.78242e+06	8.3467e+06	2.22107e+07	2.41093e+07	2.21729e+07	2.24272e+06	1.98129e+06	2.04572e+06	1.34621e+07	1.13556e+07	1.18214e+07	-	-
mws1045	625.15	463.1	626.148	C27H30O17	[M-H]-	Myricetin-3-O-rutinoside	Flavonoids	Flavonols	-	3	9.90785e+06	9.57826e+06	9.74779e+06	1.48017e+07	1.49925e+07	1.49889e+07	1.66291e+07	1.71221e+07	1.69849e+07	3.48163e+06	3.69666e+06	3.26464e+06	1.56764e+07	1.43488e+07	1.29489e+07	-	-
Lmsp004045	625.176	317.069	624.169	C28H32O16	[M+H]+	Isorhamnetin-3-O-glucoside-7-O-rhamnoside*	Flavonoids	Flavonols	-	3	81242.5	113865	149231	114352	102496	80583.7	106725	124927	140296	93122	90537.2	124385	114741	94862.5	102480	-	-
mws0913	447.093	285.041	448.101	C21H20O11	[M-H]-	Kaempferol-3-O-galactoside (Trifolin)*	Flavonoids	Flavonols	23627-87-4	1	8.34623e+06	7.29338e+06	8.4026e+06	7.00356e+06	5.2505e+06	5.55267e+06	8.85293e+06	9.90931e+06	1.06092e+07	3.15264e+06	2.5326e+06	2.58241e+06	8.19853e+06	7.90707e+06	6.7954e+06	C12626	ko00944
mws0089	447.093	285.041	448.101	C21H20O11	[M-H]-	Kaempferol-7-O-glucoside*	Flavonoids	Flavonols	16290-07-6	1	7.63415e+06	5.28068e+06	6.69248e+06	5.04758e+06	3.22596e+06	5.63395e+06	9.8229e+06	1.07903e+07	8.7565e+06	2.47972e+06	1.70571e+06	2.69997e+06	7.43989e+06	7.39831e+06	8.74886e+06	-	-
pmb0618	627.192	465.1	626.185	C28H34O16	[M+H]+	Hesperetin-8-C-glucoside-3'-O-glucoside	Flavonoids	Flavonols	-	3	4.75259e+06	5.41519e+06	6.01175e+06	4.61778e+06	4.47739e+06	4.44071e+06	6.21324e+06	5.60499e+06	5.17803e+06	2.50062e+06	2.09373e+06	2.0347e+06	4.91422e+06	5.60627e+06	4.64214e+06	-	-
Lmwp003888	773.214	287.055	772.206	C33H40O21	[M+H]+	Kaempferol-3-O-sophoroside-7-O-glucoside	Flavonoids	Flavonols	-	3	171259	140224	131977	50204.9	20151.5	20439.4	167402	171796	130582	106225	112711	77534.8	131861	116278	108641	-	-
Lmpp003465	481.098	319.045	480.09	C21H20O13	[M+H]+	Myricetin-3-O-β-D-glucoside*	Flavonoids	Flavonols	19833-12-6	3	196324	102355	9	161539	223552	149305	125755	220324	230148	169903	204497	135749	276861	296475	241618	-	-
Lmtp004126	567.098	319.045	566.091	C24H22O16	[M+H]+	Myricetin-3-O-(6''-malony)glucoside	Flavonoids	Flavonols	-	3	32118.7	31149.7	26466.4	33242.8	35126.1	27440.6	43942.8	40516.7	49717.7	23891	30091.3	17222.7	39195.8	31945.7	36814.6	-	-
MWSHY0162	627.156	303.058	626.148	C27H30O17	[M+H]+	Quercetin-3-O-sophoroside (Baimaside)	Flavonoids	Flavonols	18609-17-1	3	1.49794e+07	1.40817e+07	1.53459e+07	1.94641e+07	1.59149e+07	1.63239e+07	19611090	2.01936e+07	2.27839e+07	5.71084e+06	6205760	6.59627e+06	1.86806e+07	1.66808e+07	1.50964e+07	C12667	ko00944
mws1329	463.088	301.036	464.096	C21H20O12	[M-H]-	Quercetin-7-O-glucoside*	Flavonoids	Flavonols	491-50-9	1	2.97034e+07	3.02502e+07	2.86835e+07	1.74097e+07	2.804e+07	2.52228e+07	3.25194e+07	3.78748e+07	3.10001e+07	8.87841e+06	9.56265e+06	9.00296e+06	3.39868e+07	2.73573e+07	2.98233e+07	C12639	-
pmb0709	713.156	465.2	712.149	C30H32O20	[M+H]+	Quercetin-7-O-(6''-malonyl)glucosyl-5-O-glucoside	Flavonoids	Flavonols	-	3	732002	622318	701834	969013	942823	882625	1.01475e+06	1.31122e+06	1.30653e+06	332239	322885	319756	1.07626e+06	1.07294e+06	1.30471e+06	-	-
MWSHY0061	595.164	287.055	594.159	C27H30O15	[M+H]+	Kaempferol-3-O-neohesperidoside*	Flavonoids	Flavonols	32602-81-6	3	307365	359454	355264	5.77488e+06	4.2678e+06	5.73028e+06	850834	611720	649201	9	7118.1	7913.24	1.63209e+06	1.38596e+06	1.75232e+06	-	-
pmn001641	475.088	300	476.096	C22H20O12	[M-H]-	Kaempferide-3-O-glucuronide	Flavonoids	Flavonols	-	3	7396.24	6354.17	5252.5	9809.22	10660	11333.4	10992.7	10687.7	12622	6003.4	9159.16	8336.38	12986.8	11837.8	10241.1	-	-
Lmdp003509	435.092	303.061	434.085	C20H18O11	[M+H]+	Quercetin-3-O-xyloside (Reynoutrin)*	Flavonoids	Flavonols	549-32-6	3	340120	280592	337307	568200	636785	723615	1.10139e+06	1.2102e+06	1.16364e+06	37424.8	29378.7	12628.8	765340	613632	646433	-	-
pmp000589	551.103	303.051	550.096	C24H22O15	[M+H]+	Quercetin-7-O-(6''-malonyl)glucoside	Flavonoids	Flavonols	-	3	1.74379e+06	1.78614e+06	717927	2.94511e+06	2.27794e+06	2.33668e+06	3.72628e+06	3.87029e+06	4.88145e+06	176027	142097	142099	2.91681e+06	2.99989e+06	2.38198e+06	-	-
pme0321	431.098	285	432.106	C21H20O10	[M-H]-	Kaempferol-7-O-rhamnoside*	Flavonoids	Flavonols	20196-89-8	3	3000.4	3507.23	3587.42	880.25	2505.63	2192.73	9575.09	8750.04	9311.38	9	9	9	5096.9	4155.65	5295.7	-	-
Lmjp004941	301.071	286.047	300.063	C16H12O6	[M+H]+	3,5,4'-Trihydroxy-7-methoxyflavone (Rhamnocitrin)	Flavonoids	Flavonols	569-92-6	1	2887.24	2603.47	3325.78	5864.2	5280.18	4150.61	4201.74	6117.91	6145.51	5008.82	7206.71	4172.31	4220.35	5314.24	4334.22	C17059	-
Hmln001836	651.159	489.118	652.164	C29H32O17	[M-H]-	Kaempferol-3-O-(6''-Acetyl)glucosyl-(1→3)-Galactoside	Flavonoids	Flavonols	-	3	196544	182148	178881	110630	105259	99037.6	289994	269830	267241	158075	166030	168676	245612	203618	190731	-	-
MWSHY0113	465.102	303.058	464.096	C21H20O12	[M+H]+	Quercetin-3-O-galactoside (Hyperin)*	Flavonoids	Flavonols	482-36-0	1	5.4919e+06	5.1763e+06	4.7084e+06	4.63104e+06	5.2049e+06	4.86243e+06	7.95159e+06	6.70231e+06	7.60446e+06	1.17039e+06	1.06931e+06	1.08232e+06	6.58322e+06	5.03543e+06	6.15676e+06	C10073	-
Hmcp001628	671.182	347.07	670.175	C29H34O18	[M+H]+	Limocitrin-3,7-di-O-glucoside*	Flavonoids	Flavonols	-	3	13104.7	7966.9	7536.77	25141.8	25139.2	17447.4	14365.9	12438.8	13918.6	10800.6	24619.5	16642.8	19309	23938.1	18826.9	-	-
Lmsp002982	773.213	303.051	772.206	C33H40O21	[M+H]+	Quercetin-3-O-sophoroside-7-O-rhamnoside	Flavonoids	Flavonols	-	3	7063.82	6784.78	10928.9	9	3686.07	2476.45	21834.5	16862	15794.8	8278.87	7280.88	7787.91	11794.7	9800.7	12918.5	-	-
mws4183	433.078	300.033	434.085	C20H18O11	[M-H]-	Quercetin-3-O-arabinoside*	Flavonoids	Flavonols	22255-13-6	3	181131	155976	176006	370943	357989	326109	459885	582380	634892	7054.18	11784.1	11557.9	444618	347956	357311	-	-
Xmyp005654	449.106	287.056	448.101	C21H20O11	[M+H]+	Kaempferol-4'-O-glucoside*	Flavonoids	Flavonols	-	1	4.52868e+06	3.53737e+06	3.47085e+06	2.09936e+06	2.30929e+06	2.21695e+06	4.5101e+06	4.93435e+06	4.50554e+06	979200	1.47257e+06	1.49864e+06	4.51254e+06	3.66429e+06	3.50134e+06	-	-
Zmhp001956	789.205	303.05	788.201	C33H40O22	[M+H]+	6-Hydroxykaempferol-3,6,7-O-triglucoside*	Flavonoids	Flavonols	-	3	2.78551e+06	3.06409e+06	2.6347e+06	3.10139e+06	3.47375e+06	3.61934e+06	3.19616e+06	3.52669e+06	3.27208e+06	1.25817e+06	1.25519e+06	1.46261e+06	2.47488e+06	2.49525e+06	3.1394e+06	-	-
Lmmp002963	625.18	317.06	624.169	C28H32O16	[M+H]+	6-C-Methylquercetin-3-O-rutinoside	Flavonoids	Flavonols	-	3	25324.8	9057.78	21342.1	17514.1	9	11069.3	22396.6	24060	17225.1	15276.1	30394.1	27019.5	13069	10129	13077.5	-	-
Lmmn003398	489.107	285.04	490.111	C23H22O12	[M-H]-	Kaempferol-3-O-(6''-O-acetyl)glucoside	Flavonoids	Flavonols	-	1	1.73352e+06	1.38253e+06	1.55828e+06	1.10025e+06	1.21364e+06	1.18271e+06	5.90306e+06	4.16277e+06	6.51379e+06	606915	571970	698776	2.78648e+06	2.47019e+06	2.07102e+06	-	-
Hmcp001598	611.16	317.06	610.153	C27H30O16	[M+H]+	Isorhamnetin-3-O-(2''-O-xylosyl)glucoside	Flavonoids	Flavonols	-	3	787226	798707	742442	764524	884515	681107	1.68005e+06	1.48569e+06	1.52513e+06	262611	292707	320836	1.09271e+06	1.0018e+06	811862	-	-
Zmcn003256	917.238	755.19	918.243	C42H46O23	[M-H]-	kaempferol-3-p-coumaroyldiglucoside-7-glucoside	Flavonoids	Flavonols	-	3	256480	247100	277076	254640	213775	219005	204999	205353	216607	956874	831837	911599	407255	306424	326570	-	-
Lmbp003668	419.097	287.054	418.09	C20H18O10	[M+H]+	Kaempferol-3-O-arabinoside	Flavonoids	Flavonols	-	3	107989	114838	153778	107804	111924	112971	343903	391364	391256	8042.3	7808.61	8518.91	218703	189374	159929	-	-
pmb0706	713.156	465.1	712.149	C30H32O20	[M+H]+	Quercetin-3-O-(6''-O-malonyl)glucosyl-5-O-glucoside	Flavonoids	Flavonols	-	3	560623	602825	745472	695715	766719	829740	2.26265e+06	1.81845e+06	2.04397e+06	119949	153025	206932	911128	1.17943e+06	905842	-	-
Hmln001682	667.152	462.08	668.159	C29H32O18	[M-H]-	Quercetin-3-O-(6''-O-acetyl)glucosyl-(1→3)-Galactoside	Flavonoids	Flavonols	-	3	69228.1	50516.9	71700.6	27634.5	75170.2	65313	126482	178190	159855	11843.9	13914.8	10985	109949	80896.8	91092.2	-	-
Lmdp004696	817.219	369.12	816.211	C38H40O20	[M+H]+	Kaempferol-3-O-(6''-Sinapyl)glucosyl-(1→2)-Galactoside	Flavonoids	Flavonols	-	3	22553.7	25409.3	20324	21273	16573.9	15023	20566.7	9008.6	9518.46	45009.5	52760.3	38063.5	16478.2	18469.5	22516.1	-	-
Lmdp002969	481.097	319.057	480.09	C21H20O13	[M+H]+	Myricetin-3-O-galactoside*	Flavonoids	Flavonols	15648-86-9	3	186865	9	9	177874	237769	9	194440	166162	257652	195107	167147	176281	241198	183431	184048	-	-
Lmdp004426	833.215	369.118	832.206	C38H40O21	[M+H]+	Quercetin-3-O-[2''-O-(6'''-sinapoyl)glucosyl]glucoside	Flavonoids	Flavonols	-	3	65907	88091.6	66905.5	18749.4	27962	18229	29114.8	61942	35704.1	65601	51197.3	67564	38904	52188	54852.1	-	-
mws0856	463.088	301	464.096	C21H20O12	[M-H]-	Quercetin-4'-O-glucoside (Spiraeoside)*	Flavonoids	Flavonols	20229-56-5	1	9.09117e+06	9.3841e+06	1.03693e+07	9.00728e+06	8.01551e+06	8.31281e+06	1.16505e+07	1.07188e+07	1.05988e+07	2.38456e+06	2.66125e+06	2.71012e+06	1.2332e+07	9.20915e+06	9.1796e+06	-	-
Xmyp004945	757.216	287.055	756.211	C33H40O20	[M+H]+	Kaempferol-3-O-(6''-Rhamnosyl-2''-Glucosyl)Glucoside (Camelliaside A)	Flavonoids	Flavonols	135095-52-2	3	1.64065e+06	1.69902e+06	1.70787e+06	9.91312e+06	9.67473e+06	1.0843e+07	3.74266e+06	2.33818e+06	3.02899e+06	9	15558.4	11633.4	3.96183e+06	3.33586e+06	4.78477e+06	-	-
Hmap001882	935.269	287.05	934.259	C39H50O26	[M+H]+	Kaempferol-3-O-sophorotrioside-7-O-glucoside	Flavonoids	Flavonols	-	3	1.29966e+06	1.2605e+06	1.14873e+06	121876	125247	114710	2.26431e+06	2.44267e+06	1.90029e+06	2.4678e+06	2.40818e+06	2.15755e+06	1.6267e+06	1.26849e+06	1.84488e+06	-	-
Lmsp004166	611.161	303.052	610.153	C27H30O16	[M+H]+	Quercetin-3-O-glucoside-7-O-rhamnoside*	Flavonoids	Flavonols	-	3	21685.2	17240.2	19624.7	13151	16340.4	24462.9	7601.06	16644.5	10725.6	6673.33	9	14550.1	18354	12914.4	18356.1	-	-
Lmjp002461	611.161	303.049	610.153	C27H30O16	[M+H]+	Quercetin-3-O-neohesperidoside*	Flavonoids	Flavonols	117611-67-3	3	21685.2	17240.2	19624.7	13151	16340.4	24462.9	7601.06	16644.5	10725.6	6673.33	9	14550.1	18354	12914.4	18356.1	-	-
MWSHY0067	611.158	303.051	610.153	C27H30O16	[M+H]+	Quercetin-3-O-rutinoside (Rutin)*	Flavonoids	Flavonols	153-18-4	3	21685.2	17240.2	19624.7	13151	16340.4	24462.9	7601.06	16644.5	10725.6	6673.33	9	14550.1	18354	12914.4	18356.1	C05625	ko00944,ko01100,ko01110
MWSslk254	595.166	287.06	594.159	C27H30O15	[M+H]+	Kaempferol-3-O-glucorhamnoside*	Flavonoids	Flavonols	40437-72-7	3	313353	327147	408153	5.35497e+06	6.11206e+06	5.47338e+06	785464	850386	675910	21504.9	6415.27	13915	2.45706e+06	1.81448e+06	1.72937e+06	-	-
MWSHY0050	595.166	287.053	594.159	C27H30O15	[M+H]+	Kaempferol-3-O-rutinoside(Nicotiflorin)*	Flavonoids	Flavonols	17650-84-9	3	431910	367753	371673	5.84875e+06	7.66327e+06	7.3e+06	837922	733879	763414	10238.3	24220.1	9	2.2545e+06	1.50685e+06	2.08498e+06	C21833	ko00944,ko01110
Zmcp102986	979.271	287.056	978.264	C44H50O25	[M+H]+	kaempferol-3-sinapoyldiglucoside-7-glucoside	Flavonoids	Flavonols	-	3	23815.4	30961.7	25404.2	27569.9	17858.7	23912.4	29392.5	46827	34527.2	1294.82	1272.94	9	23685.9	19287.7	28922.3	-	-
Hmcp004055	789.207	303.05	788.201	C33H40O22	[M+H]+	Quercetin-5,7,4'-tri-O-glucoside	Flavonoids	Flavonols	-	3	155008	138245	122552	135838	108035	154560	144167	218573	213956	23240.4	9	23269.7	158156	105879	148220	-	-
Lmfn003760	477.067	301.037	478.075	C21H18O13	[M-H]-	Quercetin-4'-O-glucuronide	Flavonoids	Flavonols	201463-36-7	2	20746.9	26701.8	26169.9	51149.5	50739.1	59025.8	15599.5	17699.9	13318.1	9	9	9	31247.9	27123.5	20163.9	-	-
Li512111	519.114	315.051	520.122	C24H24O13	[M-H]-	Isorhamnetin-3-O-(6''-acetylglucoside)	Flavonoids	Flavonols	-	3	2.6879e+06	3.6278e+06	2.66213e+06	3.83121e+06	3.96505e+06	3.66589e+06	1.27303e+07	1.30191e+07	1.36836e+07	1.03108e+06	876336	1.00311e+06	8.51366e+06	5.99915e+06	5.92e+06	-	-
pmp001313	803.188	303.1	802.18	C33H38O23	[M+H]+	6-Hydroxykaempferol-3,6-O-Diglucoside-7-O-Glucuronic Acid	Flavonoids	Flavonols	-	3	8494.25	9700.72	9555.82	9264.97	6955.44	9886.71	13976.2	10812.9	10182	3744.9	1626.43	2657.34	11062.7	7090.53	9470.18	-	-
Hmmp002240	963.27	801.225	962.262	C40H50O27	[M+H]+	Isorhamnetin-3-O-rutinoside-7-O-(2''-O-glucosyl)glucuronate	Flavonoids	Flavonols	-	3	17330.2	14718.2	8292.21	10524.2	8474.35	16414.1	6352.23	9334.75	4193.28	6306.4	5238.78	6327.32	15546.2	11394.6	10366.2	-	-
Hmcp002187	509.128	347.07	508.121	C23H24O13	[M+H]+	Limocitrin-3-O-galactoside*	Flavonoids	Flavonols	-	1	19957.6	40730.2	40650.7	34399.3	44002.5	33681.9	32585.7	43270.2	37920	33480.4	26987.2	31901.7	34946.6	26438.5	41538.2	-	-
Hmcp002399	509.129	347.07	508.121	C23H24O13	[M+H]+	Limocitrin-3-O-glucoside*	Flavonoids	Flavonols	-	1	19957.6	40730.2	40650.7	34399.3	44002.5	33681.9	32585.7	43270.2	37920	33480.4	26987.2	31901.7	34946.6	26438.5	41538.2	-	-
Lmdp004336	773.193	325.092	772.185	C36H36O19	[M+H]+	Kaempferol-3-O-(6'''-Caffeoyl)glucosyl-(1→2)-Galactoside	Flavonoids	Flavonols	-	3	2033.43	9	9	2031.08	3983.98	3108.99	3043.05	2028.75	7130.36	40726.1	63082.8	51331.2	7314.26	5119.09	5029.02	-	-
MWSHY0064	625.174	317.065	624.169	C28H32O16	[M+H]+	Isorhamnetin-3-O-neohesperidoside*	Flavonoids	Flavonols	55033-90-4	3	12129.1	22740.3	13285	32924.4	30158.5	33621.7	39261.8	59884.3	61590.3	9	14084.1	12625.6	26879.7	34855.7	42502.9	-	-
MWSHY0161	595.145	287.057	594.137	C30H26O13	[M+H]+	Kaempferol-3-O-(6''-p-Coumaroyl)glucoside (Tiliroside)*	Flavonoids	Flavonols	20316-62-5	3	11270.1	43831.6	17154.5	9	9	9	78572.2	63966.9	75035.1	9	9	9	36372.5	28271.6	22760.6	C17140	-
Lmfp003403	481.098	319.048	480.09	C21H20O13	[M+H]+	Quercetagetin-7-O-glucoside(Quercetagitrin)	Flavonoids	Flavonols	548-75-4	3	166207	143671	208446	215054	263674	177733	209905	213898	9	171770	156962	158993	138624	205177	223008	-	-
pmp000117	433.149	403.109	432.142	C22H24O9	[M+H]+	3,5,6,7,8,3',4'-Heptamethoxyflavone	Flavonoids	Flavonols	1178-24-1	3	1897.96	1780.43	4383.15	2346.43	3452.52	1767.15	4138.69	3972.89	3274.31	1148.2	1273.37	3248.1	3480.93	2598.57	2209.39	-	-
Lmdp004819	903.219	369.118	902.212	C41H42O23	[M+H]+	Kaempferol-3-O-(2''-sinapoyl)glucosyl-(1→2)-(6''-malonyl)glucoside	Flavonoids	Flavonols	-	3	19126.7	18843.2	21082.6	20650.6	21582.2	19607.8	32621.3	37477.1	21178.4	31495.5	26231.5	42744.2	18175.9	30109.7	24503.6	-	-
Lmdp004311	979.274	369.118	978.264	C44H50O25	[M+H]+	Quercetin-3-O-(6''-O-sinapoyl)glucoside-7-O-rutinoside	Flavonoids	Flavonols	-	3	12667.8	13886.6	9	9	9	962.49	4875.84	9	6821.9	19485.8	31171.9	34185.3	14713.4	12730.5	8782.8	-	-
Hmln002199	505.101	300.033	506.107	C23H22O13	[M-H]-	Quercetin-3-O-(6''-O-acetyl)galactoside	Flavonoids	Flavonols	-	3	528359	419267	474482	531255	613308	422748	2.43109e+06	1.81141e+06	1.54502e+06	39434.9	37567.5	39569.1	1.08313e+06	666276	782198	-	-
Lmsp003939	625.176	317.067	624.169	C28H32O16	[M+H]+	Isorhamnetin-3-O-galactoide-7-O-rhamnoside*	Flavonoids	Flavonols	-	3	105677	81459.5	104251	83400.9	69644.9	77956.2	151429	160494	124487	93992.2	113170	102077	122584	101824	71825.3	-	-
Zmcp004272	817.21	287.058	816.211	C38H40O20	[M+H]+	kaempferol-3-sinapoyldiglucoside	Flavonoids	Flavonols	-	3	46415.3	66610	55548.2	176504	150973	161497	30686.2	61334.5	31549.2	32740.2	36054.9	33918.4	88070.5	62519	108339	-	-
Hmcp001829	595.163	303.04	594.158	C27H30O15	[M+H]+	Quercetin-3,7-Di-O-rhamnoside	Flavonoids	Flavonols	28638-13-3	3	29185.6	37186.2	36198.4	22502.2	37983.4	26453	21028.4	21048.4	36307.8	5913.06	5913.06	2368.8	38772.7	21669	35533.7	-	-
Lmbp002592	611.161	287.054	610.153	C27H30O16	[M+H]+	Kaempferol-3,7-O-diglucoside	Flavonoids	Flavonols	25615-14-9	1	1.55191e+06	2.27064e+06	2.10549e+06	1.32106e+06	1.3395e+06	966889	2.80038e+06	2.71789e+06	2.91322e+06	1.29334e+06	1.14017e+06	1.19005e+06	2.20838e+06	2.00891e+06	1.22455e+06	-	-
HJN051	623.163	315.05	624.168	C28H32O16	[M-H]-	Tamarixetin-3-O-rutinoside	Flavonoids	Flavonols	-	3	6801.91	10251.5	8928.62	4995.88	6511.26	6216.42	8742.64	17732.5	9787.14	12048.4	22986.2	15490	16922.7	13950.1	8717.73	-	-
Lmsp003161	757.219	287.056	756.211	C33H40O20	[M+H]+	Kaempferol-3-O-sophoroside-7-O-rhamnoside	Flavonoids	Flavonols	-	3	155923	132454	127902	183059	117689	198683	238324	290596	303639	9	16567.7	12860.9	195941	103183	191190	-	-
pmp001105	757.219	287.055	756.211	C33H40O20	[M+H]+	Kaempferol-3-O-neohesperidoside-7-O-glucoside	Flavonoids	Flavonols	-	3	155923	132454	127902	183059	117689	198683	238324	290596	303639	9	16567.7	12860.9	195941	103183	191190	-	-
Hmcp001579	671.18	347.07	670.175	C29H34O18	[M+H]+	Limocitrin-3-O-sophoroside*	Flavonoids	Flavonols	-	3	18392.5	9600.77	15173.7	18232.7	28344.5	27247.3	16569.5	10268	10607.2	26365.5	24854.3	15764.8	10224.4	14831.9	19896.9	-	-
Lmyn001269	609.146	285.039	610.154	C27H30O16	[M-H]-	Kaempferol-3-O-sophoroside	Flavonoids	Flavonols	19895-95-5	3	185157	201517	356736	69271.7	79243.2	90096.2	174337	176927	177289	145013	131233	155890	152976	254535	148322	C12634	ko00944
MWSHY0135	625.176	317.075	624.169	C28H32O16	[M+H]+	Isorhamnetin-3-O-rutinoside (Narcissin)*	Flavonoids	Flavonols	604-80-8	3	18418.9	12708.4	17065.8	28277	39346.8	38423.2	46946	57905.8	57897.5	20659.6	24950.3	9	14119.2	25706.1	16273.3	-	-
Hmcp001919	683.179	521.12	682.174	C30H34O18	[M+H]+	Isorhamnetin-3-O-(6''-acetylglucosyl)(1→3)-glucoside	Flavonoids	Flavonols	-	3	11351.1	15496.9	21688.6	7472.86	2106.2	4110.11	9404.02	15530.8	8342.25	16528.3	33946.7	12555.3	16504.2	7233.42	13578.3	-	-
Lmsp004090	933.266	317.067	932.259	C43H48O23	[M+H]+	Isorhamnetin-3-O-(6''-O-p-coumarol)sophoroside-7-O-rhamnoside	Flavonoids	Flavonols	-	3	7377.53	9058.91	9	25413.6	25413.6	20661.8	9218.69	8905.45	9218.69	2768.19	9	2794.83	18435.5	25261.5	10142	-	-
Lmdp004967	873.207	339.108	872.201	C40H40O22	[M+H]+	Kaempferol-3-O-(2''-feruloyl)glucosyl-(1→2)-(6''-malonyl)glucoside	Flavonoids	Flavonols	-	3	10412.2	5963.91	5960.4	7095.55	3547.54	1770.53	1805.53	8832.8	6258.07	9	9	9	5304.53	5121.62	10783.2	-	-
Lmmp000897	611.143	287.054	610.132	C30H26O14	[M+H]+	Gallocatechin-(4α→8)-gallocatechin	Flavonoids	Flavanols	-	3	9.78925e+06	9.23471e+06	9.9557e+06	3.74395e+06	6.70877e+06	6.24983e+06	9.44591e+06	8.98368e+06	1.01655e+07	5.0677e+06	6.73238e+06	5.0517e+06	7.67817e+06	8.45869e+06	8.58694e+06	-	-
HJN041	451.124	289.072	452.131	C21H24O11	[M-H]-	Epicatechin glucoside	Flavonoids	Flavanols	-	3	42998.7	43565.3	42451.2	71411.6	76977.5	71455.8	109871	108101	108942	9	9	9	59433.1	56074.6	51747.8	-	-
Hmdn001667	463.052	300.99	464.06	C20H16O13	[M-H]-	Ellagic acid-4-O-glucoside	Tannins	Tannin	-	3	100763	53214.7	169925	123133	197602	108920	126622	196035	78817.1	49934.9	40334.9	39771.5	150742	121626	109566	-	-
Lmqn004838	315.015	299.992	316.022	C15H8O8	[M-H]-	3-O-Methylellagic acid	Tannins	Tannin	-	3	62064.1	70408.4	51022.1	62423.5	50870.9	69533.3	96119.1	88915.2	104059	18175.1	27192.8	37758.8	83615.3	58454.6	59618.2	-	-
Lmgp003546	493.134	331.08	492.127	C23H24O12	[M+H]+	4',5'-Dihydroxy-6,8-dimethoxyisoflavone-7-O-galactoside*	Flavonoids	Isoflavones	-	2	32192	35928	28387.1	32465.1	24803	34468.1	50921.7	60826.6	59584.1	39216.6	26601.7	35664.2	29469.5	38198.2	33992.4	-	-
Lmgp004829	493.135	331.08	492.127	C23H24O12	[M+H]+	5,7,4'-Trihydroxy-6,8-dimethoxyisoflavone-7-O-galactoside*	Flavonoids	Isoflavones	-	2	45740.2	28744.5	35648.1	20294.1	22780.1	22922.4	69251.1	54405.9	52964.7	40415.8	24683.7	40758.7	28231.4	22731.1	33450.5	-	-
Lmhp002800	641.16	317.06	640.164	C28H32O17	[M+H]+	2'-Hydoxy-5-methoxyGenistein-4',7-O-diglucoside	Flavonoids	Isoflavones	-	2	647868	613969	637808	270644	9	326954	752663	999860	1.30767e+06	742900	1.51154e+06	1.45606e+06	684424	494104	741426	-	-

## Sheet: Classification
Classification of the detected metabolites in Brassica napus L. petals into major classes
Class	Numbers of Compounds
Flavonols	118
Flavones	51
Flavanones	21
Anthocyanidins	15
Chalcones	7
Flavanonols	4
Isoflavones	3
Flavanols	2
Tannins	2
