# Supplementary material for: Flavonoid Synthesis-Related Genes Determine the Color of Flower Petals in Brassica napus L
Source: Int J Mol Sci. 2023 Mar 30;24(7):6472. doi: 10.3390/ijms24076472 (PMC10094890; doi:10.3390/ijms24076472)
Supplement: Supplementary file 1 [file ijms-24-06472-s001.zip › Supplementary Table S2.xlsx]

## Sheet: Sequencing data statistics
Sequencing data statistics
Sample	Raw Reads	Clean Reads	Clean Base(G)	Error Rate(%)	Q20(%)	Q30(%)	GC Content(%)
LP-1	44837668	41849924	6.28	0.03	97.62	93.12	46.73
LP-2	49681858	46680308	7	0.03	97.75	93.56	46.56
LP-3	47804008	45339974	6.8	0.03	97.75	93.53	46.69
YP-1	50118044	47062452	7.06	0.03	97.43	92.7	46.63
YP-2	53167520	49896600	7.48	0.03	97.71	93.4	46.59
YP-3	50106456	46834706	7.03	0.03	97.73	93.48	46.68
P-1	45746822	42683146	6.4	0.03	97.65	93.29	46.37
P-2	48550964	46078828	6.91	0.03	97.69	93.38	46.54
P-3	45219508	43012684	6.45	0.03	97.67	93.35	46.63
Y-1	47191328	44081450	6.61	0.03	97.63	93.26	46.61
Y-2	44333930	41447250	6.22	0.03	97.86	93.78	46.5
Y-3	43981754	39537204	5.93	0.03	97.73	93.52	46.3

## Sheet: Mapping data statistics
Mapping data statistics
Sample	Total Reads	Reads mapped	Unique mapped	Multi mapped	Read1 mapped	Read2 mapped	'+' mapped	'-' mapped
LP-1	41849924	37852514(90.45%)	36163280(86.41%)	2494422(4.04%)	18172302(43.42%)	17990978(42.99%)	18074701(43.19%)	18088579(43.22%)
LP-2	46680308	42640646(91.35%)	40675431(87.14%)	2887121(4.21%)	20367681(43.63%)	20307750(43.50%)	20333878(43.56%)	20341553(43.58%)
LP-3	45339974	41334365(91.17%)	39494263(87.11%)	2709309(4.06%)	19788048(43.64%)	19706215(43.46%)	19752402(43.57%)	19741861(43.54%)
P-1	42683146	38796629(90.89%)	37085551(86.89%)	2523783(4.01%)	18602498(43.58%)	18483053(43.30%)	18537776(43.43%)	18547775(43.45%)
P-2	46078828	41964517(91.07%)	40100167(87.03%)	2757008(4.05%)	20109008(43.64%)	19991159(43.38%)	20047602(43.51%)	20052565(43.52%)
P-3	43012684	39178215(91.09%)	37439301(87.04%)	2554166(4.04%)	18779753(43.66%)	18659548(43.38%)	18718827(43.52%)	18720474(43.52%)
Y-1	44081450	41297289(93.68%)	39315623(89.19%)	2968449(4.50%)	19713166(44.72%)	19602457(44.47%)	19650749(44.58%)	19664874(44.61%)
Y-2	41447250	38887930(93.83%)	37013870(89.30%)	2798360(4.52%)	18519806(44.68%)	18494064(44.62%)	18497347(44.63%)	18516523(44.67%)
Y-3	39537204	37002056(93.59%)	35218352(89.08%)	2663030(4.51%)	17644954(44.63%)	17573398(44.45%)	17598630(44.51%)	17619722(44.56%)
YP-1	47062452	42647389(90.62%)	40721037(86.53%)	2824282(4.09%)	20482607(43.52%)	20238430(43.00%)	20357509(43.26%)	20363528(43.27%)
YP-2	49896600	45556791(91.30%)	43485192(87.15%)	3050995(4.15%)	21798251(43.69%)	21686941(43.46%)	21747869(43.59%)	21737323(43.56%)
YP-3	46834706	42777962(91.34%)	40810990(87.14%)	2898915(4.20%)	20449298(43.66%)	20361692(43.48%)	20406578(43.57%)	20404412(43.57%)
