# Supplementary material for: Flavonoid Synthesis-Related Genes Determine the Color of Flower Petals in Brassica napus L
Source: Int J Mol Sci. 2023 Mar 30;24(7):6472. doi: 10.3390/ijms24076472 (PMC10094890; doi:10.3390/ijms24076472)
Supplement: Supplementary file 1 [file ijms-24-06472-s001.zip › Supplementary Table S3.xlsx]

## Sheet: Sheet1
Supplementary Table 3.Gene primer sequences in qRT-PCR
Gene ID	Gene name	Primer sequence
BnaA10g23330D	BnF3ʹH	F: AGAGAATTTCAGGCTCCATC; R: GAAACGTTAACGGGTCAGA
BnaCnng18670D	BnVSR	F: GCAGGATTCAACGAAACATC; R: CTTTACAAGCAGTCATGTTGG
BnaA08g27660D	BnHCT	F: GCCTTGTAAAATGGAGATGG; R: GGATCGTTCATGGCTTTGTT
BnaC08g00430D	BnHCT	F: GTATGGCTCCTGGTATCGTA; R: AATGGAGGTTGGATGACTGG
BnaC08g33510D	BnFLS	F: GGTCCTCCTTACAAATGACA; R: GCGAGTCATATCAGCCATAA
BnaC09g47360D	BnF3H	F: GATAAGGACAGGACGAGGA; R: GCTTGTATTTTGGAGGATTACC
BnaC08g08350D	BnUFGT	F: GTGAACACTTTCACCGAACT; R: TACCGGTAGAAGAATCGTCG
BnaC09g30320D	BnUFGT	F: GCTTCAATAGCCCTAACTCT; R: TCCTCACTAGAGGCGGTTTA
BnaA10g07160D	BnUFGT	F: GGATACCAGAAATCGCTAGA; R: TTCCTCACTAGAGGCGGT
BnaC06g14370D	β-actin	F: GGTTGGGATGGACCAGAAGG; R: TCAGGAGCAATACGGAGC
