# Supplementary material for: Flavonoid Synthesis-Related Genes Determine the Color of Flower Petals in Brassica napus L
Source: Int J Mol Sci. 2023 Mar 30;24(7):6472. doi: 10.3390/ijms24076472 (PMC10094890; doi:10.3390/ijms24076472)
Supplement: Supplementary file 1 [file ijms-24-06472-s001.zip › Supplementary Table S4.xlsx]

## Sheet: Sheet1
Supplementary Table 4.All DEGs summary
ID	LP-1_fpkm	LP-2_fpkm	LP-3_fpkm	YP-1_fpkm	YP-2_fpkm	YP-3_fpkm	P-1_fpkm	P-2_fpkm	P-3_fpkm	Y-1_fpkm	Y-2_fpkm	Y-3_fpkm	LP-1_count	LP-2_count	LP-3_count	YP-1_count	YP-2_count	YP-3_count	P-1_count	P-2_count	P-3_count	Y-1_count	Y-2_count	Y-3_count	Y_vs_LP.log2FoldChange	Y_vs_LP.pvalue	Y_vs_LP.padj	Y_vs_LP.regulated	Y_vs_YP.log2FoldChange	Y_vs_YP.pvalue	Y_vs_YP.padj	Y_vs_YP.regulated	Y_vs_P.log2FoldChange	Y_vs_P.pvalue	Y_vs_P.padj	Y_vs_P.regulated	chr	start	end	strand	gene_name	gene_description	KEGG	KEGG pathway	NR	Swissprot	Tremble	KOG	GO
BnaA01G0000500ZS	3.7	2.78	4.11	2.15	2.76	2.01	2.27	1.56	1.12	2.31	2.39	0.98	106	89	128	69	94	64	66	49	33	71	69	27	0.814771	0.00388694	0.00932517	false	0.17497	0.554269	0.643169	false	-0.184656	0.609469	0.716504	false	scaffoldA01	158612	162227	-	BnaA01G0000500ZS	--	K04424 sterile alpha motif and leucine zipper containing kinase AZK [EC:2.7.11.25] | (RefSeq) probable serine/threonine-protein kinase SIS8 isoform X2 (A)	--	serine/threonine-protein kinase STY46-like isoform X3 [Brassica napus]	STY46_ARATH RecName: Full=Serine/threonine-protein kinase STY46 {ECO:0000305}; EC=2.7.11.1 {ECO:0000269|PubMed:17090544}; AltName: Full=Serine/threonine/tyrosine-protein kinase 46 {ECO:0000303|PubMed:16429265};	M4D5Y9_BRARP SubName: Full=Uncharacterized protein {ECO:0000313|EnsemblPlants:Bra011897.1-P};	At4g38470	GO:0005829,cytosol; GO:0005524,ATP binding; GO:0004672,protein kinase activity; GO:0106310,NA; GO:0004674,protein serine/threonine kinase activity; GO:0004712,protein serine/threonine/tyrosine kinase activity; GO:0106311,NA; GO:0071456,cellular response to hypoxia; GO:0009658,chloroplast organization; GO:0006468,protein phosphorylation; GO:0009737,response to abscisic acid; GO:0000166,nucleotide …
BnaA01G0002000ZS	4.21	4.63	4	1.69	1.18	1.93	4.47	3.13	3.44	1.13	0.97	1.84	129	158	133	58	43	66	139	105	108	37	30	54	1.63665	3.04525e-11	1.99864e-10	up	0.187232	0.551584	0.640901	false	1.51514	5.37499e-08	2.88814e-07	up	scaffoldA01	236460	240084	+	BnaA01G0002000ZS	--	K04424 sterile alpha motif and leucine zipper containing kinase AZK [EC:2.7.11.25] | (RefSeq) probable serine/threonine-protein kinase SIS8 isoform X2 (A)	--	serine/threonine-protein kinase STY46-like isoform X2 [Brassica napus]	STY46_ARATH RecName: Full=Serine/threonine-protein kinase STY46 {ECO:0000305}; EC=2.7.11.1 {ECO:0000269|PubMed:17090544}; AltName: Full=Serine/threonine/tyrosine-protein kinase 46 {ECO:0000303|PubMed:16429265};	A0A398AGX7_BRACM SubName: Full=Uncharacterized protein {ECO:0000313|EMBL:RID77071.1};	At4g38470	GO:0005829,cytosol; GO:0005524,ATP binding; GO:0004672,protein kinase activity; GO:0106310,NA; GO:0004674,protein serine/threonine kinase activity; GO:0004712,protein serine/threonine/tyrosine kinase activity; GO:0106311,NA; GO:0071456,cellular response to hypoxia; GO:0009658,chloroplast organization; GO:0006468,protein phosphorylation; GO:0009737,response to abscisic acid; GO:0000166,nucleotide …
BnaA01G0002400ZS	16.3	19.33	21.63	12.16	16.68	17.79	9.37	12.61	13.08	2.9	3.48	2.44	84	111	121	70	102	102	49	71	69	16	18	12	2.62536	1.15987e-16	1.1527e-15	up	2.29939	3.05992e-12	1.99224e-11	up	2.02354	7.7725e-08	4.08874e-07	up	scaffoldA01	281278	281574	-	BnaA01G0002400ZS	--	K14488 SAUR family protein | (RefSeq) auxin-induced protein X15 (A)	ko04075: Plant hormone signal transduction	PREDICTED: auxin-induced protein X15-like [Brassica rapa]	A10A5_SOYBN RecName: Full=Auxin-induced protein 10A5;	A0A398AH13_BRACM SubName: Full=Uncharacterized protein {ECO:0000313|EMBL:RID77077.1};	At4g38840	GO:0009734,auxin-activated signaling pathway; GO:0007165,signal transduction; GO:0007154,cell communication; GO:0008150,biological_process; GO:0009719,response to endogenous stimulus; GO:0009725,response to hormone; GO:0009733,response to auxin; GO:0009755,hormone-mediated signaling pathway; GO:0009987,cellular process; GO:0010033,response to organic substance; GO:0023052,signaling; GO:0070887,ce…
BnaA01G0002500ZS	6.53	7.32	6.34	5.03	3.21	5.54	11.25	8.62	7.26	0	0.72	0	36	45	38	31	21	34	63	52	41	0	4	0	4.74197	9.99108e-09	5.11087e-08	up	4.15822	1.85257e-06	6.7431e-06	up	5.26472	1.36952e-10	9.82196e-10	up	scaffoldA01	286886	287203	+	BnaA01G0002500ZS	--	K14488 SAUR family protein | (RefSeq) auxin-responsive protein SAUR50 (A)	ko04075: Plant hormone signal transduction	PREDICTED: auxin-induced protein 15A-like [Brassica rapa]	SAU50_ARATH RecName: Full=Auxin-responsive protein SAUR50 {ECO:0000303|PubMed:12036261}; AltName: Full=Protein SMALL AUXIN UP RNA 50 {ECO:0000303|PubMed:12036261};	A0A398AJD1_BRACM SubName: Full=Uncharacterized protein {ECO:0000313|EMBL:RID77078.1};	At4g38860	GO:0009734,auxin-activated signaling pathway; GO:0040008,regulation of growth; GO:0007165,signal transduction; GO:0007154,cell communication; GO:0008150,biological_process; GO:0009719,response to endogenous stimulus; GO:0009725,response to hormone; GO:0009733,response to auxin; GO:0009755,hormone-mediated signaling pathway; GO:0009987,cellular process; GO:0010033,response to organic substance; GO…
BnaA01G0002700ZS	4.38	4.22	4.87	2.31	1.65	2	3.47	4.05	3.41	1.43	2.3	1.52	163	175	197	96	73	83	131	165	130	57	86	54	1.28968	5.3484e-10	3.12811e-09	up	0.0835324	0.736601	0.800115	false	1.09294	4.17352e-06	1.76254e-05	up	scaffoldA01	292860	295957	-	BnaA01G0002700ZS	--	K05544 tRNA-dihydrouridine synthase 3 [EC:1.3.1.89] | (RefSeq) tRNA-dihydrouridine(47) synthase [NAD(P)(+)]-like (A)	--	tRNA-dihydrouridine(47) synthase [NAD(P)(+)]	DUS3L_ARATH RecName: Full=tRNA-dihydrouridine(47) synthase [NAD(P)(+)]-like; EC=1.3.1.-; AltName: Full=Zinc finger CCCH domain-containing protein 50; Short=AtC3H50; AltName: Full=tRNA-dihydrouridine synthase 3-like;	M4D5Y0_BRARP RecName: Full=tRNA-dihydrouridine(47) synthase [NAD(P)(+)] {ECO:0000256|RuleBase:RU291113}; EC=1.3.1.- {ECO:0000256|RuleBase:RU291113}; AltName: Full=tRNA-dihydrouridine synthase 3 {ECO:0000256|RuleBase:RU291113};	At4g38890	GO:0005773,vacuole; GO:0050660,flavin adenine dinucleotide binding; GO:0046872,metal ion binding; GO:0017150,tRNA dihydrouridine synthase activity; GO:0000166,nucleotide binding; GO:0003674,molecular_function; GO:0005488,binding; GO:0036094,small molecule binding; GO:0043167,ion binding; GO:0043168,anion binding; GO:0048037,cofactor binding; GO:0050662,coenzyme binding; GO:0097159,organic cyclic …
BnaA01G0002800ZS	13.01	15.27	15.79	8.72	8.99	7.97	14.73	15.81	19.03	7.54	7.57	6.7	195	255	257	146	160	133	224	259	292	121	114	96	0.94131	1.14801e-08	5.82505e-08	false	0.133351	0.449594	0.545638	false	1.21326	2.17851e-11	1.69768e-10	up	scaffoldA01	296800	297762	-	BnaA01G0002800ZS	--	K08835 serine/threonine-protein kinase OSR1/STK39 [EC:2.7.11.1] | (RefSeq) serine/threonine-protein kinase 24-like (A)	--	PREDICTED: protein BASIC PENTACYSTEINE5-like [Brassica rapa]	BPC5_ARATH RecName: Full=Protein BASIC PENTACYSTEINE5; Short=AtBPC5; AltName: Full=GAGA-motif binding transcriptional activator BBR/BPC5;	M4D5X9_BRARP RecName: Full=GAGA-binding transcriptional activator {ECO:0000256|RuleBase:RU367160};	At2g21240	GO:0005634,nucleus; GO:0003700,DNA-binding transcription factor activity; GO:0043565,sequence-specific DNA binding; GO:0006355,regulation of transcription, DNA-templated; GO:0009723,response to ethylene; GO:0140110,transcription regulator activity; GO:0003674,molecular_function; GO:0003676,nucleic acid binding; GO:0003677,DNA binding; GO:0005488,binding; GO:0097159,organic cyclic compound binding…
BnaA01G0002900ZS	17.13	15.51	16.7	9.21	8.91	10.18	16.45	14.07	12.99	0.06	0.07	0.16	774	781	819	465	478	512	754	695	601	3	3	7	7.36257	5.53544e-71	3.26621e-69	up	6.53158	5.73551e-55	1.98639e-53	up	7.28006	4.72378e-67	3.8789e-65	up	scaffoldA01	298864	302706	-	BnaA01G0002900ZS	--	K11498 centromeric protein E | (RefSeq) kinesin-like protein KIN-7F (A)	--	kinesin-like protein KIN-7F [Brassica napus]	KN7F_ARATH RecName: Full=Kinesin-like protein KIN-7F {ECO:0000305};	A0A398AH24_BRACM RecName: Full=Kinesin-like protein {ECO:0000256|RuleBase:RU000394};	At4g38950	GO:0005874,microtubule; GO:0009506,plasmodesma; GO:0005524,ATP binding; GO:1990939,ATP-dependent microtubule motor activity; GO:0008017,microtubule binding; GO:0003729,mRNA binding; GO:0007018,microtubule-based movement; GO:0000166,nucleotide binding; GO:0003674,molecular_function; GO:0005488,binding; GO:0008144,drug binding; GO:0017076,purine nucleotide binding; GO:0030554,adenyl nucleotide bind…
BnaA01G0003300ZS	0.96	1.34	1.44	0.89	1.32	1.76	1.48	1.5	1.43	0.87	0.32	0.3	27	42	44	28	44	55	42	46	41	26	9	8	1.24799	0.00601873	0.0138791	up	1.3006	0.00391973	0.0086526	up	1.57938	0.000485148	0.00150791	up	scaffoldA01	331720	334664	+	BnaA01G0003300ZS	--	K20456 oxysterol-binding protein 1 | (RefSeq) hypothetical protein (A)	--	PREDICTED: protein DETOXIFICATION 47, chloroplastic [Brassica rapa]	DTX47_ARATH RecName: Full=Protein DETOXIFICATION 47, chloroplastic {ECO:0000303|PubMed:11739388}; Short=AtDTX47 {ECO:0000303|PubMed:11739388}; AltName: Full=Multidrug and toxic compound extrusion protein 47 {ECO:0000305}; Short=MATE protein 47 {ECO:0000305}; AltName: Full=Protein ENHANCED DISEASE SUSCEPTIBILITY 5 {ECO:0000303|PubMed:9090877}; Short=Protein EDS5 {ECO:0000303|PubMed:9090877}; AltNa…	A0A398AGZ9_BRACM RecName: Full=Protein DETOXIFICATION {ECO:0000256|RuleBase:RU004914}; AltName: Full=Multidrug and toxic compound extrusion protein {ECO:0000256|RuleBase:RU004914};	At4g39030	GO:0009941,chloroplast envelope; GO:0031969,chloroplast membrane; GO:0016021,integral component of membrane; GO:0005739,mitochondrion; GO:0009536,plastid; GO:0015297,antiporter activity; GO:0042910,xenobiotic transmembrane transporter activity; GO:0006952,defense response; GO:0042742,defense response to bacterium; GO:0045087,innate immune response; GO:0031348,negative regulation of defense respon…
BnaA01G0003400ZS	6.8	9.84	6.27	2.79	3.04	1.8	3.79	3.08	4.07	1.94	2.71	4.1	85	137	85	39	45	25	48	42	52	26	34	49	1.32693	5.15144e-06	1.92588e-05	up	-0.288822	0.416835	0.513066	false	0.355054	0.310009	0.432829	false	scaffoldA01	341253	342698	-	BnaA01G0003400ZS	--	--	--	PREDICTED: B-box zinc finger protein 20-like [Brassica rapa]	BBX20_ARATH RecName: Full=B-box zinc finger protein 20 {ECO:0000303|PubMed:19920209}; AltName: Full=Protein BZR1 SUPPRESSOR 1 {ECO:0000303|PubMed:22535582}; AltName: Full=Protein DOUBLE B-BOX 2; AltName: Full=Protein SALT TOLERANCE HOMOLOG 7;	A0A398AGZ8_BRACM SubName: Full=Uncharacterized protein {ECO:0000313|EMBL:RID77092.1};	At4g39070	GO:0005634,nucleus; GO:0003700,DNA-binding transcription factor activity; GO:0000976,transcription regulatory region sequence-specific DNA binding; GO:0008270,zinc ion binding; GO:1900458,negative regulation of brassinosteroid mediated signaling pathway; GO:0009640,photomorphogenesis; GO:2000306,positive regulation of photomorphogenesis; GO:0006355,regulation of transcription, DNA-templated; GO:0…
BnaA01G0003600ZS	1927.03	1849.4	1884.4	768	755.67	760.38	2286.42	2224.08	2271.67	493.74	479.13	450.47	45301	48448	48090	20173	21085	19894	54541	57148	54679	12427	11321	10123	1.91816	1.88034e-262	1.27073e-259	up	0.579775	4.81718e-35	9.5077e-34	false	2.28039	1.79134e-225	1.79593e-222	up	scaffoldA01	354523	356104	-	BnaA01G0003600ZS	--	K01373 cathepsin F [EC:3.4.22.41] | (RefSeq) cysteine protease RD19A (A)	ko04626: Plant-pathogen interaction	BnaA01g05320D [Brassica napus]	RD19A_ARATH RecName: Full=Cysteine protease RD19A {ECO:0000305}; EC=3.4.22.- {ECO:0000305}; AltName: Full=Protein RESPONSIVE TO DEHYDRATION 19 {ECO:0000303|PubMed:8325504}; Short=RD19 {ECO:0000303|PubMed:8325504}; Flags: Precursor;	A0A078HTU1_BRANA SubName: Full=BnaA01g05320D protein {ECO:0000313|EMBL:CDY41960.1};	At4g39090	GO:0005615,extracellular space; GO:0005764,lysosome; GO:0000323,lytic vacuole; GO:0005634,nucleus; GO:0005886,plasma membrane; GO:0005773,vacuole; GO:0004197,cysteine-type endopeptidase activity; GO:0042742,defense response to bacterium; GO:0051603,proteolysis involved in cellular protein catabolic process; GO:0006970,response to osmotic stress; GO:0009651,response to salt stress; GO:0003674,mole…
BnaA01G0003800ZS	0.48	0.7	0.58	0.53	0.27	0.39	2.19	0.52	0.67	0.2	0.7	0.58	25	41	33	31	17	23	117	30	36	11	37	29	0.193058	0.647145	0.738767	false	-0.396862	0.382219	0.478427	false	1.21331	0.121767	0.204827	false	scaffoldA01	359098	362129	-	BnaA01G0003800ZS	--	K13435 serine/threonine-protein kinase Pto | (RefSeq) receptor-like protein kinase HERK 1 isoform X2 (A)	ko04626: Plant-pathogen interaction	probable receptor-like protein kinase At4g39110 [Brassica napus]	Y4391_ARATH RecName: Full=Probable receptor-like protein kinase At4g39110; EC=2.7.11.-; Flags: Precursor;	A0A078HVU1_BRANA SubName: Full=BnaA01g05340D protein {ECO:0000313|EMBL:CDY41962.1};	At4g39110	GO:0016324,apical plasma membrane; GO:0009507,chloroplast; GO:0016021,integral component of membrane; GO:0005886,plasma membrane; GO:0009506,plasmodesma; GO:0005524,ATP binding; GO:0004672,protein kinase activity; GO:0004674,protein serine/threonine kinase activity; GO:0009555,pollen development; GO:0046777,protein autophosphorylation; GO:0080092,regulation of pollen tube growth; GO:0000166,nucle…
BnaA01G0004100ZS	100.78	114.47	98.43	44.77	42.8	43.97	97.35	103.39	112.94	27.34	28.67	31.14	2224	2815	2358	1104	1121	1080	2180	2494	2552	646	636	657	1.77626	3.04579e-103	3.24466e-101	up	0.493343	1.48155e-10	8.31464e-10	false	1.87916	2.73832e-80	3.0269e-78	up	scaffoldA01	365067	366579	-	BnaA01G0004100ZS	--	--	--	BnaA01g05370D [Brassica napus]	--	A0A078HTU9_BRANA SubName: Full=BnaA01g05370D protein {ECO:0000313|EMBL:CDY41965.1};	At4g39140	--
BnaA01G0004200ZS	101.63	108.85	98.03	58.21	55.37	63.95	107.24	89.67	89.8	29.13	36.51	36.35	1825	2178	1911	1168	1180	1278	1954	1760	1651	560	659	624	1.52686	6.10749e-68	3.35648e-66	up	0.699954	2.86287e-15	2.31576e-14	false	1.51955	1.51101e-47	7.33552e-46	up	scaffoldA01	368052	369992	-	BnaA01G0004200ZS	--	K03686 molecular chaperone DnaJ | (RefSeq) chaperone protein dnaJ GFA2, mitochondrial isoform X2 (A)	--	PREDICTED: chaperone protein dnaJ 10 [Brassica rapa]	DNJ10_ARATH RecName: Full=Chaperone protein dnaJ 10; Short=AtDjC10; Short=AtJ10;	M4D5W5_BRARP RecName: Full=J domain-containing protein {ECO:0000259|PROSITE:PS50076};	At4g39150	--
BnaA01G0004500ZS	579.74	470.02	563.38	229.52	214.86	196.65	739.73	554.63	593.95	74.12	84.65	79.02	4858	4389	5125	2149	2137	1834	6290	5080	5096	665	713	633	2.68985	2.01055e-221	8.96476e-219	up	1.33011	4.92893e-67	2.23609e-65	up	3.01434	1.19206e-203	1.00765e-200	up	scaffoldA01	375001	375760	-	BnaA01G0004500ZS	--	K13195 cold-inducible RNA-binding protein | (RefSeq) glycine-rich RNA-binding protein 2-like (A)	--	glycine-rich RNA-binding protein 10-like isoform X1 [Brassica napus]	GRP10_BRANA RecName: Full=Glycine-rich RNA-binding protein 10;	M4D5W2_BRARP RecName: Full=RRM domain-containing protein {ECO:0000259|PROSITE:PS50102};	At4g39260	GO:0003723,RNA binding; GO:0003674,molecular_function; GO:0003676,nucleic acid binding; GO:0005488,binding; GO:0097159,organic cyclic compound binding; GO:1901363,heterocyclic compound binding
BnaA01G0004700ZS	6.22	5.89	5.73	2.07	1.71	1.32	4.23	5.21	4.58	0.29	0.35	0.48	436	460	436	162	142	103	301	399	329	22	25	32	3.92367	5.91382e-81	4.24177e-79	up	2.08574	2.36379e-14	1.79378e-13	up	3.68085	2.35734e-56	1.4771e-54	up	scaffoldA01	383309	388678	+	BnaA01G0004700ZS	--	K10999 cellulose synthase A [EC:2.4.1.12] | (RefSeq) cellulose synthase A catalytic subunit 2 [UDP-forming] isoform X1 (A)	--	PREDICTED: cellulose synthase A catalytic subunit 2 [UDP-forming]	CESA2_ARATH RecName: Full=Cellulose synthase A catalytic subunit 2 [UDP-forming]; Short=AtCesA2; Short=Ath-A; EC=2.4.1.12;	M4D5V8_BRARP RecName: Full=Cellulose synthase {ECO:0000256|RuleBase:RU361116}; EC=2.4.1.12 {ECO:0000256|RuleBase:RU361116};	At4g39350	GO:0016021,integral component of membrane; GO:0005886,plasma membrane; GO:0005802,trans-Golgi network; GO:0016760,cellulose synthase (UDP-forming) activity; GO:0016759,cellulose synthase activity; GO:0046872,metal ion binding; GO:0071555,cell wall organization; GO:0030244,cellulose biosynthetic process; GO:0009833,plant-type primary cell wall biogenesis; GO:0003674,molecular_function; GO:0003824,…
BnaA01G0004900ZS	1.2	0.62	1.37	0.46	0.43	0.46	1.18	0.94	0.73	0.21	0.46	0.18	21	12	26	9	9	9	21	18	13	4	8	3	1.83416	0.00444189	0.0105091	up	NA	NA	NA	NA	NA	NA	NA	NA	scaffoldA01	396634	397909	+	BnaA01G0004900ZS	--	K15285 solute carrier family 35, member E3 | (RefSeq) UDP-rhamnose/UDP-galactose transporter 4-like (A)	--	BnaC01g00350D [Brassica napus]	URGT4_ARATH RecName: Full=UDP-rhamnose/UDP-galactose transporter 4 {ECO:0000312|EMBL:AKA88217.1}; Short=UDP-Rha/UDP-Gal transporter 4 {ECO:0000303|PubMed:25053812}; AltName: Full=Bi-functional UDP-rhamnose/UDP-galactose transporter {ECO:0000312|EMBL:AIJ01998.1}; AltName: Full=Nucleotide sugar transporter-KT 1 {ECO:0000303|PubMed:16831428}; Short=AtNST-KT1 {ECO:0000303|PubMed:16831428};	A0A398APB2_BRACM RecName: Full=TPT domain-containing protein {ECO:0000259|Pfam:PF03151};	At4g39390	GO:0005794,Golgi apparatus; GO:0000139,Golgi membrane; GO:0016021,integral component of membrane; GO:0015297,antiporter activity; GO:0005338,nucleotide-sugar transmembrane transporter activity; GO:0022857,transmembrane transporter activity; GO:0005459,UDP-galactose transmembrane transporter activity; GO:0008643,carbohydrate transport; GO:0015780,nucleotide-sugar transmembrane transport; GO:007233…
BnaA01G0005000ZS	16.56	16.44	15.62	7.69	7.14	7.24	7.91	9.83	8.76	5.08	4.04	4.4	1126	1246	1153	584	576	548	546	731	610	370	276	286	1.77057	1.0931e-68	6.08465e-67	up	0.601745	5.00462e-08	2.17688e-07	false	1.00125	9.00088e-13	7.98904e-12	up	scaffoldA01	404389	408308	+	BnaA01G0005000ZS	--	K13415 protein brassinosteroid insensitive 1 [EC:2.7.10.1 2.7.11.1] | (RefSeq) protein BRASSINOSTEROID INSENSITIVE 1-like (A)	ko04075: Plant hormone signal transduction	protein BRASSINOSTEROID INSENSITIVE 1-like [Brassica napus]	BRI1_ARATH RecName: Full=Protein BRASSINOSTEROID INSENSITIVE 1 {ECO:0000303|PubMed:9298904}; Short=AtBRI1 {ECO:0000303|PubMed:9298904}; EC=2.7.10.1 {ECO:0000305}; EC=2.7.11.1 {ECO:0000305}; AltName: Full=Brassinosteroid LRR receptor kinase {ECO:0000303|PubMed:9298904}; Flags: Precursor;	A0A3P5Z0H6_BRACM RecName: Full=Protein kinase domain-containing protein {ECO:0000259|PROSITE:PS50011};	At4g39400	GO:0005768,endosome; GO:0010008,endosome membrane; GO:0016021,integral component of membrane; GO:0005886,plasma membrane; GO:0005524,ATP binding; GO:0042802,identical protein binding; GO:0046982,protein heterodimerization activity; GO:0042803,protein homodimerization activity; GO:0004672,protein kinase activity; GO:0106310,NA; GO:0004674,protein serine/threonine kinase activity; GO:0106311,NA; GO…
BnaA01G0005200ZS	5.06	6.08	5.33	2.68	3.04	3.29	5.54	6.22	6.09	3.54	3.59	2.83	860	1151	983	509	612	622	955	1155	1059	643	612	459	0.653469	8.19529e-10	4.69538e-09	false	-0.24709	0.0227348	0.0421816	false	0.872599	2.76253e-13	2.56224e-12	false	scaffoldA01	425824	440999	+	BnaA01G0005200ZS	--	K19026 spatacsin | (RefSeq) uncharacterized protein LOC106352043 (A)	--	uncharacterized protein LOC106352043 [Brassica napus]	--	A0A398AP66_BRACM RecName: Full=Spatacsin_C domain-containing protein {ECO:0000259|Pfam:PF14649};	At4g39450	--
BnaA01G0005300ZS	43.43	46.62	45.33	24.65	27.38	22.81	43.42	47.08	46	16.39	17.46	19.43	886	1060	1004	562	663	518	899	1050	961	358	358	379	1.27482	5.01847e-41	1.42611e-39	up	0.391628	0.000234375	0.000640365	false	1.38954	5.15311e-35	1.64312e-33	up	scaffoldA01	444286	447021	-	BnaA01G0005300ZS	--	K06944 uncharacterized protein | (RefSeq) ribosome-interacting GTPase 1-like (A)	--	PREDICTED: developmentally-regulated G-protein 3 [Brassica rapa]	DRG3_ARATH RecName: Full=Developmentally-regulated G-protein 3; Short=AtDRG3; AltName: Full=Developmentally-regulated G-protein 1; Short=AtDRG1;	A0A398AH40_BRACM SubName: Full=Uncharacterized protein {ECO:0000313|EMBL:RID77131.1};	At4g39520	GO:0005737,cytoplasm; GO:0005829,cytosol; GO:0019003,GDP binding; GO:0005525,GTP binding; GO:0003924,GTPase activity; GO:0002181,cytoplasmic translation; GO:0000166,nucleotide binding; GO:0001882,nucleoside binding; GO:0001883,purine nucleoside binding; GO:0003674,molecular_function; GO:0005488,binding; GO:0017076,purine nucleotide binding; GO:0019001,guanyl nucleotide binding; GO:0032549,ribonuc…
BnaA01G0005400ZS	7.12	7.04	4.51	8.83	7.21	7.99	6.5	4.13	4.98	0.55	0.65	2.46	109	120	75	151	131	136	101	69	78	9	10	36	2.29095	0.000711936	0.00196502	up	2.62578	4.02933e-05	0.000122651	up	2.13412	3.15871e-07	1.53936e-06	up	scaffoldA01	448276	450005	+	BnaA01G0005400ZS	--	K00891 shikimate kinase [EC:2.7.1.71] | (RefSeq) shikimate kinase 2, chloroplastic-like (A)	ko00400: Phenylalanine, tyrosine and tryptophan biosynthesis; ko01100: Metabolic pathways; ko01110: Biosynthesis of secondary metabolites; ko01230: Biosynthesis of amino acids	shikimate kinase 2, chloroplastic-like [Brassica napus]	SK2_ARATH RecName: Full=Shikimate kinase 2, chloroplastic; Short=AtSK2; EC=2.7.1.71; Flags: Precursor;	A0A398AND3_BRACM RecName: Full=Shikimate kinase {ECO:0000256|ARBA:ARBA00012154}; EC=2.7.1.71 {ECO:0000256|ARBA:ARBA00012154};	At2g21940	GO:0009507,chloroplast; GO:0005524,ATP binding; GO:0046872,metal ion binding; GO:0004765,shikimate kinase activity; GO:0009073,aromatic amino acid family biosynthetic process; GO:0008652,cellular amino acid biosynthetic process; GO:0009423,chorismate biosynthetic process; GO:0019632,shikimate metabolic process; GO:0000166,nucleotide binding; GO:0003674,molecular_function; GO:0005488,binding; GO:0…
BnaA01G0005600ZS	3.4	3.77	3.04	2.1	1.98	1.98	2.71	3.16	2.64	1.12	1.19	1.94	68	84	66	47	47	44	55	69	54	24	24	37	1.19992	8.20169e-05	0.000261351	up	0.417558	0.209888	0.291592	false	1.03944	0.00214112	0.00589687	up	scaffoldA01	451985	453136	-	BnaA01G0005600ZS	--	K14050 geranylgeranyl transferase type-2 subunit alpha [EC:2.5.1.60] | (RefSeq) geranylgeranyl transferase type-2 subunit alpha 2 (A)	--	F-box/kelch-repeat protein At4g39590 [Brassica napus]	FK102_ARATH RecName: Full=F-box/kelch-repeat protein At4g39590;	A0A078HX86_BRANA SubName: Full=BnaA01g05560D protein {ECO:0000313|EMBL:CDY41984.1};	At4g39590	--
BnaA01G0006000ZS	19.14	20.58	19.9	9.02	8.9	8.28	15.91	18.88	17.72	7.33	7.37	7.52	1396	1672	1575	735	770	672	1177	1505	1323	572	540	524	1.35183	2.66821e-65	1.40907e-63	up	0.136819	0.110869	0.169964	false	1.27304	6.15826e-32	1.72056e-30	up	scaffoldA01	463751	468523	+	BnaA01G0006000ZS	--	K05236 coatomer subunit alpha | (RefSeq) coatomer subunit alpha-2-like (A)	--	coatomer subunit alpha-2-like [Brassica napus]	COPA1_ARATH RecName: Full=Coatomer subunit alpha-1; AltName: Full=Alpha-coat protein 1; Short=Alpha-COP 1;	A0A398AH27_BRACM RecName: Full=Coatomer subunit alpha {ECO:0000256|PIRNR:PIRNR003354};	At1g62020	GO:0030126,COPI vesicle coat; GO:0005829,cytosol; GO:0000139,Golgi membrane; GO:0005634,nucleus; GO:0005886,plasma membrane; GO:0005198,structural molecule activity; GO:0006888,ER to Golgi vesicle-mediated transport; GO:0006891,intra-Golgi vesicle-mediated transport; GO:0006886,intracellular protein transport; GO:0006890,retrograde vesicle-mediated transport, Golgi to ER; GO:0003674,molecular_fun…
BnaA01G0006500ZS	5.19	5.81	5.26	1.26	1.47	1.57	5.05	4.44	4.41	2.27	2.9	3.76	169	211	186	46	57	57	167	158	147	79	95	117	0.79989	2.69234e-05	9.15602e-05	false	-1.14568	2.80095e-06	9.96951e-06	down	0.672077	0.00151901	0.00429716	false	scaffoldA01	478590	481597	+	BnaA01G0006500ZS	--	K18592 gamma-glutamyltranspeptidase / glutathione hydrolase / leukotriene-C4 hydrolase [EC:2.3.2.2 3.4.19.13 3.4.19.14] | (RefSeq) glutathione hydrolase 1 isoform X1 (A)	ko00430: Taurine and hypotaurine metabolism; ko00460: Cyanoamino acid metabolism; ko00480: Glutathione metabolism; ko00590: Arachidonic acid metabolism; ko01100: Metabolic pathways	PREDICTED: gamma-glutamyltranspeptidase 1 isoform X1 [Brassica rapa]	GAGT1_ARATH RecName: Full=Glutathione hydrolase 1; EC=3.4.19.13; AltName: Full=Gamma-glutamyltransferase 1; AltName: Full=Gamma-glutamyltranspeptidase 1; EC=2.3.2.2; Flags: Precursor;	A0A078HX98_BRANA SubName: Full=BnaA01g05660D protein {ECO:0000313|EMBL:CDY41994.1};	At4g39640	GO:0048046,apoplast; GO:0005886,plasma membrane; GO:0009506,plasmodesma; GO:0016756,glutathione gamma-glutamylcysteinyltransferase activity; GO:0036374,glutathione hydrolase activity; GO:0102953,hypoglycin A gamma-glutamyl transpeptidase activity; GO:0103068,leukotriene C4 gamma-glutamyl transferase activity; GO:0000048,peptidyltransferase activity; GO:0006751,glutathione catabolic process; GO:00…
BnaA01G0006600ZS	291.16	291.43	293.75	127.09	128.59	131.42	248.06	262.95	254.98	148.36	131.37	139.73	8148	9088	8924	3974	4271	4093	7044	8043	7306	4445	3695	3738	0.989063	2.30277e-58	1.03747e-56	false	-0.218689	0.000111555	0.000319774	false	0.897748	2.11503e-27	4.79888e-26	false	scaffoldA01	484306	486689	+	BnaA01G0006600ZS	--	K00827 alanine-glyoxylate transaminase / (R)-3-amino-2-methylpropionate-pyruvate transaminase [EC:2.6.1.44 2.6.1.40] | (RefSeq) alanine--glyoxylate aminotransferase 2 homolog 1, mitochondrial (A)	ko00250: Alanine, aspartate and glutamate metabolism; ko00260: Glycine, serine and threonine metabolism; ko00270: Cysteine and methionine metabolism; ko00280: Valine, leucine and isoleucine degradation; ko01100: Metabolic pathways; ko01110: Biosynthesis of secondary metabolites	PREDICTED: alanine--glyoxylate aminotransferase 2 homolog 1, mitochondrial-like [Brassica rapa]	AGT21_ARATH RecName: Full=Alanine--glyoxylate aminotransferase 2 homolog 1, mitochondrial; EC=2.6.1.44; AltName: Full=Beta-alanine-pyruvate aminotransferase 1; Flags: Precursor;	M4D5T6_BRARP SubName: Full=Uncharacterized protein {ECO:0000313|EnsemblPlants:Bra011843.1-P};	At4g39660	GO:0005739,mitochondrion; GO:0005886,plasma membrane; GO:0005774,vacuolar membrane; GO:0008453,alanine-glyoxylate transaminase activity; GO:0030170,pyridoxal phosphate binding; GO:0008270,zinc ion binding; GO:0009853,photorespiration; GO:0046686,response to cadmium ion; GO:0003674,molecular_function; GO:0003824,catalytic activity; GO:0008483,transaminase activity; GO:0016740,transferase activity;…
BnaA01G0007600ZS	0.82	0.37	0.99	0.18	0.26	0.5	1.16	1.26	1.05	0.76	1.12	0.91	16	8	21	4	6	11	23	27	21	16	22	17	-0.435412	0.388003	0.501315	false	-1.66353	0.00390859	0.00862932	down	0.347042	0.443865	0.568885	false	scaffoldA01	539625	540754	-	BnaA01G0007600ZS	--	K09286 EREBP-like factor | (RefSeq) ethylene-responsive transcription factor ERF060-like (A)	--	ethylene-responsive transcription factor ERF060-like [Brassica napus]	ERF60_ARATH RecName: Full=Ethylene-responsive transcription factor ERF060;	A0A398ANB7_BRACM RecName: Full=AP2/ERF domain-containing protein {ECO:0000259|PROSITE:PS51032};	At4g39780	GO:0005634,nucleus; GO:0003700,DNA-binding transcription factor activity; GO:0043565,sequence-specific DNA binding; GO:0000976,transcription regulatory region sequence-specific DNA binding; GO:0009873,ethylene-activated signaling pathway; GO:0140110,transcription regulator activity; GO:0003674,molecular_function; GO:0003676,nucleic acid binding; GO:0003677,DNA binding; GO:0005488,binding; GO:0097…
BnaA01G0007900ZS	9.5	8.17	8.78	3.95	4.17	3.94	9.39	11.58	11.7	1.04	1.47	1.61	334	320	335	155	174	154	335	445	421	39	52	54	2.61862	1.11264e-44	3.46705e-43	up	1.45635	1.03968e-11	6.46526e-11	up	3.02896	1.9075e-51	1.02919e-49	up	scaffoldA01	551561	554569	-	BnaA01G0007900ZS	--	K01858 myo-inositol-1-phosphate synthase [EC:5.5.1.4] | (RefSeq) inositol-3-phosphate synthase (A)	ko00562: Inositol phosphate metabolism; ko01100: Metabolic pathways; ko01110: Biosynthesis of secondary metabolites	PREDICTED: inositol-3-phosphate synthase [Brassica rapa]	INO1_BRANA RecName: Full=Inositol-3-phosphate synthase; Short=MIP synthase; EC=5.5.1.4; AltName: Full=Myo-inositol 1-phosphate synthase; Short=IPS; Short=MI-1-P synthase;	A0A398AH48_BRACM RecName: Full=Inositol-3-phosphate synthase {ECO:0000256|ARBA:ARBA00012125}; EC=5.5.1.4 {ECO:0000256|ARBA:ARBA00012125};	At4g39800	GO:0005737,cytoplasm; GO:0004512,inositol-3-phosphate synthase activity; GO:0006021,inositol biosynthetic process; GO:0008654,phospholipid biosynthetic process; GO:0003674,molecular_function; GO:0003824,catalytic activity; GO:0016853,isomerase activity; GO:0016872,intramolecular lyase activity; GO:0008152,metabolic process; GO:0005975,carbohydrate metabolic process; GO:0006020,inositol metabolic …
BnaA01G0008100ZS	4.75	5.2	5.91	5	5.23	4.91	3.2	1.98	2.44	4.83	4.56	6.32	114	139	154	134	149	131	78	52	60	124	110	145	-0.0554112	0.769522	0.837277	false	-0.151973	0.39858	0.494677	false	-1.01863	2.92503e-05	0.000110496	down	scaffoldA01	562745	564127	+	BnaA01G0008100ZS	--	--	--	uncharacterized protein LOC106439247 isoform X2 [Brassica napus]	--	A0A078JC94_BRANA SubName: Full=BnaA01g34680D protein {ECO:0000313|EMBL:CDY63903.1};	At4g39840	GO:0016021,integral component of membrane; GO:0005575,cellular_component; GO:0016020,membrane; GO:0031224,intrinsic component of membrane; GO:0044425,membrane part
BnaA01G0008200ZS	5.3	5.46	5.96	3.42	3.38	3.66	5.93	3.49	3.1	2.36	1.42	1.89	82	94	100	59	62	63	93	59	49	39	22	28	1.48259	1.22485e-07	5.52583e-07	up	0.776129	0.0110746	0.0221588	false	1.15722	0.00086899	0.00257348	up	scaffoldA01	565317	566909	+	BnaA01G0008200ZS	--	K10859 DNA oxidative demethylase [EC:1.14.11.33] | (RefSeq) ALKBH2; oxidoreductase, 2OG-Fe(II) oxygenase family protein (A)	--	uncharacterized protein BNAA01G34670D [Brassica napus]	ALKB2_ARATH RecName: Full=DNA oxidative demethylase ALKBH2; EC=1.14.11.33; AltName: Full=Alkylated DNA repair protein alkB homolog 2; AltName: Full=Alpha-ketoglutarate-dependent dioxygenase alkB homolog 2;	A0A078J9I0_BRANA SubName: Full=BnaA01g34670D protein {ECO:0000313|EMBL:CDY63902.1};	At4g39860	GO:0005634,nucleus; GO:0103053,1-ethyladenine demethylase activity; GO:0051747,cytosine C-5 DNA demethylase activity; GO:0035514,DNA demethylase activity; GO:0043734,DNA-N1-methyladenine dioxygenase activity; GO:0008198,ferrous iron binding; GO:0006307,DNA dealkylation involved in DNA repair; GO:0006281,DNA repair; GO:0035511,oxidative DNA demethylation; GO:0003674,molecular_function; GO:0003824,…
BnaA01G0008500ZS	87.94	92.07	86.94	47.77	45.98	45.03	88.04	91.24	84.83	41.81	33.4	41.65	888	1036	953	539	551	506	902	1007	877	452	339	402	1.11801	8.51148e-28	1.53005e-26	up	0.145199	0.178478	0.254525	false	1.20471	2.85876e-24	5.53146e-23	up	scaffoldA01	574224	577026	-	BnaA01G0008500ZS	--	K11842 ubiquitin carboxyl-terminal hydrolase 12/46 [EC:3.4.19.12] | (RefSeq) ubiquitin carboxyl-terminal hydrolase 3 (A)	--	hypothetical protein TanjilG_16765 [Lupinus angustifolius]	UBP4_ARATH RecName: Full=Ubiquitin carboxyl-terminal hydrolase 4; EC=3.4.19.12; AltName: Full=Deubiquitinating enzyme 4; Short=AtUBP4; AltName: Full=Ubiquitin thioesterase 4; AltName: Full=Ubiquitin-specific-processing protease 4;	M4D5R6_BRARP RecName: Full=USP domain-containing protein {ECO:0000259|PROSITE:PS50235};	At2g22310	GO:0005829,cytosol; GO:0005634,nucleus; GO:0004197,cysteine-type endopeptidase activity; GO:0004843,thiol-dependent ubiquitin-specific protease activity; GO:0016579,protein deubiquitination; GO:0006511,ubiquitin-dependent protein catabolic process; GO:0003674,molecular_function; GO:0003824,catalytic activity; GO:0004175,endopeptidase activity; GO:0008234,cysteine-type peptidase activity; GO:00082…
BnaA01G0008700ZS	0.3	0.43	0.3	0.81	0.79	0.97	1.24	0.94	0.85	0.22	0.42	0.38	10	16	11	30	31	36	42	34	29	8	14	12	NA	NA	NA	NA	1.23485	0.00569018	0.0121377	up	1.60228	0.000579412	0.00177505	up	scaffoldA01	584778	586876	+	BnaA01G0008700ZS	--	K11812 tryptophan N-monooxygenase [EC:1.14.14.156] | (RefSeq) cytochrome P450 79B1 (A)	ko00380: Tryptophan metabolism; ko00966: Glucosinolate biosynthesis; ko01100: Metabolic pathways; ko01110: Biosynthesis of secondary metabolites; ko01210: 2-Oxocarboxylic acid metabolism	cytochrome P450 [Brassica napus]	C79B1_SINAL RecName: Full=Cytochrome P450 79B1; EC=1.14.-.-;	Q8GZQ1_BRANA SubName: Full=BnaA01g34610D protein {ECO:0000313|EMBL:CDY63895.1}; SubName: Full=Cytochrome P450 {ECO:0000313|EMBL:AAN76810.1};	At4g39950	GO:0016021,integral component of membrane; GO:0020037,heme binding; GO:0005506,iron ion binding; GO:0004497,monooxygenase activity; GO:0016705,oxidoreductase activity, acting on paired donors, with incorporation or reduction of molecular oxygen; GO:0003674,molecular_function; GO:0005488,binding; GO:0046906,tetrapyrrole binding; GO:0048037,cofactor binding; GO:0097159,organic cyclic compound bindi…
BnaA01G0008800ZS	1.05	0.86	0.71	0.32	0.32	0.45	0.61	0.5	0.75	0.27	0.4	0.35	44	40	32	15	16	21	26	23	32	12	17	14	1.28457	0.00169125	0.00435639	up	NA	NA	NA	NA	0.896212	0.0555459	0.106053	false	scaffoldA01	587271	589680	+	BnaA01G0008800ZS	--	K22262 WD repeat and FYVE domain-containing protein 3 | (RefSeq) protein SPIRRIG (A)	--	PREDICTED: pentatricopeptide repeat-containing protein At4g39952, mitochondrial [Brassica oleracea var. oleracea]	PP359_ARATH RecName: Full=Pentatricopeptide repeat-containing protein At4g39952, mitochondrial; Flags: Precursor;	A0A0D3A121_BRAOL SubName: Full=Uncharacterized protein {ECO:0000313|EnsemblPlants:Bo1g002980.1};	At1g18480_2	GO:0005739,mitochondrion; GO:0005622,intracellular; GO:0005575,cellular_component; GO:0005623,cell; GO:0005737,cytoplasm; GO:0043231,intracellular membrane-bounded organelle; GO:0043226,organelle; GO:0043227,membrane-bounded organelle; GO:0043229,intracellular organelle; GO:0044424,intracellular part; GO:0044444,cytoplasmic part; GO:0044464,cell part
BnaA01G0008900ZS	16.48	15.2	18.86	5.53	6.06	5.67	13.8	14.27	17.04	4.87	6.61	5.94	392	403	487	147	171	150	333	371	415	124	158	135	1.4672	5.67817e-24	8.35896e-23	up	-0.111435	0.509667	0.603094	false	1.40595	1.59784e-17	2.05682e-16	up	scaffoldA01	591712	594089	+	BnaA01G0008900ZS	--	K03686 molecular chaperone DnaJ | (RefSeq) chaperone protein dnaJ A6, chloroplastic-like (A)	--	BnaA01g34580D [Brassica napus]	DNJA6_ARATH RecName: Full=Chaperone protein dnaJ A6, chloroplastic {ECO:0000305}; Short=atDjA6 {ECO:0000303|PubMed:23894646}; AltName: Full=Chaperone protein dnaJ A26 {ECO:0000303|PubMed:11599562}; Short=AtDjA26 {ECO:0000303|PubMed:11599562}; Flags: Precursor;	A0A078JC84_BRANA SubName: Full=BnaA01g34580D protein {ECO:0000313|EMBL:CDY63891.1};	At4g39960	GO:0009507,chloroplast; GO:0009941,chloroplast envelope; GO:0009535,chloroplast thylakoid membrane; GO:0005737,cytoplasm; GO:0005773,vacuole; GO:0005524,ATP binding; GO:0031072,heat shock protein binding; GO:0046872,metal ion binding; GO:0051082,unfolded protein binding; GO:0051085,chaperone cofactor-dependent protein refolding; GO:0042026,protein refolding; GO:0009408,response to heat; GO:000016…
BnaA01G0009100ZS	20.75	18.85	20.37	7.87	7.77	6.06	18.77	17.5	16.26	6.3	7.05	5.99	243	246	259	103	108	79	223	224	195	79	83	67	1.55878	1.53678e-19	1.81308e-18	up	0.0655602	0.762868	0.821454	false	1.46882	1.63103e-14	1.66858e-13	up	scaffoldA01	604949	605824	+	BnaA01G0009100ZS	--	K07904 Ras-related protein Rab-11A | (RefSeq) ras-related protein RABA4b (A)	ko04144: Endocytosis	BnaAnng31680D [Brassica napus]	RAA4B_ARATH RecName: Full=Ras-related protein RABA4b {ECO:0000303|PubMed:12644670}; Short=AtRABA4b {ECO:0000303|PubMed:12644670}; AltName: Full=Ras-related protein GB3 {ECO:0000303|PubMed:8843944}; Short=AtGB3 {ECO:0000303|PubMed:8843944}; AltName: Full=Ras-related protein Rab11G {ECO:0000305|PubMed:12644670}; Short=AtRab11G {ECO:0000305|PubMed:12644670};	A0A078JWG7_BRANA SubName: Full=BnaAnng31680D protein {ECO:0000313|EMBL:CDY69836.1};	At4g39990	GO:0031901,early endosome membrane; GO:0005768,endosome; GO:0005794,Golgi apparatus; GO:0005886,plasma membrane; GO:0035619,root hair tip; GO:0032588,trans-Golgi network membrane; GO:0005525,GTP binding; GO:0003924,GTPase activity; GO:0019900,kinase binding; GO:0042546,cell wall biogenesis; GO:0032456,endocytic recycling; GO:0015031,protein transport; GO:0000166,nucleotide binding; GO:0001882,nuc…
BnaA01G0009200ZS	3.85	4.78	4.39	1.36	1.69	1.7	4.05	4.45	4.82	1.85	1.76	1.32	159	220	197	63	83	78	170	201	204	82	73	52	1.3246	2.20021e-11	1.46357e-10	up	-0.15757	0.512864	0.60606	false	1.46113	5.45095e-12	4.49485e-11	up	scaffoldA01	609968	613420	-	BnaA01G0009200ZS	--	K15334 multisite-specific tRNA:(cytosine-C5)-methyltransferase [EC:2.1.1.202] | (RefSeq) tRNA (cytosine(34)-C(5))-methyltransferase-like (A)	--	PREDICTED: tRNA (cytosine(34)-C(5))-methyltransferase [Brassica rapa]	NOP2A_ARATH RecName: Full=25S rRNA (cytosine-C(5))-methyltransferase NOP2A {ECO:0000305}; EC=2.1.1.- {ECO:0000255|PROSITE-ProRule:PRU01023, ECO:0000269|PubMed:26268215}; AltName: Full=Nucleolar protein 2A {ECO:0000303|PubMed:26268215}; AltName: Full=Protein OLIGOCELLULA 2 {ECO:0000303|PubMed:19392710}; AltName: Full=tRNA methyltransferase 4c {ECO:0000303|PubMed:29268705}; Short=AtTRM4c {ECO:00003…	M4D5Q9_BRARP RecName: Full=SAM_MT_RSMB_NOP domain-containing protein {ECO:0000259|PROSITE:PS51686};	At2g22400	GO:0005829,cytosol; GO:0005730,nucleolus; GO:0003723,RNA binding; GO:0009383,rRNA (cytosine-C5-)-methyltransferase activity; GO:0051301,cell division; GO:0009965,leaf morphogenesis; GO:0000470,maturation of LSU-rRNA; GO:0042127,regulation of cell proliferation; GO:0090069,regulation of ribosome biogenesis; GO:0001510,RNA methylation; GO:0010015,root morphogenesis; GO:0070475,rRNA base methylation…
BnaA01G0009300ZS	105.24	112.7	104.78	17.73	16.69	19.53	155.34	102.49	104.47	25.33	30.89	30.39	1583	1889	1711	298	298	327	2371	1685	1609	408	467	437	1.82741	2.90586e-97	2.79292e-95	up	-0.783325	5.25371e-12	3.35393e-11	false	2.08808	6.04518e-55	3.60952e-53	up	scaffoldA01	614033	616497	-	BnaA01G0009300ZS	--	K14498 serine/threonine-protein kinase SRK2 [EC:2.7.11.1] | (RefSeq) serine/threonine-protein kinase SRK2F (A)	ko04016: MAPK signaling pathway - plant; ko04075: Plant hormone signal transduction	PREDICTED: serine/threonine-protein kinase SRK2F [Brassica rapa]	SRK2F_ARATH RecName: Full=Serine/threonine-protein kinase SRK2F; EC=2.7.11.1; AltName: Full=OST1-kinase-like 5; AltName: Full=SNF1-related kinase 2.7; Short=SnRK2.7;	M4D5Q8_BRARP RecName: Full=Protein kinase domain-containing protein {ECO:0000259|PROSITE:PS50011};	At4g40010	GO:0005737,cytoplasm; GO:0005829,cytosol; GO:0005634,nucleus; GO:0005524,ATP binding; GO:0016301,kinase activity; GO:0106310,NA; GO:0004674,protein serine/threonine kinase activity; GO:0106311,NA; GO:0035556,intracellular signal transduction; GO:0006468,protein phosphorylation; GO:0006970,response to osmotic stress; GO:0009651,response to salt stress; GO:0000166,nucleotide binding; GO:0003674,mol…
BnaA01G0009400ZS	0.85	0.67	0.39	0.41	0.33	0.38	1.03	0.99	0.99	0.12	0.13	0.1	26	23	13	14	12	13	32	33	31	4	4	3	2.35497	0.00046382	0.00132082	up	NA	NA	NA	NA	3.10823	4.08051e-07	1.95991e-06	up	scaffoldA01	618399	620162	-	BnaA01G0009400ZS	--	--	--	PREDICTED: calponin homology domain-containing protein DDB_G0272472 [Brassica rapa]	Y3293_ARATH RecName: Full=WEB family protein At3g02930, chloroplastic; Flags: Precursor;	A0A398ANF5_BRACM SubName: Full=Uncharacterized protein {ECO:0000313|EMBL:RID77160.1};	At4g40020	GO:0009507,chloroplast; GO:0005783,endoplasmic reticulum; GO:0005875,microtubule associated complex; GO:0007131,reciprocal meiotic recombination; GO:0000003,reproduction; GO:0000280,nuclear division; GO:0008152,metabolic process; GO:0006139,nucleobase-containing compound metabolic process; GO:0006259,DNA metabolic process; GO:0006310,DNA recombination; GO:0006725,cellular aromatic compound metabo…
BnaA01G0009500ZS	85	67.28	82.72	60.93	57.18	51.23	76.35	65.92	64.04	35.7	37.61	36.48	407	359	430	326	325	273	371	345	314	183	181	167	1.02412	6.99214e-14	5.70598e-13	up	0.524063	9.72545e-05	0.000280871	false	0.936798	1.31248e-10	9.42387e-10	false	scaffoldA01	622612	622887	+	BnaA01G0009500ZS	--	K12946 signal peptidase complex subunit 1 [EC:3.4.-.-] | (RefSeq) probable signal peptidase complex subunit 1 (A)	ko03060: Protein export	PREDICTED: probable signal peptidase complex subunit 1 [Brassica rapa]	SPCS1_ARATH RecName: Full=Probable signal peptidase complex subunit 1; EC=3.4.-.-; AltName: Full=Microsomal signal peptidase 12 kDa subunit; Short=SPase 12 kDa subunit;	M4D5Q5_BRARP SubName: Full=Uncharacterized protein {ECO:0000313|EnsemblPlants:Bra011812.1-P};	Hs7661746	GO:0030176,integral component of endoplasmic reticulum membrane; GO:0005787,signal peptidase complex; GO:0008233,peptidase activity; GO:0045047,protein targeting to ER; GO:0006465,signal peptide processing; GO:0003674,molecular_function; GO:0003824,catalytic activity; GO:0016787,hydrolase activity; GO:0140096,catalytic activity, acting on a protein; GO:0008104,protein localization; GO:0006605,pro…
BnaA01G0009600ZS	3.53	3.86	3.05	2.77	3.16	2.48	2.29	2.02	2.8	1.34	1.32	1.27	32	39	30	28	34	25	21	20	26	13	12	11	1.33714	0.00202269	0.00513219	up	0.996515	0.0254798	0.0466772	false	0.881659	0.080872	0.145874	false	scaffoldA01	623183	623704	-	BnaA01G0009600ZS	--	--	--	uncharacterized protein LOC106435388 isoform X1 [Brassica napus]	--	A0A398AH68_BRACM SubName: Full=Uncharacterized protein {ECO:0000313|EMBL:RID77162.1};	--	GO:0016021,integral component of membrane; GO:0005575,cellular_component; GO:0016020,membrane; GO:0031224,intrinsic component of membrane; GO:0044425,membrane part
BnaA01G0009700ZS	12.05	11.15	12.54	5.13	5.72	4.52	9.72	10.24	11.18	5.03	4.38	5.05	479	494	541	228	270	200	392	445	455	214	175	192	1.2314	1.86423e-23	2.67873e-22	up	-0.0122721	0.933203	0.953016	false	1.13595	2.76651e-15	3.02701e-14	up	scaffoldA01	624187	627131	-	BnaA01G0009700ZS	--	--	--	protein SCAI-like [Brassica napus]	--	A0A398AKC6_BRACM RecName: Full=RGS domain-containing protein {ECO:0000259|PROSITE:PS50132};	At4g40050	GO:0003714,transcription corepressor activity; GO:0006351,transcription, DNA-templated; GO:0140110,transcription regulator activity; GO:0003674,molecular_function; GO:0003712,transcription coregulator activity; GO:0008152,metabolic process; GO:0006139,nucleobase-containing compound metabolic process; GO:0006725,cellular aromatic compound metabolic process; GO:0006807,nitrogen compound metabolic p…
BnaA01G0009900ZS	32.36	33.42	33.77	10.11	9.33	11.44	18.2	15.21	17.16	12.1	13.69	12.61	722	831	818	252	247	284	412	371	392	289	307	269	1.30229	2.19148e-38	5.81139e-37	up	-0.417215	0.000938056	0.00232502	false	0.424074	0.00124107	0.00357108	false	scaffoldA01	635898	637423	-	BnaA01G0009900ZS	--	K09338 homeobox-leucine zipper protein | (RefSeq) homeobox-leucine zipper protein ATHB-16 isoform X1 (A)	--	PREDICTED: homeobox-leucine zipper protein ATHB-16-like isoform X2 [Brassica rapa]	ATB16_ARATH RecName: Full=Homeobox-leucine zipper protein ATHB-16; AltName: Full=HD-ZIP protein ATHB-16; AltName: Full=Homeodomain transcription factor ATHB-16;	M4D5Q1_BRARP RecName: Full=Homeobox domain-containing protein {ECO:0000259|PROSITE:PS50071};	At4g40060	GO:0005634,nucleus; GO:0003700,DNA-binding transcription factor activity; GO:0000981,DNA-binding transcription factor activity, RNA polymerase II-specific; GO:0043565,sequence-specific DNA binding; GO:0000976,transcription regulatory region sequence-specific DNA binding; GO:0030308,negative regulation of cell growth; GO:0048573,photoperiodism, flowering; GO:0045893,positive regulation of transcri…
BnaA01G0010200ZS	31.59	25.8	25.43	12.1	10.31	11.76	32.96	29.43	28.77	12.63	12.32	13.7	222	202	194	95	86	92	235	226	207	95	87	92	1.02631	8.48221e-09	4.37107e-08	up	-0.279519	0.171774	0.246422	false	1.26596	2.89835e-12	2.44804e-11	up	scaffoldA01	646533	647093	+	BnaA01G0010200ZS	--	--	--	uncharacterized protein LOC106439555 [Brassica napus]	--	A0A3P5Z3I8_BRACM SubName: Full=Uncharacterized protein {ECO:0000313|EMBL:VDC73599.1};	At4g38060	--
BnaA01G0010400ZS	11.18	12.7	11.71	6.69	7.62	5.71	11.75	9.68	9.93	4.85	4.57	4.71	241	305	274	161	195	137	257	228	219	112	99	97	1.25944	1.57867e-15	1.45926e-14	up	0.401729	0.026572	0.0484737	false	1.17455	3.00123e-11	2.30671e-10	up	scaffoldA01	651715	653287	-	BnaA01G0010400ZS	--	K18789 xylogalacturonan beta-1,3-xylosyltransferase [EC:2.4.2.41] | (RefSeq) probable glycosyltransferase At5g11130 (A)	--	PREDICTED: probable glycosyltransferase At5g03795 [Brassica rapa]	GLYT3_ARATH RecName: Full=Probable glycosyltransferase At5g03795; EC=2.4.-.-;	M4D5P6_BRARP RecName: Full=Exostosin domain-containing protein {ECO:0000259|Pfam:PF03016};	At4g38040	GO:0000139,Golgi membrane; GO:0016021,integral component of membrane; GO:0016757,transferase activity, transferring glycosyl groups; GO:0071555,cell wall organization; GO:0006486,protein glycosylation; GO:0003674,molecular_function; GO:0003824,catalytic activity; GO:0016740,transferase activity; GO:0008150,biological_process; GO:0009987,cellular process; GO:0016043,cellular component organization…
BnaA01G0010700ZS	3.73	4.06	2.45	2.53	2.14	2.03	2.56	2.33	1.82	0.95	0.56	0.77	66	80	47	50	45	40	46	45	33	18	10	13	2.08701	3.49023e-08	1.68103e-07	up	1.44738	0.000242044	0.0006598	up	1.57813	0.000226205	0.000742648	up	scaffoldA01	659387	660776	-	BnaA01G0010700ZS	--	K03437 RNA methyltransferase, TrmH family | (RefSeq) uncharacterized protein LOC106436073 (A)	--	uncharacterized protein LOC106436073 [Brassica napus]	--	A0A398AI37_BRACM RecName: Full=SpoU_methylase domain-containing protein {ECO:0000259|Pfam:PF00588};	At4g38020	GO:0003723,RNA binding; GO:0008173,RNA methyltransferase activity; GO:0006396,RNA processing; GO:0003674,molecular_function; GO:0003676,nucleic acid binding; GO:0005488,binding; GO:0097159,organic cyclic compound binding; GO:1901363,heterocyclic compound binding; GO:0003824,catalytic activity; GO:0008168,methyltransferase activity; GO:0016740,transferase activity; GO:0016741,transferase activity,…
BnaA01G0010900ZS	1.02	1.44	0.74	0.43	0.41	0.29	1.38	1.18	1.62	0.65	0.48	0.22	19	30	15	9	9	6	26	24	31	13	9	4	1.15473	0.0395889	0.0743782	false	NA	NA	NA	NA	1.63434	0.00243865	0.0066278	up	scaffoldA01	666177	667662	-	BnaA01G0010900ZS	--	K00083 cinnamyl-alcohol dehydrogenase [EC:1.1.1.195] | (RefSeq) cinnamyl alcohol dehydrogenase 7-like (A)	ko00940: Phenylpropanoid biosynthesis; ko01100: Metabolic pathways; ko01110: Biosynthesis of secondary metabolites	cinnamyl alcohol dehydrogenase 7 isoform X2 [Brassica napus]	CADH7_ARATH RecName: Full=Cinnamyl alcohol dehydrogenase 7; Short=AtCAD7; EC=1.1.1.195; AltName: Full=Cinnamyl alcohol dehydrogenase-like protein B;	A0A3P5ZBZ0_BRACM RecName: Full=PKS_ER domain-containing protein {ECO:0000259|SMART:SM00829};	At4g37980	GO:0005886,plasma membrane; GO:0045551,cinnamyl-alcohol dehydrogenase activity; GO:0016616,oxidoreductase activity, acting on the CH-OH group of donors, NAD or NADP as acceptor; GO:0052747,sinapyl alcohol dehydrogenase activity; GO:0008270,zinc ion binding; GO:0010597,green leaf volatile biosynthetic process; GO:0009809,lignin biosynthetic process; GO:0009617,response to bacterium; GO:0003674,mol…
BnaA01G0011100ZS	28.09	33.25	30.02	13.38	12.84	13.38	33.04	25.32	26.27	8.37	9.53	9.21	868	1145	1007	462	471	460	1036	855	831	277	296	272	1.68171	9.7108e-60	4.4872e-58	up	0.445892	3.47155e-05	0.000106566	false	1.66783	2.41707e-42	9.94273e-41	up	scaffoldA01	682872	685844	+	BnaA01G0011100ZS	--	K00600 glycine hydroxymethyltransferase [EC:2.1.2.1] | (RefSeq) serine hydroxymethyltransferase 1, mitochondrial (A)	ko00260: Glycine, serine and threonine metabolism; ko00460: Cyanoamino acid metabolism; ko00630: Glyoxylate and dicarboxylate metabolism; ko00670: One carbon pool by folate; ko01100: Metabolic pathways; ko01110: Biosynthesis of secondary metabolites; ko01200: Carbon metabolism; ko01230: Biosynthesis of amino acids; ko01240: Biosynthesis of cofactors	PREDICTED: serine hydroxymethyltransferase 1, mitochondrial [Brassica oleracea var. oleracea]	GLYM1_ARATH RecName: Full=Serine hydroxymethyltransferase 1, mitochondrial; Short=AtSHMT1; EC=2.1.2.1; AltName: Full=Glycine hydroxymethyltransferase 1; AltName: Full=Serine Transhydroxymethyltransferase; Short=STM; AltName: Full=Serine methylase 1; Flags: Precursor;	A0A0D3A152_BRAOL RecName: Full=Serine hydroxymethyltransferase {ECO:0000256|RuleBase:RU000585}; EC=2.1.2.1 {ECO:0000256|RuleBase:RU000585};	At4g37930	GO:0048046,apoplast; GO:0009570,chloroplast stroma; GO:0009534,chloroplast thylakoid; GO:0005737,cytoplasm; GO:0005829,cytosol; GO:0022626,cytosolic ribosome; GO:0005759,mitochondrial matrix; GO:0005739,mitochondrion; GO:0005634,nucleus; GO:0005886,plasma membrane; GO:0010319,stromule; GO:0050897,cobalt ion binding; GO:0004372,glycine hydroxymethyltransferase activity; GO:0003729,mRNA binding; GO…
BnaA01G0011200ZS	6.66	7.62	6.05	2.67	2.37	2.42	5.8	5.7	4.75	1.95	2.29	2.68	156	199	154	70	66	63	138	146	114	49	54	60	1.48653	1.80221e-12	1.31936e-11	up	0.0100294	0.968455	0.977659	false	1.2641	7.97283e-08	4.19106e-07	up	scaffoldA01	686244	688012	+	BnaA01G0011200ZS	--	--	--	uncharacterized protein At4g37920, chloroplastic [Brassica napus]	Y4920_ARATH RecName: Full=Uncharacterized protein At4g37920;	A0A3P6FQ24_BRAOL SubName: Full=Uncharacterized protein {ECO:0000313|EMBL:VDD47735.1};	At4g37920	GO:0009941,chloroplast envelope; GO:0009535,chloroplast thylakoid membrane; GO:0005622,intracellular; GO:0005575,cellular_component; GO:0005623,cell; GO:0005737,cytoplasm; GO:0043231,intracellular membrane-bounded organelle; GO:0009507,chloroplast; GO:0009526,plastid envelope; GO:0009536,plastid; GO:0031967,organelle envelope; GO:0031975,envelope; GO:0043226,organelle; GO:0043227,membrane-bounded…
BnaA01G0011400ZS	46.88	46.75	51.61	23.79	26.98	25.97	45.35	50.07	53.04	21.77	18.9	18.18	871	968	1041	494	595	537	855	1017	1009	433	353	323	1.22744	1.02538e-33	2.32557e-32	up	0.278827	0.0097421	0.0197473	false	1.36315	7.34481e-29	1.79092e-27	up	scaffoldA01	690840	692335	-	BnaA01G0011400ZS	--	K23333 E3 ubiquitin-protein transferase RMND5 [EC:2.3.2.27] | (RefSeq) protein RMD5 homolog A (A)	--	protein RMD5 homolog A [Brassica napus]	RMD5_ARATH RecName: Full=Protein RMD5 homolog {ECO:0000305};	M4D5N6_BRARP SubName: Full=Uncharacterized protein {ECO:0000313|EnsemblPlants:Bra011793.1-P};	At4g37880	GO:0005737,cytoplasm; GO:0034657,GID complex; GO:0005634,nucleus; GO:0046872,metal ion binding; GO:0061630,ubiquitin protein ligase activity; GO:0043161,proteasome-mediated ubiquitin-dependent protein catabolic process; GO:0003674,molecular_function; GO:0005488,binding; GO:0043167,ion binding; GO:0043169,cation binding; GO:0003824,catalytic activity; GO:0004842,ubiquitin-protein transferase activ…
BnaA01G0011500ZS	591.82	604.86	620.29	258.22	269.81	262.74	588.99	520.76	550.86	212.49	222.93	216.62	21901	24943	24919	10677	11851	10821	22117	21064	20872	8419	8292	7663	1.40574	4.55316e-186	1.40663e-183	up	0.176864	2.23622e-05	7.05985e-05	false	1.37598	5.89523e-96	8.91732e-94	up	scaffoldA01	696056	699465	+	BnaA01G0011500ZS	--	K01610 phosphoenolpyruvate carboxykinase (ATP) [EC:4.1.1.49] | (RefSeq) phosphoenolpyruvate carboxykinase (ATP) (A)	ko00010: Glycolysis / Gluconeogenesis; ko00020: Citrate cycle (TCA cycle); ko00620: Pyruvate metabolism; ko00710: Carbon fixation in photosynthetic organisms; ko01100: Metabolic pathways; ko01110: Biosynthesis of secondary metabolites; ko01200: Carbon metabolism	phosphoenolpyruvate carboxykinase (ATP) [Brassica napus]	PCKA1_ARATH RecName: Full=Phosphoenolpyruvate carboxykinase (ATP) 1 {ECO:0000303|PubMed:17283014}; Short=AtPCK1 {ECO:0000303|PubMed:19807880}; Short=PEP carboxykinase 1 {ECO:0000303|PubMed:17283014}; Short=PEPCK 1 {ECO:0000303|PubMed:17283014}; EC=4.1.1.49 {ECO:0000269|PubMed:19807880};	A0A3P5Z0Z4_BRACM RecName: Full=Phosphoenolpyruvate carboxykinase (ATP) {ECO:0000256|ARBA:ARBA00012363}; EC=4.1.1.49 {ECO:0000256|ARBA:ARBA00012363};	At4g37870	GO:0005737,cytoplasm; GO:0005829,cytosol; GO:0005730,nucleolus; GO:0005634,nucleus; GO:0005524,ATP binding; GO:0046872,metal ion binding; GO:0004612,phosphoenolpyruvate carboxykinase (ATP) activity; GO:0016036,cellular response to phosphate starvation; GO:0050832,defense response to fungus; GO:0006094,gluconeogenesis; GO:0046686,response to cadmium ion; GO:0000166,nucleotide binding; GO:0003674,m…
BnaA01G0012100ZS	11.59	11.83	10.68	5.4	5.89	6.28	18.15	22.95	21.71	4.89	6.16	4.32	73	83	73	38	44	44	116	158	140	33	39	26	1.07502	0.000134335	0.00041489	up	0.0893911	0.780949	0.8358	false	2.06206	6.75331e-15	7.15847e-14	up	scaffoldA01	728597	728959	+	BnaA01G0012100ZS	--	K13412 calcium-dependent protein kinase [EC:2.7.11.1] | (RefSeq) calcium-dependent protein kinase 28-like (A)	ko04626: Plant-pathogen interaction	calcium-dependent protein kinase 28-like [Brassica napus]	CDPKS_ARATH RecName: Full=Calcium-dependent protein kinase 28 {ECO:0000303|Ref.6}; EC=2.7.11.1 {ECO:0000269|PubMed:25525792};	A0A3P5ZM52_BRACM RecName: Full=Protein kinase domain-containing protein {ECO:0000259|PROSITE:PS50011};	At5g66210	GO:0005737,cytoplasm; GO:0005634,nucleus; GO:0005886,plasma membrane; GO:0005524,ATP binding; GO:0005509,calcium ion binding; GO:0009931,calcium-dependent protein serine/threonine kinase activity; GO:0005516,calmodulin binding; GO:0004683,calmodulin-dependent protein kinase activity; GO:0106310,NA; GO:0004674,protein serine/threonine kinase activity; GO:0004722,protein serine/threonine phosphatas…
BnaA01G0012200ZS	26.34	22.42	24.58	16.04	13.67	15.43	63.09	53.79	53.51	15.73	17.43	15.48	388	368	393	264	239	253	943	866	807	248	258	218	0.518636	3.54623e-05	0.000118484	false	-0.210338	0.108027	0.166264	false	1.83492	2.60279e-54	1.5287e-52	up	scaffoldA01	739511	740544	-	BnaA01G0012200ZS	--	K09338 homeobox-leucine zipper protein | (RefSeq) homeobox-leucine zipper protein HAT22 (A)	--	PREDICTED: homeobox-leucine zipper protein HAT22 [Brassica rapa]	HAT22_ARATH RecName: Full=Homeobox-leucine zipper protein HAT22; AltName: Full=Homeodomain-leucine zipper protein HAT22; Short=HD-ZIP protein 22;	M4D5M9_BRARP RecName: Full=Homeobox domain-containing protein {ECO:0000259|PROSITE:PS50071};	At4g37790	GO:0005634,nucleus; GO:0003700,DNA-binding transcription factor activity; GO:0000981,DNA-binding transcription factor activity, RNA polymerase II-specific; GO:0000976,transcription regulatory region sequence-specific DNA binding; GO:0009738,abscisic acid-activated signaling pathway; GO:0009737,response to abscisic acid; GO:0009735,response to cytokinin; GO:0009414,response to water deprivation; G…
BnaA01G0012400ZS	0.74	0.73	0.34	0.73	0.59	1.07	0.36	0.07	0.28	0.99	0.61	0.86	18	20	9	20	17	29	9	2	7	26	15	20	-0.520994	0.283405	0.39109	false	-0.154746	0.723256	0.789074	false	-1.77285	0.00559949	0.014036	down	scaffoldA01	763691	765454	-	BnaA01G0012400ZS	--	K01762 1-aminocyclopropane-1-carboxylate synthase [EC:4.4.1.14] | (RefSeq) 1-aminocyclopropane-1-carboxylate synthase 8 (A)	ko00270: Cysteine and methionine metabolism; ko01100: Metabolic pathways; ko01110: Biosynthesis of secondary metabolites	PREDICTED: 1-aminocyclopropane-1-carboxylate synthase 8 [Brassica rapa]	1A18_ARATH RecName: Full=1-aminocyclopropane-1-carboxylate synthase 8; Short=ACC synthase 8; EC=4.4.1.14; AltName: Full=S-adenosyl-L-methionine methylthioadenosine-lyase 8;	A0A398AHA0_BRACM RecName: Full=Aminotran_1_2 domain-containing protein {ECO:0000259|Pfam:PF00155};	At4g37770	GO:0016847,1-aminocyclopropane-1-carboxylate synthase activity; GO:0042802,identical protein binding; GO:0030170,pyridoxal phosphate binding; GO:0009693,ethylene biosynthetic process; GO:0009835,fruit ripening; GO:0003674,molecular_function; GO:0003824,catalytic activity; GO:0016829,lyase activity; GO:0016846,carbon-sulfur lyase activity; GO:0005515,protein binding; GO:0005488,binding; GO:0008144…
BnaA01G0012500ZS	88.8	87.57	81.73	55.14	53.34	54.29	89.96	106.08	101.65	72.99	69.34	70.04	2394	2631	2392	1661	1707	1629	2461	3126	2806	2107	1879	1805	0.207705	0.00191542	0.00488208	false	-0.486373	2.90862e-16	2.51887e-15	false	0.518255	5.60323e-08	3.00479e-07	false	scaffoldA01	774089	776366	-	BnaA01G0012500ZS	--	K00511 squalene monooxygenase [EC:1.14.14.17] | (RefSeq) squalene epoxidase 3 (A)	ko00100: Steroid biosynthesis; ko00909: Sesquiterpenoid and triterpenoid biosynthesis; ko01100: Metabolic pathways; ko01110: Biosynthesis of secondary metabolites	PREDICTED: squalene epoxidase 3 [Brassica rapa]	ERG16_ARATH RecName: Full=Squalene epoxidase 3; Short=AtSQE3; EC=1.14.14.17 {ECO:0000269|PubMed:17426032};	M4D5M6_BRARP RecName: Full=Squalene monooxygenase {ECO:0000256|ARBA:ARBA00012312, ECO:0000256|RuleBase:RU367121}; EC=1.14.14.17 {ECO:0000256|ARBA:ARBA00012312, ECO:0000256|RuleBase:RU367121};	At4g37760	GO:0005783,endoplasmic reticulum; GO:0016021,integral component of membrane; GO:0050660,flavin adenine dinucleotide binding; GO:0004506,squalene monooxygenase activity; GO:0009753,response to jasmonic acid; GO:0009611,response to wounding; GO:0016126,sterol biosynthetic process; GO:0000166,nucleotide binding; GO:0003674,molecular_function; GO:0005488,binding; GO:0036094,small molecule binding; GO…
BnaA01G0012800ZS	1.17	1.19	2.87	1.6	1.05	0.63	5.14	2.56	2.73	1.09	1.7	1.79	15	17	40	23	16	9	67	36	36	15	22	22	0.122566	0.793692	0.85559	false	-0.577724	0.232201	0.317479	false	1.21076	0.00300392	0.00800017	up	scaffoldA01	800057	800797	-	BnaA01G0012800ZS	--	--	--	light-inducible protein CPRF2 [Brassica napus]	--	A0A3P5Z0Q1_BRACM RecName: Full=BZIP domain-containing protein {ECO:0000259|PROSITE:PS50217};	At4g37730	GO:0003700,DNA-binding transcription factor activity; GO:0140110,transcription regulator activity; GO:0003674,molecular_function
BnaA01G0012900ZS	111.18	129.84	113.08	79.42	82.49	83.37	219.23	218.86	225.93	45.51	47.97	41.97	2170	2824	2396	1732	1911	1811	4342	4669	4515	951	941	783	1.31317	1.94689e-57	8.54873e-56	up	0.754126	1.99455e-27	2.99763e-26	false	2.32194	9.1744e-165	4.70843e-162	up	scaffoldA01	804711	806365	-	BnaA01G0012900ZS	--	K07297 adiponectin receptor | (RefSeq) heptahelical transmembrane protein 4 (A)	--	PREDICTED: heptahelical transmembrane protein 4 isoform X1 [Brassica rapa]	HHP4_ARATH RecName: Full=Heptahelical transmembrane protein 4; AltName: Full=PAQR family protein HHP4;	A0A398APJ8_BRACM SubName: Full=Uncharacterized protein {ECO:0000313|EMBL:RID77196.1};	At4g37680	GO:0016021,integral component of membrane; GO:0038023,signaling receptor activity; GO:0009725,response to hormone; GO:0009744,response to sucrose; GO:0003674,molecular_function; GO:0060089,molecular transducer activity; GO:0008150,biological_process; GO:0009719,response to endogenous stimulus; GO:0010033,response to organic substance; GO:0042221,response to chemical; GO:0050896,response to stimul…
BnaA01G0013000ZS	6.61	6.23	6.12	2.4	3.38	2.19	4.12	5.19	5.97	1.09	1.49	1.39	239	251	240	97	145	88	151	205	221	42	54	48	2.19031	2.00935e-29	3.88842e-28	up	0.913704	0.00026164	0.000709735	false	1.98434	3.9646e-17	4.98e-16	up	scaffoldA01	807911	810604	+	BnaA01G0013000ZS	--	K14682 amino-acid N-acetyltransferase [EC:2.3.1.1] | (RefSeq) probable amino-acid acetyltransferase NAGS2, chloroplastic (A)	ko00220: Arginine biosynthesis; ko01100: Metabolic pathways; ko01110: Biosynthesis of secondary metabolites; ko01210: 2-Oxocarboxylic acid metabolism; ko01230: Biosynthesis of amino acids	PREDICTED: probable amino-acid acetyltransferase NAGS2, chloroplastic [Brassica rapa]	NAGS2_ARATH RecName: Full=Probable amino-acid acetyltransferase NAGS2, chloroplastic; EC=2.3.1.1; AltName: Full=N-acetylglutamate synthase 2; Flags: Precursor;	A0A398AHC5_BRACM RecName: Full=Amino-acid N-acetyltransferase {ECO:0000256|ARBA:ARBA00012697}; EC=2.3.1.1 {ECO:0000256|ARBA:ARBA00012697};	At2g22910	GO:0009507,chloroplast; GO:0004042,acetyl-CoA:L-glutamate N-acetyltransferase activity; GO:0103045,methione N-acyltransferase activity; GO:0006526,arginine biosynthetic process; GO:0003674,molecular_function; GO:0003824,catalytic activity; GO:0008080,N-acetyltransferase activity; GO:0016407,acetyltransferase activity; GO:0016410,N-acyltransferase activity; GO:0016740,transferase activity; GO:0016…
BnaA01G0013400ZS	45.21	44	45.24	16.13	17.97	15.82	39.29	34.19	32.43	11.69	14.9	12.16	1066	1156	1158	425	503	415	940	881	783	295	353	274	1.72327	4.59953e-67	2.48668e-65	up	0.266108	0.0235809	0.0435674	false	1.47848	1.52697e-33	4.55555e-32	up	scaffoldA01	835204	837538	-	BnaA01G0013400ZS	--	K01455 formamidase [EC:3.5.1.49] | (RefSeq) uncharacterized protein LOC106389913 (A)	ko00460: Cyanoamino acid metabolism; ko00630: Glyoxylate and dicarboxylate metabolism; ko00910: Nitrogen metabolism; ko01100: Metabolic pathways; ko01200: Carbon metabolism	uncharacterized protein LOC106389913 [Brassica napus]	--	A0A3P5ZH24_BRACM SubName: Full=Uncharacterized protein {ECO:0000313|EMBL:VDC73633.1};	At4g37550	GO:0016811,hydrolase activity, acting on carbon-nitrogen (but not peptide) bonds, in linear amides; GO:0003674,molecular_function; GO:0003824,catalytic activity; GO:0016787,hydrolase activity; GO:0016810,hydrolase activity, acting on carbon-nitrogen (but not peptide) bonds
BnaA01G0013500ZS	148.32	144.44	145.38	71.89	72.33	70.92	130.74	139.07	146.72	67.66	66.71	68.33	3497	3795	3721	1894	2024	1861	3128	3584	3542	1708	1581	1540	1.03889	2.99938e-67	1.62768e-65	up	-0.015874	0.783286	0.837505	false	1.0692	1.51069e-35	4.9263e-34	up	scaffoldA01	837986	840036	-	BnaA01G0013500ZS	--	K01455 formamidase [EC:3.5.1.49] | (RefSeq) uncharacterized protein LOC106389037 (A)	ko00460: Cyanoamino acid metabolism; ko00630: Glyoxylate and dicarboxylate metabolism; ko00910: Nitrogen metabolism; ko01100: Metabolic pathways; ko01200: Carbon metabolism	uncharacterized protein LOC106389037 [Brassica napus]	--	A0A3P5ZD91_BRACM SubName: Full=Uncharacterized protein {ECO:0000313|EMBL:VDC73634.1};	At4g37550	GO:0016811,hydrolase activity, acting on carbon-nitrogen (but not peptide) bonds, in linear amides; GO:0003674,molecular_function; GO:0003824,catalytic activity; GO:0016787,hydrolase activity; GO:0016810,hydrolase activity, acting on carbon-nitrogen (but not peptide) bonds
BnaA01G0014000ZS	8.15	8.88	9.1	4.09	3.95	4.99	8.14	8.44	9.07	3.73	3.38	3.76	485	589	588	272	279	331	492	549	553	238	202	214	1.19199	2.02275e-24	3.04829e-23	up	0.158269	0.242339	0.32867	false	1.26801	1.20139e-21	2.01446e-20	up	scaffoldA01	864790	871396	+	BnaA01G0014000ZS	--	--	--	suppressor of RPS4-RLD 1-like [Brassica napus]	SRFR1_ARATH RecName: Full=Suppressor of RPS4-RLD 1 {ECO:0000303|PubMed:15469494}; AltName: Full=Protein SUPPRESSOR OF npr1-1, CONSTITUTIVE 5 {ECO:0000303|PubMed:20862316}; Short=AtSNC5 {ECO:0000303|PubMed:20862316};	A0A398AHE2_BRACM SubName: Full=Uncharacterized protein {ECO:0000313|EMBL:RID77207.1};	At4g37460	GO:0005737,cytoplasm; GO:0005783,endoplasmic reticulum; GO:0016021,integral component of membrane; GO:0043231,intracellular membrane-bounded organelle; GO:0005634,nucleus; GO:0048471,perinuclear region of cytoplasm; GO:0060090,molecular adaptor activity; GO:0042742,defense response to bacterium; GO:0031348,negative regulation of defense response; GO:0045892,negative regulation of transcription, D…
BnaA01G0014400ZS	4.46	4.83	6.47	3.21	1.81	2.49	5.2	4.36	5.1	3.97	4.38	4.66	87	105	137	70	42	54	103	93	102	83	86	87	0.204874	0.341772	0.453894	false	-0.897384	0.000307515	0.000825865	false	0.19994	0.370274	0.496486	false	scaffoldA01	886369	887739	-	BnaA01G0014400ZS	--	--	--	DNA ligase 1-like isoform X2 [Brassica napus]	--	A0A3P5ZC24_BRACM SubName: Full=Uncharacterized protein {ECO:0000313|EMBL:VDC73645.1};	At4g37440	--
BnaA01G0014600ZS	2.36	2.44	2.97	2.6	2.78	2.21	3	3.71	2.2	0.71	0.65	0.42	65	75	89	80	91	68	84	112	62	21	18	11	2.04618	1.09676e-09	6.19513e-09	up	1.98451	1.74672e-09	8.84847e-09	up	2.34918	5.22082e-11	3.90475e-10	up	scaffoldA01	892753	894798	-	BnaA01G0014600ZS	--	K00517 indol-3-yl-methylglucosinolate hydroxylase [EC:1.14.-.-] | (RefSeq) cytochrome P450 81F1-like (A)	--	cytochrome P450 81F1-like [Brassica napus]	C81F1_ARATH RecName: Full=Cytochrome P450 81F1 {ECO:0000305}; EC=1.14.-.- {ECO:0000305};	A0A3P5Z0R7_BRACM SubName: Full=Uncharacterized protein {ECO:0000313|EMBL:VDC73647.1};	At4g37430	GO:0005783,endoplasmic reticulum; GO:0016021,integral component of membrane; GO:0016020,membrane; GO:0020037,heme binding; GO:0005506,iron ion binding; GO:0004497,monooxygenase activity; GO:0016709,oxidoreductase activity, acting on paired donors, with incorporation or reduction of molecular oxygen, NAD(P)H as one donor, and incorporation of one atom of oxygen; GO:0042343,indole glucosinolate met…
BnaA01G0014700ZS	19.35	26.56	20.79	5.55	5.3	7.01	21.46	25.3	22.02	0.86	0.68	0.8	655	1002	764	210	213	264	737	936	763	31	23	26	4.76162	7.83179e-121	1.07194e-118	up	2.82993	8.82437e-34	1.66533e-32	up	4.90919	7.76797e-127	2.17453e-124	up	scaffoldA01	896508	898637	-	BnaA01G0014700ZS	--	K00517 indol-3-yl-methylglucosinolate hydroxylase [EC:1.14.-.-] | (RefSeq) cytochrome P450 81F1-like (A)	--	cytochrome P450 81F1-like [Brassica napus]	C81F1_ARATH RecName: Full=Cytochrome P450 81F1 {ECO:0000305}; EC=1.14.-.- {ECO:0000305};	A0A398AKH3_BRACM SubName: Full=Uncharacterized protein {ECO:0000313|EMBL:RID77214.1};	At4g37430	GO:0005783,endoplasmic reticulum; GO:0016021,integral component of membrane; GO:0016020,membrane; GO:0020037,heme binding; GO:0005506,iron ion binding; GO:0004497,monooxygenase activity; GO:0016709,oxidoreductase activity, acting on paired donors, with incorporation or reduction of molecular oxygen, NAD(P)H as one donor, and incorporation of one atom of oxygen; GO:0042343,indole glucosinolate met…
BnaA01G0015000ZS	1.19	1.35	1.48	0.6	0.44	0.79	1.94	1.18	1.11	0.73	0.52	1.3	23	29	31	13	10	17	38	25	22	15	10	24	0.5967	0.181951	0.272883	false	NA	NA	NA	NA	0.764835	0.111469	0.190654	false	scaffoldA01	926619	928706	-	BnaA01G0015000ZS	--	K00517 indol-3-yl-methylglucosinolate hydroxylase [EC:1.14.-.-] | (RefSeq) cytochrome P450 81F3-like (A)	--	cytochrome P450 81F3-like [Brassica napus]	C81F3_ARATH RecName: Full=Cytochrome P450 81F3 {ECO:0000305}; EC=1.14.-.- {ECO:0000305};	A0A398AHF2_BRACM SubName: Full=Uncharacterized protein {ECO:0000313|EMBL:RID77217.1};	At4g37410	GO:0016021,integral component of membrane; GO:0016020,membrane; GO:0020037,heme binding; GO:0005506,iron ion binding; GO:0004497,monooxygenase activity; GO:0016709,oxidoreductase activity, acting on paired donors, with incorporation or reduction of molecular oxygen, NAD(P)H as one donor, and incorporation of one atom of oxygen; GO:0042343,indole glucosinolate metabolic process; GO:0003674,molecul…
BnaA01G0015100ZS	5.77	7.29	6.9	0.65	0.77	0.77	8.52	10.91	9.88	21.91	23.89	21.58	208	293	270	26	33	31	312	430	365	846	866	744	-1.82611	9.27382e-64	4.69125e-62	down	-5.04458	2.32285e-179	5.17807e-177	down	-1.16754	8.33103e-21	1.3292e-19	down	scaffoldA01	937916	940323	-	BnaA01G0015100ZS	--	K14487 auxin responsive GH3 gene family | (RefSeq) indole-3-acetic acid-amido synthetase GH3.2 (A)	ko04075: Plant hormone signal transduction	PREDICTED: indole-3-acetic acid-amido synthetase GH3.2 [Brassica rapa]	GH33_ARATH RecName: Full=Indole-3-acetic acid-amido synthetase GH3.3; EC=6.3.2.-; AltName: Full=Auxin-responsive GH3-like protein 3; Short=AtGH3-3;	A0A398AJR5_BRACM SubName: Full=Uncharacterized protein {ECO:0000313|EMBL:RID77218.1};	At4g37390	GO:0005737,cytoplasm; GO:0016881,acid-amino acid ligase activity; GO:0010279,indole-3-acetic acid amido synthetase activity; GO:0010252,auxin homeostasis; GO:0003674,molecular_function; GO:0003824,catalytic activity; GO:0016874,ligase activity; GO:0016879,ligase activity, forming carbon-nitrogen bonds; GO:0008150,biological_process; GO:0042592,homeostatic process; GO:0048878,chemical homeostasis;…
BnaA01G0015400ZS	36.99	39.46	33.9	1.95	2.26	1.74	34.61	50.45	47.64	29.19	25.01	29.3	593	705	590	35	43	31	563	884	782	501	403	449	0.32894	0.00204825	0.00519187	false	-3.9094	2.95471e-102	2.54923e-100	down	0.702559	2.27581e-06	9.93824e-06	false	scaffoldA01	960962	962528	+	BnaA01G0015400ZS	--	K13260 isoflavone/4'-methoxyisoflavone 2'-hydroxylase [EC:1.14.14.90 1.14.14.89] | (RefSeq) cytochrome P450 81D11-like (A)	ko00943: Isoflavonoid biosynthesis; ko01100: Metabolic pathways; ko01110: Biosynthesis of secondary metabolites	LOW QUALITY PROTEIN: isoflavone 3'-hydroxylase [Brassica napus]	CYQ32_CATRO RecName: Full=Cytochrome P450 81Q32 {ECO:0000303|PubMed:24710322}; Short=CrCYP81Q32 {ECO:0000303|PubMed:24710322}; EC=1.14.-.- {ECO:0000305};	A0A398AHD1_BRACM SubName: Full=Uncharacterized protein {ECO:0000313|EMBL:RID77221.1};	At4g37310	GO:0016021,integral component of membrane; GO:0020037,heme binding; GO:0005506,iron ion binding; GO:0004497,monooxygenase activity; GO:0016705,oxidoreductase activity, acting on paired donors, with incorporation or reduction of molecular oxygen; GO:0003674,molecular_function; GO:0005488,binding; GO:0046906,tetrapyrrole binding; GO:0048037,cofactor binding; GO:0097159,organic cyclic compound bindi…
BnaA01G0015500ZS	45.85	43.15	50.38	1.55	2.23	2.01	53.4	48.36	49.34	28.1	26.9	32.97	451	473	538	17	26	22	533	520	497	296	266	310	0.592187	6.77222e-07	2.81207e-06	false	-4.02407	2.9304e-69	1.41884e-67	down	0.80921	1.71016e-10	1.21418e-09	false	scaffoldA01	962904	963546	+	BnaA01G0015500ZS	--	K13260 isoflavone/4'-methoxyisoflavone 2'-hydroxylase [EC:1.14.14.90 1.14.14.89] | (RefSeq) cytochrome P450 81D1-like (A)	ko00943: Isoflavonoid biosynthesis; ko01100: Metabolic pathways; ko01110: Biosynthesis of secondary metabolites	LOW QUALITY PROTEIN: isoflavone 3'-hydroxylase [Brassica napus]	C81F1_ARATH RecName: Full=Cytochrome P450 81F1 {ECO:0000305}; EC=1.14.-.- {ECO:0000305};	M4D5J8_BRARP SubName: Full=Uncharacterized protein {ECO:0000313|EnsemblPlants:Bra011755.1-P};	At4g37310	GO:0005783,endoplasmic reticulum; GO:0016021,integral component of membrane; GO:0016020,membrane; GO:0020037,heme binding; GO:0005506,iron ion binding; GO:0004497,monooxygenase activity; GO:0016709,oxidoreductase activity, acting on paired donors, with incorporation or reduction of molecular oxygen, NAD(P)H as one donor, and incorporation of one atom of oxygen; GO:0042343,indole glucosinolate met…
BnaA01G0015600ZS	190.58	195.14	198.57	52.28	53.52	53.19	199.85	196.51	212.81	142.52	156.68	149.52	1716	1958	1941	526	572	533	1826	1934	1962	1374	1418	1287	0.308596	4.89229e-06	1.83454e-05	false	-1.59786	6.34512e-103	5.56179e-101	down	0.470567	3.9011e-08	2.12774e-07	false	scaffoldA01	963999	964723	-	BnaA01G0015600ZS	--	--	--	PREDICTED: uncharacterized protein LOC103861189 [Brassica rapa]	--	M4D5J7_BRARP SubName: Full=Uncharacterized protein {ECO:0000313|EnsemblPlants:Bra011754.1-P};	At4g37300	--
BnaA01G0015900ZS	8.83	11.24	9.45	5.29	4.17	5.9	10.29	6.99	7.11	3.79	4.16	4.18	148	210	172	99	83	110	175	128	122	68	70	67	1.2137	6.0727e-10	3.52883e-09	up	0.237751	0.286795	0.378239	false	1.03145	5.79391e-06	2.39915e-05	up	scaffoldA01	970377	972780	+	BnaA01G0015900ZS	--	K11339 mortality factor 4-like protein 1 | (RefSeq) protein MRG1 (A)	--	PREDICTED: protein MRG1 [Brassica rapa]	MRG1_ARATH RecName: Full=Protein MRG1 {ECO:0000303|PubMed:25211338}; AltName: Full=MRG family protein 1 {ECO:0000303|PubMed:25211338}; AltName: Full=Morf Related Gene 1 {ECO:0000303|PubMed:25211338};	M4D5J4_BRARP RecName: Full=MRG domain-containing protein {ECO:0000259|PROSITE:PS51640};	At4g37280	GO:0000123,histone acetyltransferase complex; GO:0035064,methylated histone binding; GO:0016573,histone acetylation; GO:0048586,regulation of long-day photoperiodism, flowering; GO:0006355,regulation of transcription, DNA-templated; GO:0005515,protein binding; GO:0003674,molecular_function; GO:0042393,histone binding; GO:0005488,binding; GO:0140030,modification-dependent protein binding; GO:01400…
BnaA01G0016000ZS	54.33	55.54	52.08	30.14	28.69	27.88	51.16	56.97	51.96	28.08	27.48	26.88	2313	2635	2407	1434	1450	1321	2210	2651	2265	1280	1176	1094	0.900503	4.69399e-40	1.30224e-38	false	-0.029505	0.659883	0.735388	false	0.987331	3.11222e-27	7.01715e-26	false	scaffoldA01	973145	977135	+	BnaA01G0016000ZS	--	K01534 Zn2+/Cd2+-exporting ATPase [EC:7.2.2.12 7.2.2.21] | (RefSeq) probable cadmium/zinc-transporting ATPase HMA1, chloroplastic (A)	--	probable cadmium/zinc-transporting ATPase HMA1, chloroplastic [Brassica napus]	HMA1_ARATH RecName: Full=Probable cadmium/zinc-transporting ATPase HMA1, chloroplastic; EC=7.2.2.12; EC=7.2.2.21; AltName: Full=Protein HEAVY METAL ATPASE 1; Flags: Precursor;	A0A398APM8_BRACM SubName: Full=Uncharacterized protein {ECO:0000313|EMBL:RID77226.1};	At4g37270	GO:0009507,chloroplast; GO:0009941,chloroplast envelope; GO:0009706,chloroplast inner membrane; GO:0016021,integral component of membrane; GO:0005886,plasma membrane; GO:0009536,plastid; GO:0005524,ATP binding; GO:0016887,ATPase activity; GO:0046872,metal ion binding; GO:0008551,cadmium-exporting ATPase activity; GO:0016463,zinc-exporting ATPase activity; GO:0006878,cellular copper ion homeostasi…
BnaA01G0016100ZS	79.6	72.74	76.87	45.52	43.49	45.23	96.23	90.77	92.45	45.93	39.74	41.18	1363	1388	1429	871	884	862	1672	1699	1621	842	684	674	0.778579	1.10325e-19	1.31017e-18	false	-0.0220726	0.792308	0.844663	false	1.16588	2.36014e-34	7.25717e-33	up	scaffoldA01	977535	978521	-	BnaA01G0016100ZS	--	K09422 transcription factor MYB, plant | (RefSeq) transcription factor MYB73 (A)	--	transcription factor MYB44 [Brassica napus]	MYB73_ARATH RecName: Full=Transcription factor MYB73 {ECO:0000303|PubMed:11597504}; AltName: Full=Myb-related protein 73 {ECO:0000303|PubMed:11597504}; Short=AtMYB73 {ECO:0000303|PubMed:11597504};	M4D5J2_BRARP SubName: Full=Uncharacterized protein {ECO:0000313|EnsemblPlants:Bra011749.1-P};	At4g37260	GO:0005634,nucleus; GO:0003700,DNA-binding transcription factor activity; GO:0000981,DNA-binding transcription factor activity, RNA polymerase II-specific; GO:0000978,RNA polymerase II proximal promoter sequence-specific DNA binding; GO:0000976,transcription regulatory region sequence-specific DNA binding; GO:0019760,glucosinolate metabolic process; GO:1901001,negative regulation of response to s…
BnaA01G0016300ZS	6.71	7.31	5.43	3.16	2.68	3.54	9.44	5.77	6.56	4.31	4.89	4.4	131	159	115	69	62	77	187	123	131	90	96	82	0.444391	0.0258313	0.0511108	false	-0.638199	0.00399619	0.00880589	false	0.69994	0.00154755	0.00437503	false	scaffoldA01	997250	999091	-	BnaA01G0016300ZS	--	K16292 KDEL-tailed cysteine endopeptidase [EC:3.4.22.-] | (RefSeq) thiol protease SEN102-like (A)	--	cysteine proteinase COT44-like [Brassica napus]	CYSP4_BRANA RecName: Full=Cysteine proteinase COT44; EC=3.4.22.-; Flags: Precursor; Fragment;	A0A398AHH6_BRACM SubName: Full=Uncharacterized protein {ECO:0000313|EMBL:RID77229.1};	At4g36880	GO:0008234,cysteine-type peptidase activity; GO:0003674,molecular_function; GO:0003824,catalytic activity; GO:0008233,peptidase activity; GO:0070011,peptidase activity, acting on L-amino acid peptides; GO:0016787,hydrolase activity; GO:0140096,catalytic activity, acting on a protein
BnaA01G0016400ZS	11.71	11.5	13.15	7.57	8.21	7.78	13.08	11.65	11.86	5.84	5.64	3.73	457	500	557	330	380	338	518	497	474	244	221	139	1.18024	8.83406e-16	8.29891e-15	up	0.525647	0.000471265	0.00122954	false	1.28996	5.00443e-16	5.83873e-15	up	scaffoldA01	1002015	1005113	-	BnaA01G0016400ZS	--	K20871 putative beta-1,4-xylosyltransferase IRX14 [EC:2.4.2.-] | (RefSeq) probable beta-1,4-xylosyltransferase IRX14 (A)	--	probable beta-1,4-xylosyltransferase IRX14 [Brassica napus]	IRX14_ARATH RecName: Full=Beta-1,4-xylosyltransferase IRX14 {ECO:0000305}; EC=2.4.2.24 {ECO:0000269|PubMed:22080591}; AltName: Full=Protein IRREGULAR XYLEM 14 {ECO:0000303|PubMed:17944810}; AltName: Full=Xylan xylosyltransferase IRX14 {ECO:0000305};	M4D5I8_BRARP RecName: Full=Glycosyltransferases {ECO:0000256|RuleBase:RU363127}; EC=2.4.-.- {ECO:0000256|RuleBase:RU363127};	At4g36890	GO:0005768,endosome; GO:0005794,Golgi apparatus; GO:0000139,Golgi membrane; GO:0000138,Golgi trans cisterna; GO:0016021,integral component of membrane; GO:0005802,trans-Golgi network; GO:0047517,1,4-beta-D-xylan synthase activity; GO:0015018,galactosylgalactosylxylosylprotein 3-beta-glucuronosyltransferase activity; GO:0042285,xylosyltransferase activity; GO:0005975,carbohydrate metabolic process…
BnaA01G0016500ZS	44.5	35.36	47.05	14.74	17.76	14.27	46.85	47.62	47.01	10.99	12.09	10.05	454	402	521	168	215	162	485	531	491	120	124	98	1.86276	8.5577e-35	2.02478e-33	up	0.396197	0.0218042	0.0406543	false	2.12242	5.19354e-47	2.45497e-45	up	scaffoldA01	1012307	1012894	+	BnaA01G0016500ZS	--	K09286 EREBP-like factor | (RefSeq) ethylene-responsive transcription factor RAP2-10 (A)	--	PREDICTED: ethylene-responsive transcription factor RAP2-10 [Brassica rapa]	RA210_ARATH RecName: Full=Ethylene-responsive transcription factor RAP2-10; AltName: Full=Protein RELATED TO APETALA2 10;	M4D5I7_BRARP RecName: Full=AP2/ERF domain-containing protein {ECO:0000259|PROSITE:PS51032};	At4g36900	GO:0005634,nucleus; GO:0003700,DNA-binding transcription factor activity; GO:0000976,transcription regulatory region sequence-specific DNA binding; GO:0009873,ethylene-activated signaling pathway; GO:0045892,negative regulation of transcription, DNA-templated; GO:1900057,positive regulation of leaf senescence; GO:0140110,transcription regulator activity; GO:0003674,molecular_function; GO:0001067,…
BnaA01G0016800ZS	60.62	66.41	60.05	28.19	28.16	26.41	84.95	79.98	86.88	40.93	45.26	43.82	1382	1687	1486	718	762	670	1965	1993	2028	999	1037	955	0.453201	3.15002e-09	1.70089e-08	false	-0.752208	9.43541e-23	1.16099e-21	false	0.982775	1.8527e-30	4.885e-29	false	scaffoldA01	1030240	1032380	+	BnaA01G0016800ZS	--	K09284 AP2-like factor, euAP2 lineage | (RefSeq) floral homeotic protein APETALA 2 isoform X1 (A)	--	floral homeotic protein APETALA 2-like isoform X1 [Brassica napus]	AP2_ARATH RecName: Full=Floral homeotic protein APETALA 2 {ECO:0000303|PubMed:7919989};	A0A3P5Z0T6_BRACM SubName: Full=Uncharacterized protein {ECO:0000313|EMBL:VDC73667.1};	At4g36920	GO:0005634,nucleus; GO:0003700,DNA-binding transcription factor activity; GO:0000976,transcription regulatory region sequence-specific DNA binding; GO:0030154,cell differentiation; GO:0009908,flower development; GO:0010073,meristem maintenance; GO:0048481,plant ovule development; GO:0048316,seed development; GO:0010093,specification of floral organ identity; GO:0140110,transcription regulator act…
BnaA01G0017200ZS	3.56	2.6	3.6	0.71	0.81	0.59	1.82	1.69	2.49	5.87	5.86	4.55	81	66	89	18	22	15	42	42	58	143	134	99	-0.815221	0.000142675	0.000439142	false	-3.04511	5.19247e-27	7.67252e-26	down	-1.41563	2.8223e-08	1.56548e-07	down	scaffoldA01	1052898	1054491	-	BnaA01G0017200ZS	--	--	--	uncharacterized protein LOC106426849 [Brassica napus]	--	M4D5I0_BRARP RecName: Full=Remorin_C domain-containing protein {ECO:0000259|Pfam:PF03763};	At4g36970	--
BnaA01G0017500ZS	13.12	13.84	16.58	4.72	3.65	6.2	26.67	13.62	15.46	6.07	7	7.78	97	114	133	39	32	51	200	110	117	48	52	55	0.99359	1.74886e-05	6.08186e-05	false	-0.619523	0.0370688	0.0652796	false	1.43938	7.82444e-08	4.11557e-07	up	scaffoldA01	1065209	1065634	+	BnaA01G0017500ZS	--	K09419 heat shock transcription factor, other eukaryote | (RefSeq) heat stress transcription factor B-1 (A)	--	PREDICTED: heat stress transcription factor B-1 [Brassica oleracea var. oleracea]	HSFB1_ARATH RecName: Full=Heat stress transcription factor B-1; Short=AtHsfB1; AltName: Full=AtHsf-16; AltName: Full=Heat shock factor protein 4; Short=HSF 4; AltName: Full=Heat shock transcription factor 4; Short=HSTF 4;	A0A0D3A1C8_BRAOL RecName: Full=HSF_DOMAIN domain-containing protein {ECO:0000259|SMART:SM00415};	At4g36990	GO:0005634,nucleus; GO:0003700,DNA-binding transcription factor activity; GO:0000978,RNA polymerase II proximal promoter sequence-specific DNA binding; GO:0045892,negative regulation of transcription, DNA-templated; GO:0006357,regulation of transcription by RNA polymerase II; GO:0009408,response to heat; GO:0140110,transcription regulator activity; GO:0003674,molecular_function; GO:0000976,transc…
BnaA01G0017600ZS	94.21	109.93	98.05	26.73	25.76	27.65	117.73	134.49	135.44	31.06	38.15	37.19	2388	3105	2698	757	775	780	3028	3726	3515	843	972	901	1.43537	1.90428e-65	1.00934e-63	up	-0.508905	1.38412e-09	7.07941e-09	false	1.89853	6.28922e-77	6.40966e-75	up	scaffoldA01	1066766	1069455	+	BnaA01G0017600ZS	--	K13545 red chlorophyll catabolite reductase [EC:1.3.7.12] | (RefSeq) red chlorophyll catabolite reductase, chloroplastic (A)	ko00860: Porphyrin and chlorophyll metabolism; ko01110: Biosynthesis of secondary metabolites	red chlorophyll catabolite reductase, chloroplastic [Brassica napus]	RCCR_ARATH RecName: Full=Red chlorophyll catabolite reductase, chloroplastic {ECO:0000303|PubMed:10743659}; Short=AtRCCR {ECO:0000303|PubMed:10743659}; Short=RCC reductase {ECO:0000305}; EC=1.3.7.12 {ECO:0000269|PubMed:10743659}; AltName: Full=Accelerated cell death protein 2 {ECO:0000303|PubMed:11149948}; Flags: Precursor;	M4D5H7_BRARP SubName: Full=Uncharacterized protein {ECO:0000313|EnsemblPlants:Bra011734.1-P};	At4g37000	GO:0009507,chloroplast; GO:0009941,chloroplast envelope; GO:0009570,chloroplast stroma; GO:0009535,chloroplast thylakoid membrane; GO:0005737,cytoplasm; GO:0005829,cytosol; GO:0005739,mitochondrion; GO:0005886,plasma membrane; GO:0051743,red chlorophyll catabolite reductase activity; GO:0015996,chlorophyll catabolic process; GO:0098542,defense response to other organism; GO:0010363,regulation of …
BnaA01G0017700ZS	17.47	22.04	16.94	12.36	12.37	13.34	15.01	15.13	18.23	6.17	6.41	8.22	320	450	337	253	269	272	279	303	342	121	118	144	1.37214	4.29101e-18	4.6479e-17	up	0.773873	4.24489e-07	1.66635e-06	false	1.25057	4.60743e-13	4.20106e-12	up	scaffoldA01	1070487	1072427	+	BnaA01G0017700ZS	--	K01265 methionyl aminopeptidase [EC:3.4.11.18] | (RefSeq) methionine aminopeptidase 1D, chloroplastic/mitochondrial (A)	--	methionine aminopeptidase 1D, chloroplastic/mitochondrial [Brassica napus]	MAP1D_ARATH RecName: Full=Methionine aminopeptidase 1D, chloroplastic/mitochondrial {ECO:0000255|HAMAP-Rule:MF_03174}; Short=MAP 1D {ECO:0000255|HAMAP-Rule:MF_03174}; Short=MetAP 1D {ECO:0000255|HAMAP-Rule:MF_03174}; EC=3.4.11.18 {ECO:0000255|HAMAP-Rule:MF_03174}; AltName: Full=Peptidase M 1D {ECO:0000255|HAMAP-Rule:MF_03174}; Flags: Precursor;	A0A398ANM9_BRACM RecName: Full=Methionine aminopeptidase {ECO:0000256|RuleBase:RU003653}; EC=3.4.11.18 {ECO:0000256|RuleBase:RU003653};	At4g37040	GO:0009507,chloroplast; GO:0005739,mitochondrion; GO:0046872,metal ion binding; GO:0070006,metalloaminopeptidase activity; GO:0031365,N-terminal protein amino acid modification; GO:0070084,protein initiator methionine removal; GO:0009737,response to abscisic acid; GO:0003674,molecular_function; GO:0005488,binding; GO:0043167,ion binding; GO:0043169,cation binding; GO:0003824,catalytic activity; G…
BnaA01G0017900ZS	1.18	0.68	0.7	0.51	0.48	0.47	0.33	1.3	1.02	2.17	1.6	2.23	25	16	16	12	12	11	7	30	22	49	34	45	-1.30882	0.000539715	0.00151915	down	-2.14592	9.82272e-08	4.14893e-07	down	-1.13617	0.0105494	0.0247353	down	scaffoldA01	1083225	1085576	-	BnaA01G0017900ZS	--	K16815 calcium-independent phospholipase A2-gamma | (RefSeq) Putative lysophospholipase (A)	--	PREDICTED: patatin-like protein 1 [Brassica rapa]	PLP1_ARATH RecName: Full=Patatin-like protein 1; Short=AtPLP1; EC=3.1.1.-; AltName: Full=Patatin-related phospholipase A IIgamma; Short=pPLAIIg; AltName: Full=Phospholipase A IVA; Short=AtPLAIVA;	A0A398AHF4_BRACM RecName: Full=Patatin {ECO:0000256|RuleBase:RU361262}; EC=3.1.1.- {ECO:0000256|RuleBase:RU361262};	At4g37070	GO:0005737,cytoplasm; GO:0047372,acylglycerol lipase activity; GO:0004620,phospholipase activity; GO:0006952,defense response; GO:0010311,lateral root formation; GO:0016042,lipid catabolic process; GO:0003674,molecular_function; GO:0003824,catalytic activity; GO:0016298,lipase activity; GO:0016787,hydrolase activity; GO:0016788,hydrolase activity, acting on ester bonds; GO:0052689,carboxylic este…
BnaA01G0018000ZS	1.5	1.85	1.64	1.18	1.5	1.52	1.71	3.09	2.29	1.23	0.65	1.18	32	44	38	28	38	36	37	72	50	28	14	24	0.633703	0.0942856	0.157437	false	0.352053	0.361462	0.457156	false	1.24878	0.00137936	0.00393204	up	scaffoldA01	1087453	1089893	-	BnaA01G0018000ZS	--	K16815 calcium-independent phospholipase A2-gamma | (RefSeq) Putative lysophospholipase (A)	--	PREDICTED: patatin-like protein 1 isoform X2 [Brassica rapa]	PLP1_ARATH RecName: Full=Patatin-like protein 1; Short=AtPLP1; EC=3.1.1.-; AltName: Full=Patatin-related phospholipase A IIgamma; Short=pPLAIIg; AltName: Full=Phospholipase A IVA; Short=AtPLAIVA;	M4D5H3_BRARP RecName: Full=Patatin {ECO:0000256|RuleBase:RU361262}; EC=3.1.1.- {ECO:0000256|RuleBase:RU361262};	At4g37070	GO:0005737,cytoplasm; GO:0047372,acylglycerol lipase activity; GO:0004620,phospholipase activity; GO:0006952,defense response; GO:0010311,lateral root formation; GO:0016042,lipid catabolic process; GO:0003674,molecular_function; GO:0003824,catalytic activity; GO:0016298,lipase activity; GO:0016787,hydrolase activity; GO:0016788,hydrolase activity, acting on ester bonds; GO:0052689,carboxylic este…
BnaA01G0018100ZS	4.17	3.83	4.47	1.47	0.86	0.89	3.87	3.22	2.99	2.71	3.9	2.13	135	138	157	53	33	32	127	114	99	94	127	66	0.436382	0.0414601	0.0774061	false	-1.54969	5.43005e-08	2.35192e-07	down	0.22871	0.345201	0.470194	false	scaffoldA01	1096597	1098860	+	BnaA01G0018100ZS	--	K14506 jasmonic acid-amino synthetase [EC:6.3.2.52] | (RefSeq) uncharacterized LOC109115461 (A)	ko04075: Plant hormone signal transduction	uncharacterized protein LOC106437978 isoform X1 [Brassica napus]	--	M4D5H2_BRARP SubName: Full=Uncharacterized protein {ECO:0000313|EnsemblPlants:Bra011729.1-P};	At4g37080	--
BnaA01G0018200ZS	15.88	20.96	17.61	5.52	6.56	7.81	17.74	16.93	17.28	6.52	8.25	5.5	157	231	189	61	77	86	178	183	175	69	82	52	1.35249	3.05926e-11	2.00753e-10	up	-0.130188	0.597907	0.681665	false	1.38482	6.09312e-11	4.52497e-10	up	scaffoldA01	1099396	1100657	+	BnaA01G0018200ZS	--	--	--	PREDICTED: neurofilament medium polypeptide [Brassica rapa]	--	M4D5H1_BRARP SubName: Full=Uncharacterized protein {ECO:0000313|EnsemblPlants:Bra011728.1-P};	At4g37090	GO:0005840,ribosome; GO:0003735,structural constituent of ribosome; GO:0006412,translation; GO:0003674,molecular_function; GO:0005198,structural molecule activity; GO:0008152,metabolic process; GO:0006518,peptide metabolic process; GO:0006807,nitrogen compound metabolic process; GO:0008150,biological_process; GO:0009058,biosynthetic process; GO:0009059,macromolecule biosynthetic process; GO:00099…
BnaA01G0018400ZS	3.13	3.39	3.29	1.87	2.09	2.1	1.86	2.95	4.36	1.16	1.53	1.14	63	76	72	42	50	47	38	65	90	25	31	22	1.28322	2.01884e-05	6.97139e-05	up	0.55851	0.0909447	0.143338	false	1.29572	0.000484275	0.00150542	up	scaffoldA01	1107199	1108715	-	BnaA01G0018400ZS	--	K23408 cell division cycle-associated protein 7 | (RefSeq) cell division cycle-associated 7-like protein (A)	--	cell division cycle-associated 7-like protein [Brassica napus]	--	M4D5G8_BRARP RecName: Full=zf-4CXXC_R1 domain-containing protein {ECO:0000259|Pfam:PF10497};	At4g37110	GO:0005737,cytoplasm; GO:0005634,nucleus; GO:0006355,regulation of transcription, DNA-templated; GO:0008152,metabolic process; GO:0006139,nucleobase-containing compound metabolic process; GO:0006351,transcription, DNA-templated; GO:0006725,cellular aromatic compound metabolic process; GO:0006807,nitrogen compound metabolic process; GO:0008150,biological_process; GO:0009058,biosynthetic process; G…
BnaA01G0018500ZS	7.7	7.23	5.94	2.71	3.24	3.14	4.38	7.05	5.56	1.83	2.31	2.84	196	205	164	77	98	89	113	196	145	50	59	69	1.51344	3.82782e-13	2.95955e-12	up	0.287154	0.230101	0.31497	false	1.3255	1.55821e-07	7.89264e-07	up	scaffoldA01	1110020	1111895	+	BnaA01G0018500ZS	--	K14307 nucleoporin p58/p45 | (RefSeq) nuclear pore complex protein NUP58 (A)	ko03013: RNA transport	nuclear pore complex protein NUP58 [Brassica napus]	NUP58_ARATH RecName: Full=Nuclear pore complex protein NUP58 {ECO:0000303|PubMed:21189294}; AltName: Full=Nucleoporin 58; AltName: Full=Protein TRANSCURVATA1 {ECO:0000303|PubMed:23840761};	A0A3P5Z1D6_BRACM SubName: Full=Uncharacterized protein {ECO:0000313|EMBL:VDC73682.1};	At4g37130	GO:0005635,nuclear envelope; GO:0005643,nuclear pore; GO:0008139,nuclear localization sequence binding; GO:0017056,structural constituent of nuclear pore; GO:0051028,mRNA transport; GO:0015031,protein transport; GO:0003674,molecular_function; GO:0005048,signal sequence binding; GO:0005488,binding; GO:0033218,amide binding; GO:0042277,peptide binding; GO:0005198,structural molecule activity; GO:00…
BnaA01G0018600ZS	23.23	24.19	22.91	9.46	6.9	8.77	16.15	12.81	15.13	26.29	29.49	31.32	312	362	334	142	110	131	220	188	208	378	398	402	-0.379026	0.000932072	0.00251878	false	-1.89579	7.63493e-42	1.8847e-40	down	-0.955255	2.12646e-11	1.66012e-10	false	scaffoldA01	1112266	1113703	-	BnaA01G0018600ZS	--	K20802 (R)-mandelonitrile lyase [EC:4.1.2.10] | (RefSeq) MES5; methyl esterase 5 (A)	ko00460: Cyanoamino acid metabolism; ko01100: Metabolic pathways; ko01110: Biosynthesis of secondary metabolites	methylesterase 9-like [Brassica napus]	MES9_ARATH RecName: Full=Methylesterase 9; Short=AtMES9; EC=3.1.1.-;	M4D5G5_BRARP RecName: Full=AB hydrolase-1 domain-containing protein {ECO:0000259|Pfam:PF12697};	At4g37150	GO:0016788,hydrolase activity, acting on ester bonds; GO:0080030,methyl indole-3-acetate esterase activity; GO:0080032,methyl jasmonate esterase activity; GO:0080031,methyl salicylate esterase activity; GO:0050832,defense response to fungus; GO:0045087,innate immune response; GO:0009694,jasmonic acid metabolic process; GO:0009696,salicylic acid metabolic process; GO:0009627,systemic acquired resi…
BnaA01G0018800ZS	0.54	0.37	0.33	0.22	0.21	0.17	0.51	0.4	0.48	0.2	0.05	0.2	20	15	13	9	9	7	19	16	18	8	2	7	NA	NA	NA	NA	NA	NA	NA	NA	1.62307	0.0138036	0.0314321	up	scaffoldA01	1126242	1128364	-	BnaA01G0018800ZS	--	K23541 Ca2+/H+ antiporter, TMEM165/GDT1 family | (RefSeq) pentatricopeptide repeat-containing protein At3g24000, mitochondrial-like (A)	--	pentatricopeptide repeat-containing protein At4g37170-like [Brassica napus]	PP353_ARATH RecName: Full=Pentatricopeptide repeat-containing protein At4g37170;	A0A3P5ZDD5_BRACM SubName: Full=Uncharacterized protein {ECO:0000313|EMBL:VDC73684.1};	At4g37170	GO:0043231,intracellular membrane-bounded organelle; GO:0003723,RNA binding; GO:0008270,zinc ion binding; GO:0009451,RNA modification; GO:0003674,molecular_function; GO:0003676,nucleic acid binding; GO:0005488,binding; GO:0097159,organic cyclic compound binding; GO:1901363,heterocyclic compound binding; GO:0046872,metal ion binding; GO:0043167,ion binding; GO:0043169,cation binding; GO:0046914,tr…
BnaA01G0018900ZS	105.23	114.36	113.23	33.6	39.16	37.96	142.15	126.43	140.36	52.46	50.45	53.23	1791	2169	2092	639	791	719	2455	2352	2446	956	863	866	1.01904	1.52615e-44	4.73852e-43	up	-0.597327	4.62643e-13	3.19751e-12	false	1.41625	8.08209e-62	5.88545e-60	up	scaffoldA01	1132313	1133624	+	BnaA01G0018900ZS	--	K14491 two-component response regulator ARR-B family | (RefSeq) two-component response regulator ARR12 (A)	ko04075: Plant hormone signal transduction	transcription factor HHO5-like [Brassica napus]	HHO5_ARATH RecName: Full=Transcription factor HHO5 {ECO:0000305}; AltName: Full=MYB-domain transcription factor HHO5 {ECO:0000305}; AltName: Full=Protein HRS1 HOMOLOG 5 {ECO:0000305}; AltName: Full=Protein ULT1 INTERACTING FACTOR 1 {ECO:0000303|PubMed:26903506};	M4D5G3_BRARP RecName: Full=HTH myb-type domain-containing protein {ECO:0000259|PROSITE:PS51294};	At4g37180	GO:0005829,cytosol; GO:0005634,nucleus; GO:0003700,DNA-binding transcription factor activity; GO:0000976,transcription regulatory region sequence-specific DNA binding; GO:0048449,floral organ formation; GO:0010629,negative regulation of gene expression; GO:0006355,regulation of transcription, DNA-templated; GO:0090701,specification of plant organ identity; GO:0140110,transcription regulator activ…
BnaA01G0019000ZS	54.83	55.54	48.34	22.97	16.32	15.01	54.56	50.02	52.81	15.75	19.8	18.51	722	815	691	338	255	220	729	720	712	222	262	233	1.48352	1.35845e-38	3.62234e-37	up	-0.0934214	0.550105	0.639554	false	1.57202	9.63269e-38	3.39546e-36	up	scaffoldA01	1136680	1137983	-	BnaA01G0019000ZS	--	K01723 hydroperoxide dehydratase [EC:4.2.1.92] | (RefSeq) LOW QUALITY PROTEIN: allene oxide synthase 1, chloroplastic-like (A)	ko00592: alpha-Linolenic acid metabolism; ko01100: Metabolic pathways; ko01110: Biosynthesis of secondary metabolites	thioredoxin-like protein HCF164, chloroplastic [Brassica napus]	TR164_ARATH RecName: Full=Thioredoxin-like protein HCF164, chloroplastic {ECO:0000303|PubMed:11701887}; AltName: Full=Protein HIGH CHLOROPHYLL FLUORESCENCE 164 {ECO:0000303|PubMed:11701887}; Flags: Precursor;	M4D5G2_BRARP RecName: Full=Thioredoxin domain-containing protein {ECO:0000259|PROSITE:PS51352};	At4g37200	GO:0009507,chloroplast; GO:0009534,chloroplast thylakoid; GO:0009535,chloroplast thylakoid membrane; GO:0005886,plasma membrane; GO:0031977,thylakoid lumen; GO:0016671,oxidoreductase activity, acting on a sulfur group of donors, disulfide as acceptor; GO:0010190,cytochrome b6f complex assembly; GO:0003674,molecular_function; GO:0003824,catalytic activity; GO:0016491,oxidoreductase activity; GO:00…
BnaA01G0019100ZS	21.18	15.83	20.23	9.28	9.36	8.21	17.53	14.88	11.85	6.15	6.99	6.79	431	359	447	211	226	186	362	331	247	134	143	132	1.44974	1.6264e-22	2.2381e-21	up	0.330535	0.032791	0.0585778	false	1.17837	7.09115e-12	5.78319e-11	up	scaffoldA01	1138327	1140085	+	BnaA01G0019100ZS	--	K11372 HAT1-interacting factor 1 | (RefSeq) protein HGV2-like (A)	--	nuclear autoantigenic sperm protein-like isoform X1 [Brassica napus]	--	M4D5G1_BRARP SubName: Full=Uncharacterized protein {ECO:0000313|EnsemblPlants:Bra011718.1-P};	At4g37210	GO:0005654,nucleoplasm; GO:0042393,histone binding; GO:0034080,CENP-A containing nucleosome assembly; GO:0006335,DNA replication-dependent nucleosome assembly; GO:0005515,protein binding; GO:0003674,molecular_function; GO:0005488,binding; GO:0051276,chromosome organization; GO:0006333,chromatin assembly or disassembly; GO:0006334,nucleosome assembly; GO:0034728,nucleosome organization; GO:0043486…
BnaA01G0019400ZS	5.22	5.53	5.95	2.45	2.45	2.81	4.64	4.89	3.72	2.28	4.39	3.63	122	144	151	64	68	73	110	125	89	57	103	81	0.632825	0.00422481	0.0100377	false	-0.512673	0.0417402	0.0724916	false	0.400774	0.116258	0.197347	false	scaffoldA01	1154132	1156570	+	BnaA01G0019400ZS	--	K14169 cytoplasmic tRNA 2-thiolation protein 2 | (RefSeq) cytoplasmic tRNA 2-thiolation protein 2 (A)	ko04122: Sulfur relay system	cytoplasmic tRNA 2-thiolation protein 2 [Brassica napus]	CTU2_ARATH RecName: Full=Cytoplasmic tRNA 2-thiolation protein 2 {ECO:0000255|HAMAP-Rule:MF_03054};	M4D5F7_BRARP RecName: Full=Cytoplasmic tRNA 2-thiolation protein 2 {ECO:0000256|HAMAP-Rule:MF_03054};	At4g35910	GO:0005829,cytosol; GO:0016779,nucleotidyltransferase activity; GO:0016783,sulfurtransferase activity; GO:0000049,tRNA binding; GO:0010311,lateral root formation; GO:0032447,protein urmylation; GO:0034227,tRNA thio-modification; GO:0002143,tRNA wobble position uridine thiolation; GO:0003674,molecular_function; GO:0003824,catalytic activity; GO:0016740,transferase activity; GO:0016772,transferase …
BnaA01G0019500ZS	74.7	82.75	79.4	21.88	23.25	25.29	73.97	78.14	78	29.11	28.53	30.82	3126	3859	3607	1023	1155	1178	3141	3574	3342	1304	1200	1233	1.34849	4.04732e-89	3.29662e-87	up	-0.430608	2.59425e-09	1.29037e-08	false	1.40943	9.38676e-63	7.07453e-61	up	scaffoldA01	1156645	1161671	-	BnaA01G0019500ZS	--	--	--	PREDICTED: BEL1-like homeodomain protein 2 [Brassica rapa]	BLH2_ARATH RecName: Full=BEL1-like homeodomain protein 2; Short=BEL1-like protein 2; AltName: Full=Protein SAWTOOTH 1;	A0A3P5Z1E6_BRACM RecName: Full=Homeobox domain-containing protein {ECO:0000259|PROSITE:PS50071}; Flags: Fragment;	At4g36870	GO:0005634,nucleus; GO:0003700,DNA-binding transcription factor activity; GO:0000981,DNA-binding transcription factor activity, RNA polymerase II-specific; GO:0000978,RNA polymerase II proximal promoter sequence-specific DNA binding; GO:0000976,transcription regulatory region sequence-specific DNA binding; GO:0009965,leaf morphogenesis; GO:0048363,mucilage pectin metabolic process; GO:0006357,reg…
BnaA01G0019600ZS	23.59	21.97	22.53	14.57	16.6	16.02	15.54	17.49	15.88	9.28	8.23	9.95	1007	1045	1044	695	841	761	673	816	694	424	353	406	1.23739	5.45501e-38	1.42991e-36	up	0.680304	5.93767e-12	3.77083e-11	false	0.863826	1.20097e-12	1.05253e-11	false	scaffoldA01	1170451	1174099	+	BnaA01G0019600ZS	--	--	--	PREDICTED: protein DA1-related 1 [Brassica rapa]	DAR1_ARATH RecName: Full=Protein DA1-related 1 {ECO:0000303|PubMed:18483219};	M4D5F5_BRARP RecName: Full=LIM zinc-binding domain-containing protein {ECO:0000259|PROSITE:PS50023};	At4g36860	GO:0005886,plasma membrane; GO:0046872,metal ion binding; GO:0008233,peptidase activity; GO:0043130,ubiquitin binding; GO:0032875,regulation of DNA endoreduplication; GO:0003674,molecular_function; GO:0005488,binding; GO:0043167,ion binding; GO:0043169,cation binding; GO:0003824,catalytic activity; GO:0016787,hydrolase activity; GO:0140096,catalytic activity, acting on a protein; GO:0005515,prote…
BnaA01G0019700ZS	18.82	19.78	18.8	0.76	0.88	0.85	14.38	7.4	11.35	0.51	0.89	0.42	379	444	411	17	21	19	294	163	234	11	18	8	4.90789	5.68046e-73	3.50479e-71	up	0.350064	0.488638	0.583287	false	4.20816	5.15345e-37	1.77024e-35	up	scaffoldA01	1177057	1179358	+	BnaA01G0019700ZS	--	K23678 solute carrier family 66 (lysosomal lysine-arginine transporter), member 1 | (RefSeq) probable vacuolar amino acid transporter YPQ3 (A)	--	PREDICTED: probable vacuolar amino acid transporter YPQ3 [Brassica rapa]	--	A0A398AHI3_BRACM SubName: Full=Uncharacterized protein {ECO:0000313|EMBL:RID77261.1};	At4g36850	GO:0016021,integral component of membrane; GO:0005575,cellular_component; GO:0016020,membrane; GO:0031224,intrinsic component of membrane; GO:0044425,membrane part
BnaA01G0019800ZS	0.69	1.56	1.87	0.31	0.34	0.31	3.82	0.9	1.92	0.49	0.52	0.79	12	30	35	6	7	6	67	17	34	9	9	13	1.13872	0.0287139	0.0561364	false	NA	NA	NA	NA	1.90499	0.000344647	0.00109821	up	scaffoldA01	1180091	1181193	-	BnaA01G0019800ZS	--	K20858 calcium uniporter protein, mitochondrial | (RefSeq) calcium uniporter protein 1, mitochondrial (A)	--	calcium uniporter protein 1, mitochondrial [Brassica napus]	MCU1_ARATH RecName: Full=Calcium uniporter protein 1, mitochondrial; Flags: Precursor;	M4D5F3_BRARP RecName: Full=Calcium uniporter protein {ECO:0000256|RuleBase:RU367035};	At4g36820	GO:0031305,integral component of mitochondrial inner membrane; GO:0005739,mitochondrion; GO:1990246,uniplex complex; GO:0005262,calcium channel activity; GO:0015292,uniporter activity; GO:0036444,calcium import into the mitochondrion; GO:0051560,mitochondrial calcium ion homeostasis; GO:0003674,molecular_function; GO:0046873,metal ion transmembrane transporter activity; GO:0005215,transporter act…
BnaA01G0019900ZS	305.93	268.52	316.04	78.18	75.42	75.22	242.3	277.62	274.46	153.82	141.53	132.02	5796	5669	6500	1655	1696	1586	4658	5749	5324	3120	2695	2391	0.984654	1.58134e-37	4.08083e-36	false	-1.00461	1.14758e-50	3.64133e-49	down	0.924243	8.61574e-22	1.45543e-20	false	scaffoldA01	1183391	1184482	-	BnaA01G0019900ZS	--	K13789 geranylgeranyl diphosphate synthase, type II [EC:2.5.1.1 2.5.1.10 2.5.1.29] | (RefSeq) geranylgeranyl pyrophosphate synthase, chloroplastic/chromoplastic (A)	ko00900: Terpenoid backbone biosynthesis; ko01100: Metabolic pathways; ko01110: Biosynthesis of secondary metabolites	geranylgeranyl pyrophosphate synthase, chloroplastic/chromoplastic [Brassica napus]	GGPPS_SINAL RecName: Full=Geranylgeranyl pyrophosphate synthase, chloroplastic/chromoplastic; Short=GGPP synthase; Short=GGPS; EC=2.5.1.-; AltName: Full=(2E,6E)-farnesyl diphosphate synthase; AltName: Full=Dimethylallyltranstransferase; EC=2.5.1.1; AltName: Full=Farnesyl diphosphate synthase; AltName: Full=Farnesyltranstransferase; EC=2.5.1.29; AltName: Full=Geranyltranstransferase; EC=2.5.1.10; …	A0A3P5Z143_BRACM SubName: Full=Uncharacterized protein {ECO:0000313|EMBL:VDC73696.1};	At4g36810	GO:0009570,chloroplast stroma; GO:0009509,chromoplast; GO:0004161,dimethylallyltranstransferase activity; GO:0004311,farnesyltranstransferase activity; GO:0004337,geranyltranstransferase activity; GO:0046872,metal ion binding; GO:0016117,carotenoid biosynthetic process; GO:0045337,farnesyl diphosphate biosynthetic process; GO:0033384,geranyl diphosphate biosynthetic process; GO:0033386,geranylger…
BnaA01G0020000ZS	127.05	138.21	128.27	30.23	33.42	25.06	119.71	121.72	127.82	128.32	144.5	143.29	1230	1491	1348	327	384	270	1176	1288	1267	1330	1406	1326	-0.151855	0.0420859	0.0784357	false	-2.32817	8.82994e-135	1.21557e-132	down	-0.141745	0.118624	0.200521	false	scaffoldA01	1185717	1186628	+	BnaA01G0020000ZS	--	K10579 ubiquitin-conjugating enzyme E2 M [EC:2.3.2.34] | (RefSeq) NEDD8-conjugating enzyme Ubc12 (A)	ko04120: Ubiquitin mediated proteolysis	NEDD8-conjugating enzyme Ubc12 [Brassica napus]	RCE1_ARATH RecName: Full=NEDD8-conjugating enzyme Ubc12; EC=2.3.2.-; AltName: Full=RUB1 carrier protein 1; AltName: Full=RUB1-conjugating enzyme 1;	A0A398AIA9_BRACM RecName: Full=UBC core domain-containing protein {ECO:0000259|PROSITE:PS50127};	At4g36800	GO:0005634,nucleus; GO:0005524,ATP binding; GO:0019788,NEDD8 transferase activity; GO:0045116,protein neddylation; GO:0009733,response to auxin; GO:0000166,nucleotide binding; GO:0003674,molecular_function; GO:0005488,binding; GO:0008144,drug binding; GO:0017076,purine nucleotide binding; GO:0030554,adenyl nucleotide binding; GO:0032553,ribonucleotide binding; GO:0032555,purine ribonucleotide bin…
BnaA01G0020100ZS	4.93	4.92	4.76	1.94	2.19	2.02	4.9	3.61	4.62	2.36	2	2.77	125	139	131	55	66	57	126	100	120	64	51	67	0.964874	6.52527e-06	2.40806e-05	false	-0.310369	0.223294	0.307281	false	0.907884	0.000174681	0.000585119	false	scaffoldA01	1186847	1188823	-	BnaA01G0020100ZS	--	K23677 MFS transporter, Spinster family, sphingosine-1-phosphate transporter | (RefSeq) uncharacterized protein LOC105124456 (A)	--	uncharacterized protein LOC106423042 isoform X1 [Brassica napus]	--	A0A3P5ZNR3_BRACM RecName: Full=MFS domain-containing protein {ECO:0000259|PROSITE:PS50850};	At4g36790	GO:0016021,integral component of membrane; GO:0022857,transmembrane transporter activity; GO:0003674,molecular_function; GO:0005215,transporter activity; GO:0005575,cellular_component; GO:0016020,membrane; GO:0031224,intrinsic component of membrane; GO:0044425,membrane part
BnaA01G0020200ZS	61.97	62.14	70.57	24.66	23.01	25.78	61.32	46.97	49.27	13.82	19.6	15.74	758	847	937	337	334	351	761	628	617	181	241	184	1.91502	1.29539e-56	5.56926e-55	up	0.479197	0.000462108	0.00120676	false	1.70709	3.06634e-32	8.68529e-31	up	scaffoldA01	1189802	1192748	+	BnaA01G0020200ZS	--	K14503 brassinosteroid resistant 1/2 | (RefSeq) BES1/BZR1 homolog protein 2 (A)	ko04075: Plant hormone signal transduction	PREDICTED: BES1/BZR1 homolog protein 2 [Brassica rapa]	BEH2_ARATH RecName: Full=BES1/BZR1 homolog protein 2;	A0A398APS2_BRACM RecName: Full=BES1_N domain-containing protein {ECO:0000259|Pfam:PF05687};	At1g75080	GO:0003677,DNA binding; GO:0003700,DNA-binding transcription factor activity; GO:0009742,brassinosteroid mediated signaling pathway; GO:0006351,transcription, DNA-templated; GO:0003674,molecular_function; GO:0003676,nucleic acid binding; GO:0005488,binding; GO:0097159,organic cyclic compound binding; GO:1901363,heterocyclic compound binding; GO:0140110,transcription regulator activity; GO:0007165…
BnaA01G0020400ZS	26.08	28.59	24.91	8.23	8.97	7.49	24.32	28.88	26.65	20.04	19.82	18.98	970	1185	1006	342	396	310	918	1174	1015	798	741	675	0.362242	2.56168e-05	8.73711e-05	false	-1.35415	2.84329e-44	7.5355e-43	down	0.471461	1.3809e-05	5.44835e-05	false	scaffoldA01	1197741	1201010	-	BnaA01G0020400ZS	--	K01262 Xaa-Pro aminopeptidase [EC:3.4.11.9] | (RefSeq) aminopeptidase P1 (A)	--	PREDICTED: probable Xaa-Pro aminopeptidase P [Brassica rapa]	AMPP1_ARATH RecName: Full=Aminopeptidase P1 {ECO:0000303|PubMed:11891249}; Short=AtAPP1 {ECO:0000303|PubMed:11891249}; EC=3.4.11.9 {ECO:0000269|PubMed:11891249};	A0A398AJW0_BRACM SubName: Full=Uncharacterized protein {ECO:0000313|EMBL:RID77268.1};	At4g36760	GO:0005737,cytoplasm; GO:0005829,cytosol; GO:0005783,endoplasmic reticulum; GO:0005886,plasma membrane; GO:0004177,aminopeptidase activity; GO:0030145,manganese ion binding; GO:0070006,metalloaminopeptidase activity; GO:0010013,N-1-naphthylphthalamic acid binding; GO:0008270,zinc ion binding; GO:0009926,auxin polar transport; GO:0003674,molecular_function; GO:0003824,catalytic activity; GO:000823…
BnaA01G0020500ZS	6.88	4.05	5.55	2.44	2.54	2.38	4.52	4.07	6.58	0	0.14	0.37	96	63	84	38	42	37	64	62	94	0	2	5	4.97141	1.69434e-15	1.55952e-14	up	3.77839	2.13185e-08	9.62776e-08	up	4.9541	1.20283e-14	1.24529e-13	up	scaffoldA01	1201309	1207635	-	BnaA01G0020500ZS	--	K03809 NAD(P)H dehydrogenase (quinone) [EC:1.6.5.2] | (RefSeq) probable NAD(P)H dehydrogenase (quinone) FQR1-like 2 (A)	ko00130: Ubiquinone and other terpenoid-quinone biosynthesis; ko01100: Metabolic pathways; ko01110: Biosynthesis of secondary metabolites; ko01240: Biosynthesis of cofactors	probable NAD(P)H dehydrogenase (quinone) FQR1-like 2 [Brassica napus]	FQRL2_ARATH RecName: Full=Probable NAD(P)H dehydrogenase (quinone) FQR1-like 2 {ECO:0000305}; EC=1.6.5.2 {ECO:0000250|UniProtKB:Q9LSQ5};	A0A398AHM4_BRACM RecName: Full=NAD(P)H dehydrogenase (quinone) {ECO:0000256|ARBA:ARBA00012648}; EC=1.6.5.2 {ECO:0000256|ARBA:ARBA00012648};	At4g36750	GO:0005886,plasma membrane; GO:0010181,FMN binding; GO:0050136,NADH dehydrogenase (quinone) activity; GO:0008753,NADPH dehydrogenase (quinone) activity; GO:0000166,nucleotide binding; GO:0003674,molecular_function; GO:0005488,binding; GO:0032553,ribonucleotide binding; GO:0036094,small molecule binding; GO:0043167,ion binding; GO:0043168,anion binding; GO:0048037,cofactor binding; GO:0050662,coen…
BnaA01G0020600ZS	310.49	308.76	311.27	80.3	79.68	81.88	339.6	365.51	395.87	183.65	205.8	191.59	3523	3904	3834	1018	1073	1034	3910	4533	4599	2231	2347	2078	0.607095	1.29456e-23	1.87136e-22	false	-1.36575	1.8546e-105	1.71102e-103	down	0.953252	2.31793e-26	4.97391e-25	false	scaffoldA01	1229806	1231584	+	BnaA01G0020600ZS	--	K09338 homeobox-leucine zipper protein | (RefSeq) homeobox-leucine zipper protein ATHB-40 (A)	--	homeobox-leucine zipper protein ATHB-40 [Brassica napus]	ATB40_ARATH RecName: Full=Homeobox-leucine zipper protein ATHB-40; AltName: Full=HD-ZIP protein ATHB-40; AltName: Full=Homeodomain transcription factor ATHB-40;	A0A398ANQ7_BRACM RecName: Full=Homeobox domain-containing protein {ECO:0000259|PROSITE:PS50071};	At4g36740	GO:0005634,nucleus; GO:0003700,DNA-binding transcription factor activity; GO:0000981,DNA-binding transcription factor activity, RNA polymerase II-specific; GO:0043565,sequence-specific DNA binding; GO:0000976,transcription regulatory region sequence-specific DNA binding; GO:0045893,positive regulation of transcription, DNA-templated; GO:0009733,response to auxin; GO:0140110,transcription regulato…
BnaA01G0020700ZS	99.21	96.58	93.49	32.74	34.52	35.4	91.57	92.06	93.51	64.53	69.01	58.25	1828	1983	1870	674	755	726	1712	1854	1764	1273	1278	1026	0.519205	1.96122e-11	1.30903e-10	false	-1.00406	2.36976e-35	4.72821e-34	down	0.559541	1.73379e-09	1.10929e-08	false	scaffoldA01	1234287	1236361	+	BnaA01G0020700ZS	--	K09060 plant G-box-binding factor | (RefSeq) G-box-binding factor 1 isoform X2 (A)	--	PREDICTED: G-box-binding factor 1 [Brassica rapa]	GBF1_ARATH RecName: Full=G-box-binding factor 1; Short=AtGBF1; AltName: Full=bZIP transcription factor 41; Short=AtbZIP41;	A0A398AHI8_BRACM RecName: Full=BZIP domain-containing protein {ECO:0000259|PROSITE:PS50217};	At4g36730	GO:0005737,cytoplasm; GO:0005634,nucleus; GO:0003700,DNA-binding transcription factor activity; GO:0043565,sequence-specific DNA binding; GO:0000976,transcription regulatory region sequence-specific DNA binding; GO:0006355,regulation of transcription, DNA-templated; GO:0140110,transcription regulator activity; GO:0003674,molecular_function; GO:0003676,nucleic acid binding; GO:0003677,DNA binding;…
BnaA01G0020800ZS	2.48	2.31	1.61	1.32	0.39	0.74	3.08	2.02	2.33	1.55	1.19	0.96	27	28	19	16	5	9	34	24	26	18	13	10	0.71043	0.127422	0.202936	false	NA	NA	NA	NA	1.02228	0.0304724	0.0630903	false	scaffoldA01	1236522	1237951	-	BnaA01G0020800ZS	--	K17279 receptor expression-enhancing protein 5/6 | (RefSeq) HVA22-like protein k (A)	--	PREDICTED: HVA22-like protein k [Brassica rapa]	HA22K_ARATH RecName: Full=HVA22-like protein k; Short=AtHVA22k;	M4D5E3_BRARP RecName: Full=GRAS domain-containing protein {ECO:0000259|PROSITE:PS50985};	At4g36720	--
BnaA01G0020900ZS	16.85	16.02	17.87	5.83	6.88	6.69	20.03	10.21	11.98	7.59	10.32	9.08	489	518	563	189	237	216	590	324	356	236	301	252	0.839809	5.99071e-12	4.19263e-11	false	-0.5755	4.98021e-05	0.000149829	false	0.665216	0.000532626	0.00164304	false	scaffoldA01	1238043	1239715	-	BnaA01G0020900ZS	--	K14494 DELLA protein | (RefSeq) DELLA protein GAI-like (A)	ko04075: Plant hormone signal transduction	PREDICTED: scarecrow-like protein 15 [Brassica rapa]	SCL15_ARATH RecName: Full=Scarecrow-like protein 15; Short=AtSCL15; AltName: Full=GRAS family protein 25; Short=AtGRAS-25;	M4D5E3_BRARP RecName: Full=GRAS domain-containing protein {ECO:0000259|PROSITE:PS50985};	At4g36710	GO:0005634,nucleus; GO:0003700,DNA-binding transcription factor activity; GO:0043565,sequence-specific DNA binding; GO:0030154,cell differentiation; GO:0006355,regulation of transcription, DNA-templated; GO:0140110,transcription regulator activity; GO:0003674,molecular_function; GO:0003676,nucleic acid binding; GO:0003677,DNA binding; GO:0005488,binding; GO:0097159,organic cyclic compound binding…
BnaA01G0021300ZS	39.07	30.88	31.79	16.35	15.07	14.93	22.13	31.3	28.76	12.07	11.51	9.76	402	354	355	188	184	171	231	352	303	133	119	96	1.53205	7.31332e-23	1.02167e-21	up	0.370273	0.0276868	0.0503007	false	1.33321	1.65731e-12	1.43496e-11	up	scaffoldA01	1255453	1256045	+	BnaA01G0021300ZS	--	K18647 acidic leucine-rich nuclear phosphoprotein 32 family member B | (RefSeq) uncharacterized protein LOC103164613 isoform X1 (A)	--	PREDICTED: acidic leucine-rich nuclear phosphoprotein 32-related protein isoform X1 [Brassica rapa]	AN32_ARATH RecName: Full=Acidic leucine-rich nuclear phosphoprotein 32-related protein; AltName: Full=ANP32/acidic nuclear phosphoprotein-like protein;	M4D5E0_BRARP SubName: Full=Uncharacterized protein {ECO:0000313|EnsemblPlants:Bra011697.1-P};	At3g50690	GO:0042393,histone binding; GO:0005515,protein binding; GO:0003674,molecular_function; GO:0005488,binding
BnaA01G0021400ZS	62.23	56.23	61.81	1.03	0.85	0.64	35.75	33.98	41.17	41.38	51.21	42.3	434	437	468	8	7	5	253	259	294	309	359	282	0.345666	0.00356185	0.00860635	false	-5.84442	8.13011e-62	3.31508e-60	down	-0.253332	0.0871939	0.155469	false	scaffoldA01	1259652	1260463	-	BnaA01G0021400ZS	--	--	--	--	--	--	--	--
BnaA01G0021900ZS	7.72	7.16	6.25	2.81	1.7	2.68	6.15	6.65	7.29	5.74	5.19	4.62	241	249	212	98	63	93	195	227	233	192	163	138	0.364603	0.0200965	0.0409842	false	-1.22321	1.11217e-09	5.75413e-09	down	0.396284	0.0217496	0.0469352	false	scaffoldA01	1283621	1286219	-	BnaA01G0021900ZS	--	K17681 ATPase family AAA domain-containing protein 3A/B | (RefSeq) ATPase family AAA domain-containing protein 3C (A)	--	PREDICTED: ATPase family AAA domain-containing protein 3C [Brassica rapa]	PRS6A_SOLLC RecName: Full=26S proteasome regulatory subunit 6A homolog; AltName: Full=LEMA-1; AltName: Full=Mg(2+)-dependent ATPase 1; AltName: Full=Tat-binding protein homolog 1; Short=TBP-1;	M4D5D5_BRARP RecName: Full=AAA domain-containing protein {ECO:0000259|SMART:SM00382};	At4g36580	GO:0005737,cytoplasm; GO:0005634,nucleus; GO:0008540,proteasome regulatory particle, base subcomplex; GO:0005524,ATP binding; GO:0036402,proteasome-activating ATPase activity; GO:0045899,positive regulation of RNA polymerase II transcriptional preinitiation complex assembly; GO:0030163,protein catabolic process; GO:0000166,nucleotide binding; GO:0003674,molecular_function; GO:0005488,binding; GO:…
BnaA01G0022000ZS	6.48	6.25	9.51	3.65	3.04	1.51	12.07	3.08	4.69	1.12	3.11	2.76	27	29	43	17	15	7	51	14	20	5	13	11	1.61055	0.000857347	0.002332	up	NA	NA	NA	NA	1.52284	0.00977073	0.023112	up	scaffoldA01	1289702	1289941	-	BnaA01G0022000ZS	--	K15397 3-ketoacyl-CoA synthase [EC:2.3.1.199] | (RefSeq) 3-ketoacyl-CoA synthase 17-like (A)	ko00062: Fatty acid elongation; ko01100: Metabolic pathways; ko01110: Biosynthesis of secondary metabolites; ko04626: Plant-pathogen interaction	PREDICTED: protein RADIALIS-like 3 [Brassica rapa]	RADL3_ARATH RecName: Full=Protein RADIALIS-like 3; Short=AtRL3; Short=Protein RAD-like 3;	A0A398APM9_BRACM RecName: Full=SANT domain-containing protein {ECO:0000259|PROSITE:PS51293};	At4g39250	GO:0005634,nucleus; GO:0003700,DNA-binding transcription factor activity; GO:0140110,transcription regulator activity; GO:0003674,molecular_function; GO:0005622,intracellular; GO:0005575,cellular_component; GO:0005623,cell; GO:0043231,intracellular membrane-bounded organelle; GO:0043226,organelle; GO:0043227,membrane-bounded organelle; GO:0043229,intracellular organelle; GO:0044424,intracellular …
BnaA01G0022200ZS	26.33	24.21	25.63	15.15	13.71	15.07	26.68	30.56	27.71	10.46	11.89	9.16	529	542	559	340	327	337	544	671	570	225	240	176	1.19874	1.14722e-22	1.59085e-21	up	0.375705	0.00409896	0.00901245	false	1.46072	1.22173e-25	2.53337e-24	up	scaffoldA01	1301010	1302482	+	BnaA01G0022200ZS	--	K13699 abhydrolase domain-containing protein 5 [EC:2.3.1.51] | (RefSeq) probable 1-acylglycerol-3-phosphate O-acyltransferase (A)	--	BnaA01g34490D [Brassica napus]	PPH_ARATH RecName: Full=Pheophytinase, chloroplastic; EC=3.1.1.-; AltName: Full=Pheophytin pheophorbide hydrolase; AltName: Full=Protein CO-REGULATED WITH NYE1; Flags: Precursor;	A0A078JD87_BRANA SubName: Full=BnaA01g34490D protein {ECO:0000313|EMBL:CDY64604.1};	At4g36530	GO:0009507,chloroplast; GO:0009570,chloroplast stroma; GO:0009535,chloroplast thylakoid membrane; GO:0080124,pheophytinase activity; GO:0015996,chlorophyll catabolic process; GO:0003674,molecular_function; GO:0003824,catalytic activity; GO:0016787,hydrolase activity; GO:0016788,hydrolase activity, acting on ester bonds; GO:0052689,carboxylic ester hydrolase activity; GO:0008152,metabolic process;…
BnaA01G0022300ZS	2.58	2.76	2.66	0.92	1.18	1.19	1.69	1.72	1.83	1.47	1.61	1.33	181	215	202	72	98	93	120	132	131	110	113	89	0.787494	3.50541e-06	1.3385e-05	false	-0.520991	0.0114382	0.0228126	false	0.279832	0.169131	0.268347	false	scaffoldA01	1307533	1312039	+	BnaA01G0022300ZS	--	--	--	auxilin-related protein 1-like [Brassica napus]	AUXI1_ARATH RecName: Full=Auxilin-related protein 1 {ECO:0000305}; AltName: Full=Auxilin-like protein 1 {ECO:0000303|PubMed:11701884};	A0A3P5ZLI1_BRACM RecName: Full=J domain-containing protein {ECO:0000259|PROSITE:PS50076};	At4g36520_1	GO:0009504,cell plate; GO:0005737,cytoplasm; GO:0031410,cytoplasmic vesicle; GO:0005829,cytosol; GO:0005783,endoplasmic reticulum; GO:0005794,Golgi apparatus; GO:0043231,intracellular membrane-bounded organelle; GO:0005886,plasma membrane; GO:0031982,vesicle; GO:0030276,clathrin binding; GO:0072318,clathrin coat disassembly; GO:0072583,clathrin-dependent endocytosis; GO:1900186,negative regulatio…
BnaA01G0022500ZS	2.32	2.5	2	0.69	1.31	0.7	4.28	6.38	6.66	2.03	2.77	0.65	15	18	14	5	10	5	28	45	44	14	18	4	NA	NA	NA	NA	NA	NA	NA	NA	1.69344	0.000505795	0.00156661	up	scaffoldA01	1313869	1314240	+	BnaA01G0022500ZS	--	--	--	uncharacterized protein LOC106449277 isoform X2 [Brassica napus]	--	A0A3P6ES81_BRAOL SubName: Full=Uncharacterized protein {ECO:0000313|EMBL:VDD47857.1};	At4g36500	--
BnaA01G0022700ZS	4.79	4.4	4.1	1.22	1.62	1.32	3.57	2.83	2.39	2.54	2.81	2.88	127	130	118	36	51	39	96	82	65	72	75	73	0.619154	0.0024898	0.00620384	false	-1.08289	3.14259e-05	9.7099e-05	down	0.121527	0.625976	0.730373	false	scaffoldA01	1319502	1322158	+	BnaA01G0022700ZS	--	K00654 serine palmitoyltransferase [EC:2.3.1.50] | (RefSeq) long chain base biosynthesis protein 1 (A)	ko00600: Sphingolipid metabolism; ko01100: Metabolic pathways	PREDICTED: long chain base biosynthesis protein 1 [Brassica rapa]	LCB1_ARATH RecName: Full=Long chain base biosynthesis protein 1; Short=AtLCB1; EC=2.3.1.50; AltName: Full=Protein EMBRYO DEFECTIVE 2779; AltName: Full=Protein FUMONISIN B1 RESISTANT 11;	M4D5C7_BRARP RecName: Full=Aminotran_1_2 domain-containing protein {ECO:0000259|Pfam:PF00155};	At4g36480	GO:0005783,endoplasmic reticulum; GO:0005789,endoplasmic reticulum membrane; GO:0016021,integral component of membrane; GO:0030170,pyridoxal phosphate binding; GO:0004758,serine C-palmitoyltransferase activity; GO:0046513,ceramide biosynthetic process; GO:0009793,embryo development ending in seed dormancy; GO:0009825,multidimensional cell growth; GO:0043067,regulation of programmed cell death; GO…
BnaA01G0022800ZS	0.65	1.06	0.88	0.53	0.21	0.43	3.02	0.36	0.66	0.39	0.81	0.44	23	42	34	21	9	17	109	14	24	15	29	15	0.585608	0.159727	0.244969	false	-0.595387	0.231426	0.316557	false	1.29373	0.156479	0.251813	false	scaffoldA01	1322561	1325871	+	BnaA01G0022800ZS	--	K02433 aspartyl-tRNA(Asn)/glutamyl-tRNA(Gln) amidotransferase subunit A [EC:6.3.5.6 6.3.5.7] | (RefSeq) Glutamyl-tRNA(Gln) amidotransferase subunit A (A)	ko00970: Aminoacyl-tRNA biosynthesis; ko01100: Metabolic pathways	phosphatidylinositol/phosphatidylcholine transfer protein SFH12 isoform X1 [Brassica napus]	SFH12_ARATH RecName: Full=Phosphatidylinositol/phosphatidylcholine transfer protein SFH12; AltName: Full=Protein SEC FOURTEEN HOMOLOGS 12; Short=AtSFH12;	A0A398AIE7_BRACM RecName: Full=CRAL-TRIO domain-containing protein {ECO:0000259|PROSITE:PS50191};	At4g36490	GO:0000139,Golgi membrane; GO:0005886,plasma membrane; GO:0015031,protein transport; GO:0008104,protein localization; GO:0006810,transport; GO:0008150,biological_process; GO:0015833,peptide transport; GO:0033036,macromolecule localization; GO:0042886,amide transport; GO:0045184,establishment of protein localization; GO:0051179,localization; GO:0051234,establishment of localization; GO:0071702,org…
BnaA01G0022900ZS	8.15	8.54	9.75	2.54	2.28	2.27	9.29	6.76	7.65	4.96	5.9	7.92	184	215	239	64	61	57	213	167	177	120	134	171	0.425846	0.0157632	0.0330438	false	-1.50506	4.21021e-12	2.71261e-11	down	0.36505	0.0662037	0.123258	false	scaffoldA01	1328690	1331300	+	BnaA01G0022900ZS	--	--	--	uncharacterized protein LOC106443672 [Brassica napus]	--	A0A3P5Z0Z8_BRACM SubName: Full=Uncharacterized protein {ECO:0000313|EMBL:VDC73727.1};	At4g36440	GO:0016021,integral component of membrane; GO:0005575,cellular_component; GO:0016020,membrane; GO:0031224,intrinsic component of membrane; GO:0044425,membrane part
BnaA01G0023000ZS	71.4	93.66	85.65	20.06	19.78	19.39	142.24	61.63	82.82	20.49	27.26	30.4	602	880	784	189	198	182	1217	568	715	185	231	245	1.6144	3.02966e-33	6.744e-32	up	-0.4965	0.00122061	0.0029656	false	1.89372	2.08877e-07	1.04281e-06	up	scaffoldA01	1336531	1337460	-	BnaA01G0023000ZS	--	K10688 ubiquitin-conjugating enzyme E2 W [EC:2.3.2.25] | (RefSeq) probable ubiquitin-conjugating enzyme E2 17 (A)	ko04120: Ubiquitin mediated proteolysis	PREDICTED: probable ubiquitin-conjugating enzyme E2 17 [Brassica rapa]	UBC17_ARATH RecName: Full=Probable ubiquitin-conjugating enzyme E2 17; EC=2.3.2.23; AltName: Full=E2 ubiquitin-conjugating enzyme 17; AltName: Full=Ubiquitin carrier protein 17;	A0A398AHL5_BRACM RecName: Full=UBC core domain-containing protein {ECO:0000259|PROSITE:PS50127};	At4g36410	GO:0005634,nucleus; GO:0005524,ATP binding; GO:0061631,ubiquitin conjugating enzyme activity; GO:0000209,protein polyubiquitination; GO:0009739,response to gibberellin; GO:0000166,nucleotide binding; GO:0003674,molecular_function; GO:0005488,binding; GO:0008144,drug binding; GO:0017076,purine nucleotide binding; GO:0030554,adenyl nucleotide binding; GO:0032553,ribonucleotide binding; GO:0032555,p…
BnaA01G0023100ZS	20.91	19.61	20.53	10.89	10.37	11.35	19.63	14.44	15.55	7.41	6.9	7.62	775	810	826	451	456	468	738	585	590	294	257	270	1.40387	4.60963e-43	1.37973e-41	up	0.469694	1.88347e-05	6.00585e-05	false	1.20158	8.20969e-20	1.23489e-18	up	scaffoldA01	1339709	1343157	+	BnaA01G0023100ZS	--	K14441 ribosomal protein S12 methylthiotransferase [EC:2.8.4.4] | (RefSeq) hypothetical protein (A)	--	PREDICTED: CDK5RAP1-like protein [Brassica rapa]	CK5P1_ARATH RecName: Full=CDK5RAP1-like protein;	M4D5C2_BRARP SubName: Full=Uncharacterized protein {ECO:0000313|EnsemblPlants:Bra011679.1-P};	At4g36390	GO:0005829,cytosol; GO:0005739,mitochondrion; GO:0051539,4 iron, 4 sulfur cluster binding; GO:0046872,metal ion binding; GO:0035597,N6-isopentenyladenosine methylthiotransferase activity; GO:0045736,negative regulation of cyclin-dependent protein serine/threonine kinase activity; GO:0000079,regulation of cyclin-dependent protein serine/threonine kinase activity; GO:0003674,molecular_function; GO:…
BnaA01G0023400ZS	2.74	3.18	2.84	1.13	1.5	1.28	2.25	2.29	2.14	1.75	2.23	2.1	202	261	227	93	131	105	168	184	161	138	165	148	0.457555	0.00337477	0.00819138	false	-0.734531	5.52946e-05	0.000165379	false	0.164821	0.354455	0.479857	false	scaffoldA01	1363212	1371111	+	BnaA01G0023400ZS	--	--	--	protein MICRORCHIDIA 2 [Brassica napus]	MORC2_ARATH RecName: Full=Protein MICRORCHIDIA 2 {ECO:0000303|PubMed:24799676}; Short=AtMORC2 {ECO:0000303|PubMed:24799676}; EC=3.6.-.-; AltName: Full=Protein CRT1-homolog 1 {ECO:0000303|PubMed:19704828}; Short=CRT1-h1 {ECO:0000303|PubMed:19704828};	A0A3P5Z1I2_BRACM SubName: Full=Uncharacterized protein {ECO:0000313|EMBL:VDC73732.1};	At4g36280	GO:0005768,endosome; GO:0005634,nucleus; GO:0005524,ATP binding; GO:0016887,ATPase activity; GO:0003677,DNA binding; GO:0004519,endonuclease activity; GO:0016301,kinase activity; GO:0003723,RNA binding; GO:0006325,chromatin organization; GO:0051607,defense response to virus; GO:0006281,DNA repair; GO:0031047,gene silencing by RNA; GO:0009626,plant-type hypersensitive response; GO:1900426,positive…
BnaA01G0023600ZS	1.71	2.04	1.43	0.54	0.74	0.54	1.65	1.09	1.17	7.48	8.33	6.8	43	57	39	15	22	15	42	30	30	201	210	163	-2.19652	1.10029e-25	1.76254e-24	down	-3.73874	3.94106e-46	1.1073e-44	down	-2.50915	1.31203e-25	2.71539e-24	down	scaffoldA01	1380757	1383379	-	BnaA01G0023600ZS	--	K00128 aldehyde dehydrogenase (NAD+) [EC:1.2.1.3] | (RefSeq) aldehyde dehydrogenase family 3 member F1 isoform X1 (A)	ko00010: Glycolysis / Gluconeogenesis; ko00053: Ascorbate and aldarate metabolism; ko00071: Fatty acid degradation; ko00280: Valine, leucine and isoleucine degradation; ko00310: Lysine degradation; ko00330: Arginine and proline metabolism; ko00340: Histidine metabolism; ko00380: Tryptophan metabolism; ko00410: beta-Alanine metabolism; ko00561: Glycerolipid metabolism; ko00620: Pyruvate metabolism…	PREDICTED: aldehyde dehydrogenase family 3 member F1 [Brassica rapa]	AL3F1_ARATH RecName: Full=Aldehyde dehydrogenase family 3 member F1; EC=1.2.1.3;	A0A398APU3_BRACM RecName: Full=Aldehyde dehydrogenase {ECO:0000256|PIRNR:PIRNR036492};	At4g36250	GO:0005783,endoplasmic reticulum; GO:0005886,plasma membrane; GO:0004028,3-chloroallyl aldehyde dehydrogenase activity; GO:0004029,aldehyde dehydrogenase (NAD) activity; GO:0043878,glyceraldehyde-3-phosphate dehydrogenase (NAD+) (non-phosphorylating) activity; GO:0006081,cellular aldehyde metabolic process; GO:0003674,molecular_function; GO:0003824,catalytic activity; GO:0016491,oxidoreductase ac…
BnaA01G0023900ZS	20.75	23.48	20.79	33.36	33.19	32.41	19.5	22.64	22.9	7.28	6.4	6.45	687	866	747	1234	1304	1194	655	819	776	258	213	204	1.61675	9.63814e-47	3.17003e-45	up	2.19318	6.35456e-121	7.24833e-119	up	1.72124	2.52678e-38	9.06989e-37	up	scaffoldA01	1396362	1398675	+	BnaA01G0023900ZS	--	K09755 ferulate-5-hydroxylase [EC:1.14.-.-] | (RefSeq) cytochrome P450 84A1 (A)	ko00940: Phenylpropanoid biosynthesis; ko01100: Metabolic pathways; ko01110: Biosynthesis of secondary metabolites	cytochrome P450 84A1 [Brassica napus]	C84A1_ARATH RecName: Full=Cytochrome P450 84A1; EC=1.14.-.-; AltName: Full=Ferulate-5-hydroxylase; Short=F5H;	Q9FVC0_BRANA SubName: Full=Cytochrome p450-dependent monooxygenase {ECO:0000313|EMBL:AAG14961.1};	At4g36220	GO:0005783,endoplasmic reticulum; GO:0016021,integral component of membrane; GO:0005886,plasma membrane; GO:0020037,heme binding; GO:0005506,iron ion binding; GO:0004497,monooxygenase activity; GO:0016705,oxidoreductase activity, acting on paired donors, with incorporation or reduction of molecular oxygen; GO:0009809,lignin biosynthetic process; GO:0009699,phenylpropanoid biosynthetic process; GO…
BnaA01G0024000ZS	10.71	11.37	11.03	4.15	4.53	3.54	10.82	11.2	10.51	6.25	5.45	5.42	432	511	483	187	217	159	443	494	434	270	221	209	0.876048	2.74124e-13	2.13894e-12	false	-0.588679	6.74696e-05	0.000199376	false	0.953168	1.86217e-12	1.60396e-11	false	scaffoldA01	1402339	1406397	-	BnaA01G0024000ZS	--	--	--	transmembrane and coiled-coil domain-containing protein 4-like [Brassica napus]	--	M4D5B3_BRARP SubName: Full=Uncharacterized protein {ECO:0000313|EnsemblPlants:Bra011670.1-P};	At2g18100	GO:0016021,integral component of membrane; GO:0005575,cellular_component; GO:0016020,membrane; GO:0031224,intrinsic component of membrane; GO:0044425,membrane part
BnaA01G0024100ZS	9.59	11.17	10.32	3.81	3.01	3.02	11.32	13.22	11.85	8.39	9.61	11.45	268	348	313	119	100	94	321	404	339	251	270	306	0.00893194	0.947644	0.965218	false	-1.68008	8.18944e-25	1.1015e-23	down	0.339823	0.0234853	0.0502159	false	scaffoldA01	1406726	1409235	-	BnaA01G0024100ZS	--	K09649 thymus-specific serine protease [EC:3.4.-.-] | (RefSeq) Twin-arginine translocation pathway, signal sequence (A)	--	probable serine protease EDA2 isoform X2 [Brassica napus]	EDA2_ARATH RecName: Full=Probable serine protease EDA2; EC=3.4.-.-; AltName: Full=Protein EMBRYO SAC DEVELOPMENT ARREST 2; Flags: Precursor;	A0A398AK00_BRACM SubName: Full=Uncharacterized protein {ECO:0000313|EMBL:RID77308.1};	At4g36190	GO:0005576,extracellular region; GO:0005773,vacuole; GO:0008239,dipeptidyl-peptidase activity; GO:0008236,serine-type peptidase activity; GO:0009561,megagametogenesis; GO:0006508,proteolysis; GO:0003674,molecular_function; GO:0003824,catalytic activity; GO:0004177,aminopeptidase activity; GO:0008233,peptidase activity; GO:0008238,exopeptidase activity; GO:0070011,peptidase activity, acting on L-a…
BnaA01G0024400ZS	1.86	1.84	1.51	0.48	0.35	0.31	1.74	1.82	2.87	1.92	1.13	1.39	59	65	52	17	13	11	56	63	93	65	36	42	0.154647	0.593794	0.692317	false	-2.07063	1.28419e-07	5.35924e-07	down	0.560233	0.0755517	0.137747	false	scaffoldA01	1438142	1442537	-	BnaA01G0024400ZS	--	K16226 disease resistance protein RPS4 | (RefSeq) hypothetical protein (A)	ko04626: Plant-pathogen interaction	PREDICTED: disease resistance-like protein CSA1 [Brassica rapa]	RPS4W_ARATH RecName: Full=Disease resistance protein RPS4 {ECO:0000303|PubMed:19519800}; EC=3.2.2.6 {ECO:0000255|PROSITE-ProRule:PRU00204}; AltName: Full=Resistance to Pseudomonas syringae 4 {ECO:0000303|PubMed:19519800};	M4D5A9_BRARP RecName: Full=TIR domain-containing protein {ECO:0000259|PROSITE:PS50104};	At4g36150	GO:0005634,nucleus; GO:0043531,ADP binding; GO:0050135,NAD(P)+ nucleosidase activity; GO:0061809,NAD+ nucleotidase, cyclic ADP-ribose generating; GO:0006952,defense response; GO:0007165,signal transduction; GO:0000166,nucleotide binding; GO:0003674,molecular_function; GO:0005488,binding; GO:0017076,purine nucleotide binding; GO:0030554,adenyl nucleotide binding; GO:0032553,ribonucleotide binding;…
BnaA01G0024500ZS	3.03	2.99	3.63	1.11	1.31	1.29	3.15	3.29	3.15	2.21	1.69	2	236	260	307	97	121	112	249	280	251	184	132	149	0.637063	5.00608e-05	0.000164029	false	-0.769068	2.02942e-05	6.44411e-05	false	0.729148	1.2382e-05	4.91834e-05	false	scaffoldA01	1443088	1448094	+	BnaA01G0024500ZS	--	K16225 probable WRKY transcription factor 52 | (RefSeq) disease resistance protein RRS1 (A)	ko04626: Plant-pathogen interaction	disease resistance protein RRS1-like [Brassica napus]	RRS1B_ARATH RecName: Full=Disease resistance protein RRS1B {ECO:0000303|PubMed:25744164}; AltName: Full=Probable WRKY transcription factor 16; AltName: Full=WRKY DNA-binding protein 16;	A0A398AHN5_BRACM SubName: Full=Uncharacterized protein {ECO:0000313|EMBL:RID77312.1};	At4g36140	GO:0005634,nucleus; GO:0005774,vacuolar membrane; GO:0043531,ADP binding; GO:0005524,ATP binding; GO:0003700,DNA-binding transcription factor activity; GO:0000976,transcription regulatory region sequence-specific DNA binding; GO:0042742,defense response to bacterium; GO:0002758,innate immune response-activating signal transduction; GO:0000166,nucleotide binding; GO:0003674,molecular_function; GO:…
BnaA01G0024600ZS	41.71	34.97	42.93	14.9	12.43	13.02	41.17	29.08	30.35	23.6	25.98	23.76	639	597	714	255	226	222	640	487	476	387	400	348	0.632375	6.48523e-09	3.38514e-08	false	-0.964462	9.77881e-16	8.15954e-15	false	0.47933	0.000383011	0.00121186	false	scaffoldA01	1448639	1450060	-	BnaA01G0024600ZS	--	K02938 large subunit ribosomal protein L8e | (RefSeq) 60S ribosomal protein L8-3 (A)	ko03010: Ribosome	60S ribosomal protein L8-3-like [Brassica napus]	RL83_ARATH RecName: Full=60S ribosomal protein L8-3;	A0A398APN8_BRACM RecName: Full=Ribosomal_L2_C domain-containing protein {ECO:0000259|SMART:SM01382};	At4g36130	GO:0022625,cytosolic large ribosomal subunit; GO:0022626,cytosolic ribosome; GO:0005886,plasma membrane; GO:0042788,polysomal ribosome; GO:0005773,vacuole; GO:0003729,mRNA binding; GO:0003723,RNA binding; GO:0003735,structural constituent of ribosome; GO:0002181,cytoplasmic translation; GO:0003674,molecular_function; GO:0003676,nucleic acid binding; GO:0005488,binding; GO:0097159,organic cyclic c…
BnaA01G0024800ZS	11.38	11.41	9.67	2.91	3.98	4.25	4.81	7.84	8.37	9.11	12.35	10.98	77	86	71	22	32	32	33	58	58	66	84	71	-0.0698301	0.764749	0.833629	false	-1.63961	1.24251e-08	5.76124e-08	down	-0.587302	0.0469803	0.0918346	false	scaffoldA01	1457224	1462054	-	BnaA01G0024800ZS	--	K14488 SAUR family protein | (RefSeq) protein SMALL AUXIN UP-REGULATED RNA 10 (A)	ko04075: Plant hormone signal transduction	PREDICTED: auxin-induced protein 15A-like [Brassica rapa]	SAU10_ARATH RecName: Full=Protein SMALL AUXIN UP-REGULATED RNA 10 {ECO:0000303|PubMed:16024589};	A0A398AIG7_BRACM SubName: Full=Uncharacterized protein {ECO:0000313|EMBL:RID77315.1};	At4g36110	GO:0060560,developmental growth involved in morphogenesis; GO:0051510,regulation of unidimensional cell growth; GO:0009733,response to auxin; GO:0009741,response to brassinosteroid; GO:0010202,response to low fluence red light stimulus; GO:0009641,shade avoidance; GO:0040007,growth; GO:0009653,anatomical structure morphogenesis; GO:0008150,biological_process; GO:0032502,developmental process; GO:…
BnaA01G0024900ZS	27.28	25.89	28.21	14.32	14.25	13.79	26.62	30.54	25.49	19.78	19.96	17.77	416	440	467	244	258	234	412	509	398	323	306	259	0.426142	0.000210498	0.000631932	false	-0.544111	1.10718e-05	3.65523e-05	false	0.552921	5.22813e-05	0.000190407	false	scaffoldA01	1462943	1463980	-	BnaA01G0024900ZS	--	--	--	oral-facial-digital syndrome 1 protein-like [Brassica napus]	--	A0A3P6F6Z6_BRAOL SubName: Full=Uncharacterized protein {ECO:0000313|EMBL:VDD47890.1};	At4g36100_2	GO:0009959,negative gravitropism; GO:0009639,response to red or far red light; GO:0008150,biological_process; GO:0009605,response to external stimulus; GO:0009606,tropism; GO:0009628,response to abiotic stimulus; GO:0009629,response to gravity; GO:0009630,gravitropism; GO:0050896,response to stimulus; GO:0009314,response to radiation; GO:0009416,response to light stimulus
BnaA01G0025000ZS	0	0	0.04	2.11	1.91	1.86	0	0.04	0	0.04	0	0	0	0	1	57	55	50	0	1	0	1	0	0	NA	NA	NA	NA	6.96037	1.37221e-08	6.3372e-08	up	NA	NA	NA	NA	scaffoldA01	1464938	1466828	+	BnaA01G0025000ZS	--	K10767 mRNA N6-methyladenine demethylase [EC:1.14.11.53] | (RefSeq) RNA demethylase ALKBH9B (A)	--	PREDICTED: RNA demethylase ALKBH5 [Brassica rapa]	AKB9B_ARATH RecName: Full=RNA demethylase ALKBH9B {ECO:0000305}; Short=AtALKBH9B {ECO:0000303|PubMed:28923956}; EC=1.14.11.- {ECO:0000269|PubMed:28923956}; AltName: Full=Alkylated DNA repair protein alkB homolog 9B {ECO:0000305}; AltName: Full=Alpha-ketoglutarate-dependent dioxygenase alkB homolog 9B {ECO:0000305};	M4D5A3_BRARP RecName: Full=Fe2OG dioxygenase domain-containing protein {ECO:0000259|PROSITE:PS51471};	At4g36090	GO:0000932,P-body; GO:0009506,plasmodesma; GO:0032451,demethylase activity; GO:0051213,dioxygenase activity; GO:0046872,metal ion binding; GO:0003729,mRNA binding; GO:0070988,demethylation; GO:0006402,mRNA catabolic process; GO:0016032,viral process; GO:0003674,molecular_function; GO:0003824,catalytic activity; GO:0016491,oxidoreductase activity; GO:0005488,binding; GO:0043167,ion binding; GO:004…
BnaA01G0025100ZS	2.08	2.3	1.85	0.76	0.77	0.9	1.81	2.34	2.24	1.31	1.35	1.21	421	520	406	173	186	202	373	518	465	285	275	235	0.609841	8.7533e-07	3.58614e-06	false	-0.775703	1.26136e-08	5.84498e-08	false	0.753921	2.62355e-07	1.29214e-06	false	scaffoldA01	1468848	1485642	+	BnaA01G0025100ZS	--	K08874 transformation/transcription domain-associated protein | (RefSeq) transformation/transcription domain-associated protein (A)	--	PREDICTED: transformation/transcription domain-associated protein [Brassica rapa]	ATR_ORYSI RecName: Full=Serine/threonine-protein kinase ATR; EC=2.7.11.1;	A0A3P5ZMJ1_BRACM SubName: Full=Uncharacterized protein {ECO:0000313|EMBL:VDC73750.1};	At2g17930	GO:0005634,nucleus; GO:0005524,ATP binding; GO:0106310,NA; GO:0106311,NA; GO:0007049,cell cycle; GO:0006281,DNA repair; GO:0000166,nucleotide binding; GO:0003674,molecular_function; GO:0005488,binding; GO:0008144,drug binding; GO:0017076,purine nucleotide binding; GO:0030554,adenyl nucleotide binding; GO:0032553,ribonucleotide binding; GO:0032555,purine ribonucleotide binding; GO:0032559,adenyl r…
BnaA01G0025200ZS	0.9	4.06	4.37	1.01	1.52	0.61	1.56	2.07	3.53	0	0	0.24	4	20	21	5	8	3	7	10	16	0	0	1	5.20836	0.000165635	0.000504817	up	NA	NA	NA	NA	NA	NA	NA	NA	scaffoldA01	1486357	1486688	-	BnaA01G0025200ZS	--	--	--	PREDICTED: transcription factor bHLH11-like [Brassica rapa]	BH011_ARATH RecName: Full=Transcription factor bHLH11; AltName: Full=Basic helix-loop-helix protein 11; Short=AtbHLH11; Short=bHLH 11; AltName: Full=Transcription factor EN 137; AltName: Full=bHLH transcription factor bHLH011;	A0A679KB37_BRACM RecName: Full=BHLH domain-containing protein {ECO:0000259|PROSITE:PS50888};	At4g36060	GO:0005737,cytoplasm; GO:0005634,nucleus; GO:0003677,DNA binding; GO:0003700,DNA-binding transcription factor activity; GO:0046983,protein dimerization activity; GO:0055072,iron ion homeostasis; GO:0003674,molecular_function; GO:0003676,nucleic acid binding; GO:0005488,binding; GO:0097159,organic cyclic compound binding; GO:1901363,heterocyclic compound binding; GO:0140110,transcription regulator…
BnaA01G0025300ZS	2.72	3.28	2.6	0.65	0.48	0.51	3.37	2.55	2.98	4.03	3.83	5.14	82	110	85	22	17	17	103	84	92	130	116	148	-0.665847	0.00096103	0.00259104	false	-3.09238	1.36261e-28	2.14247e-27	down	-0.519436	0.0157459	0.0353103	false	scaffoldA01	1487216	1489661	+	BnaA01G0025300ZS	--	K10772 AP endonuclease 2 [EC:4.2.99.18] | (RefSeq) DNA-(apurinic or apyrimidinic site) lyase 2-like isoform X1 (A)	ko03410: Base excision repair	DNA-(apurinic or apyrimidinic site) lyase 2-like isoform X1 [Brassica napus]	APE2_ARATH RecName: Full=DNA-(apurinic or apyrimidinic site) endonuclease 2 {ECO:0000303|PubMed:19172180}; EC=3.1.-.- {ECO:0000269|PubMed:25569774}; AltName: Full=Apurinic-apyrimidinic endonuclease 2;	A0A3P5Z1J7_BRACM RecName: Full=DNA-(apurinic or apyrimidinic site) endonuclease {ECO:0000256|RuleBase:RU362131}; EC=3.1.-.- {ECO:0000256|RuleBase:RU362131};	At4g36050	GO:0005634,nucleus; GO:0003906,DNA-(apurinic or apyrimidinic site) endonuclease activity; GO:0008311,double-stranded DNA 3'-5' exodeoxyribonuclease activity; GO:0004519,endonuclease activity; GO:0004527,exonuclease activity; GO:0004528,phosphodiesterase I activity; GO:0046403,polynucleotide 3'-phosphatase activity; GO:0008270,zinc ion binding; GO:0006284,base-excision repair; GO:0080111,DNA demet…
BnaA01G0025400ZS	714.35	693.51	747.73	399.34	370.4	405.32	1078.08	1086.66	1132.3	612.37	644.23	639.68	5986	6476	6802	3739	3684	3780	9167	9953	9715	5494	5426	5124	0.112283	0.0373072	0.0705943	false	-0.792285	1.79564e-60	7.05959e-59	false	0.827698	2.33109e-31	6.34428e-30	false	scaffoldA01	1491738	1492220	+	BnaA01G0025400ZS	--	K03686 molecular chaperone DnaJ | (RefSeq) uncharacterized protein LOC111880574 (A)	--	chaperone protein dnaJ 11, chloroplastic-like [Brassica napus]	DNJ11_ARATH RecName: Full=Chaperone protein dnaJ 11, chloroplastic; Short=AtDjC11; Short=AtJ11; Flags: Precursor;	A0A398AHP2_BRACM RecName: Full=J domain-containing protein {ECO:0000259|PROSITE:PS50076};	At4g36040	GO:0009507,chloroplast; GO:0009570,chloroplast stroma; GO:0005634,nucleus; GO:0009536,plastid; GO:0005622,intracellular; GO:0005575,cellular_component; GO:0005623,cell; GO:0005737,cytoplasm; GO:0043231,intracellular membrane-bounded organelle; GO:0043226,organelle; GO:0043227,membrane-bounded organelle; GO:0043229,intracellular organelle; GO:0044424,intracellular part; GO:0044444,cytoplasmic part…
BnaA01G0025500ZS	97.02	96.69	90.49	53.81	50.55	52.42	127.82	136.36	141.76	85.67	81.92	78.86	1520	1688	1539	942	940	914	2032	2335	2274	1437	1290	1181	0.131592	0.0749372	0.129282	false	-0.755732	2.87587e-26	4.11514e-25	false	0.749242	3.17883e-16	3.7576e-15	false	scaffoldA01	1497869	1499354	+	BnaA01G0025500ZS	--	K12173 BRCA1-A complex subunit BRE | (RefSeq) BRISC and BRCA1-A complex member 2 (A)	ko03440: Homologous recombination	thaumatin-like protein 1b isoform X1 [Brassica napus]	THLP1_ARATH RecName: Full=Thaumatin-like protein 1 {ECO:0000303|PubMed:15988566}; Short=AtTLP1 {ECO:0000303|PubMed:15988566}; Flags: Precursor;	M4D597_BRARP SubName: Full=Uncharacterized protein {ECO:0000313|EnsemblPlants:Bra011654.1-P};	At4g36010	GO:0005576,extracellular region; GO:0006952,defense response; GO:0009617,response to bacterium; GO:0009723,response to ethylene; GO:0006950,response to stress; GO:0008150,biological_process; GO:0050896,response to stimulus; GO:0009605,response to external stimulus; GO:0009607,response to biotic stimulus; GO:0051707,response to other organism; GO:0043207,response to external biotic stimulus; GO:00…
BnaA01G0025600ZS	8.16	9.18	8.04	4.72	4.6	4.68	11.2	9.65	12.26	3.05	5.25	5.85	130	163	139	84	87	83	181	168	200	52	84	89	0.780041	0.000460041	0.00131093	false	-0.107816	0.657302	0.733034	false	1.263	3.31066e-08	1.8223e-07	up	scaffoldA01	1500114	1501636	-	BnaA01G0025600ZS	--	K18826 calmodulin-lysine N-methyltransferase [EC:2.1.1.60] | (RefSeq) calmodulin-lysine N-methyltransferase-like (A)	ko00310: Lysine degradation; ko01100: Metabolic pathways	calmodulin-lysine N-methyltransferase-like [Brassica napus]	CMKMT_ARATH RecName: Full=Calmodulin-lysine N-methyltransferase {ECO:0000303|PubMed:24285794}; Short=CLNMT {ECO:0000303|PubMed:24285794}; Short=CaM KMT {ECO:0000303|PubMed:24285794}; EC=2.1.1.60 {ECO:0000250|UniProtKB:Q6GQ33};	M4D596_BRARP RecName: Full=Calmodulin-lysine N-methyltransferase {ECO:0000256|ARBA:ARBA00020594}; EC=2.1.1.60 {ECO:0000256|ARBA:ARBA00011914};	At4g35990	GO:0005737,cytoplasm; GO:0005634,nucleus; GO:0018025,calmodulin-lysine N-methyltransferase activity; GO:0009738,abscisic acid-activated signaling pathway; GO:0009734,auxin-activated signaling pathway; GO:0009630,gravitropism; GO:0032259,methylation; GO:0009787,regulation of abscisic acid-activated signaling pathway; GO:0010928,regulation of auxin mediated signaling pathway; GO:1901000,regulation …
BnaA01G0025700ZS	70.59	93.96	69.4	41.93	36.92	43.64	88.29	82.36	70.42	49	52.84	49.68	327	485	349	217	203	225	415	417	334	243	246	220	0.555288	6.8279e-05	0.000219973	false	-0.409666	0.00233273	0.00537922	false	0.697714	5.64046e-07	2.65923e-06	false	scaffoldA01	1501879	1502351	+	BnaA01G0025700ZS	--	--	--	PREDICTED: uncharacterized protein LOC103871813 [Brassica rapa]	--	A0A398AIH4_BRACM SubName: Full=Uncharacterized protein {ECO:0000313|EMBL:RID77325.1};	At4g35980	--
BnaA01G0026000ZS	3.32	4.12	4.01	2.38	2.95	3.53	10.12	7.85	8.62	3.44	4.51	7.33	55	76	72	44	58	65	170	142	146	61	75	116	-0.480002	0.07501	0.129377	false	-0.880778	0.00157102	0.00373754	false	0.832312	0.000685195	0.00207043	false	scaffoldA01	1506889	1508219	-	BnaA01G0026000ZS	--	--	--	PREDICTED: vicilin-like seed storage protein At2g18540 [Brassica rapa]	--	M4D593_BRARP SubName: Full=Uncharacterized protein {ECO:0000313|EnsemblPlants:Bra011650.1-P};	At4g35940	--
BnaA01G0026300ZS	16.65	17.03	16.69	7.01	6.18	6.36	16.2	15.29	16.18	8.38	8.39	9.3	774	882	842	364	341	329	764	777	770	417	392	413	0.878565	5.04728e-21	6.43383e-20	false	-0.5163	1.81881e-06	6.62902e-06	false	0.900108	8.31662e-17	1.02291e-15	false	scaffoldA01	1526298	1529725	-	BnaA01G0026300ZS	--	K18757 la-related protein 1 | (RefSeq) la-related protein 1C-like (A)	--	la-related protein 1C-like [Brassica napus]	LRP1C_ARATH RecName: Full=La-related protein 1C; Short=AtLARP1c;	A0A398AKT4_BRACM RecName: Full=HTH La-type RNA-binding domain-containing protein {ECO:0000259|PROSITE:PS50961};	At4g35890	GO:0005737,cytoplasm; GO:0005886,plasma membrane; GO:0005844,polysome; GO:0003729,mRNA binding; GO:0009738,abscisic acid-activated signaling pathway; GO:0010150,leaf senescence; GO:0009737,response to abscisic acid; GO:0009753,response to jasmonic acid; GO:0009751,response to salicylic acid; GO:0003674,molecular_function; GO:0003676,nucleic acid binding; GO:0003723,RNA binding; GO:0005488,binding…
BnaA01G0026400ZS	3.81	3.78	2.93	1.54	1.74	2.19	4.86	2.86	2.96	2.71	2.61	3.1	122	135	102	55	66	78	158	100	97	93	84	95	0.249148	0.222021	0.321214	false	-0.726911	0.00138487	0.00333296	false	0.362572	0.127856	0.213292	false	scaffoldA01	1530686	1533299	-	BnaA01G0026400ZS	--	K00924 kinase [EC:2.7.1.-] | (RefSeq) aspartic proteinase-like protein 2 isoform X1 (A)	--	PREDICTED: aspartic proteinase-like protein 1 [Brassica oleracea var. oleracea]	APF1_ARATH RecName: Full=Aspartyl protease family protein 1 {ECO:0000305}; EC=3.4.23.- {ECO:0000305}; Flags: Precursor;	A0A398AII6_BRACM RecName: Full=Peptidase A1 domain-containing protein {ECO:0000259|PROSITE:PS51767};	At4g35880	GO:0031225,anchored component of membrane; GO:0005886,plasma membrane; GO:0004190,aspartic-type endopeptidase activity; GO:0003674,molecular_function; GO:0003824,catalytic activity; GO:0004175,endopeptidase activity; GO:0008233,peptidase activity; GO:0070011,peptidase activity, acting on L-amino acid peptides; GO:0016787,hydrolase activity; GO:0070001,aspartic-type peptidase activity; GO:0140096,…
BnaA01G0026500ZS	241.07	226.33	236.26	134.97	128.74	139.49	298.75	300.98	276.87	153.63	152.11	142.5	2660	2783	2830	1664	1686	1713	3345	3630	3128	1815	1687	1503	0.5767	4.17575e-18	4.53099e-17	false	-0.255897	5.07925e-05	0.000152621	false	0.995767	2.07619e-33	6.15576e-32	false	scaffoldA01	1534391	1535801	+	BnaA01G0026500ZS	--	K07877 Ras-related protein Rab-2A | (RefSeq) ras-related protein RABB1b (A)	--	PREDICTED: ras-related protein RABB1b-like [Brassica rapa]	RAB1B_ARATH RecName: Full=Ras-related protein RABB1b; Short=AtRABB1b; AltName: Full=Ras-related protein GB2; Short=AtGB2; AltName: Full=Ras-related protein Rab2C; Short=AtRab2C;	A0A398AHQ9_BRACM SubName: Full=Uncharacterized protein {ECO:0000313|EMBL:RID77337.1};	At4g35860	GO:0009507,chloroplast; GO:0005768,endosome; GO:0005886,plasma membrane; GO:0005525,GTP binding; GO:0003924,GTPase activity; GO:0015031,protein transport; GO:0030100,regulation of endocytosis; GO:0000166,nucleotide binding; GO:0001882,nucleoside binding; GO:0001883,purine nucleoside binding; GO:0003674,molecular_function; GO:0005488,binding; GO:0017076,purine nucleotide binding; GO:0019001,guanyl…
BnaA01G0026700ZS	29.22	29.19	32.94	17.41	20.68	21.4	22.67	25.48	24.44	11.39	10.76	10.56	362	403	443	241	304	295	285	345	310	151	134	125	1.40767	1.15707e-24	1.76899e-23	up	0.76006	2.98769e-07	1.19537e-06	false	1.17985	1.40663e-13	1.33479e-12	up	scaffoldA01	1540833	1541933	-	BnaA01G0026700ZS	--	K15014 solute carrier family 29 (equilibrative nucleoside transporter), member 1/2/3 | (RefSeq) equilibrative nucleotide transporter 3-like (A)	--	PREDICTED: NEP1-interacting protein 1 [Brassica rapa]	NIP1_ARATH RecName: Full=NEP1-interacting protein 1; AltName: Full=RING-H2 finger protein ATL26;	M4D586_BRARP RecName: Full=RING-type domain-containing protein {ECO:0000259|PROSITE:PS50089};	At2g17730	GO:0009535,chloroplast thylakoid membrane; GO:0016021,integral component of membrane; GO:0046872,metal ion binding; GO:0003674,molecular_function; GO:0005488,binding; GO:0043167,ion binding; GO:0043169,cation binding; GO:0005622,intracellular; GO:0005575,cellular_component; GO:0016020,membrane; GO:0005623,cell; GO:0005737,cytoplasm; GO:0043231,intracellular membrane-bounded organelle; GO:0009507,…
BnaA01G0026800ZS	261.35	253.99	259.98	50.15	49.59	50.53	167.34	190.5	182.09	19.84	18.31	19.49	14940	16180	16134	3203	3365	3215	9707	11903	10658	1214	1052	1065	3.67618	0	0	up	1.28004	1.68574e-104	1.51891e-102	up	3.25825	7.04541e-291	1.44632e-287	up	scaffoldA01	1545227	1550120	+	BnaA01G0026800ZS	--	K01681 aconitate hydratase [EC:4.2.1.3] | (RefSeq) aconitate hydratase 1 (A)	ko00020: Citrate cycle (TCA cycle); ko00630: Glyoxylate and dicarboxylate metabolism; ko01100: Metabolic pathways; ko01110: Biosynthesis of secondary metabolites; ko01200: Carbon metabolism; ko01210: 2-Oxocarboxylic acid metabolism; ko01230: Biosynthesis of amino acids	aconitate hydratase 1 [Brassica napus]	ACO1_ARATH RecName: Full=Aconitate hydratase 1 {ECO:0000303|PubMed:25061985}; Short=Aconitase 1 {ECO:0000303|PubMed:25061985}; EC=4.2.1.3 {ECO:0000250|UniProtKB:P19414}; AltName: Full=Citrate hydro-lyase 1 {ECO:0000303|PubMed:25061985};	M4D585_BRARP RecName: Full=Aconitate hydratase {ECO:0000256|RuleBase:RU361275}; Short=Aconitase {ECO:0000256|RuleBase:RU361275}; EC=4.2.1.3 {ECO:0000256|RuleBase:RU361275};	At4g35830	GO:0048046,apoplast; GO:0005829,cytosol; GO:0005739,mitochondrion; GO:0005886,plasma membrane; GO:0009506,plasmodesma; GO:0005773,vacuole; GO:0051539,4 iron, 4 sulfur cluster binding; GO:0003994,aconitate hydratase activity; GO:0047780,citrate dehydratase activity; GO:0005507,copper ion binding; GO:0048027,mRNA 5'-UTR binding; GO:0006101,citrate metabolic process; GO:0006102,isocitrate metabolic …
BnaA01G0027600ZS	73.81	73.96	73.79	0.94	1.06	1.98	41.49	38.42	47.27	0.1	0.21	0.11	703	785	763	10	12	21	401	400	461	1	2	1	8.98485	6.17213e-35	1.47405e-33	up	NA	NA	NA	NA	8.28527	2.82525e-29	7.04434e-28	up	scaffoldA01	1577177	1578038	-	BnaA01G0027600ZS	--	K15692 E3 ubiquitin-protein ligase RNF13 [EC:2.3.2.27] | (RefSeq) thiosulfate sulfurtransferase 18 isoform X1 (A)	--	PREDICTED: senescence-associated protein DIN1 isoform X1 [Brassica rapa]	DIN1_RAPSA RecName: Full=Senescence-associated protein DIN1;	A0A3P5ZCE1_BRACM RecName: Full=Rhodanese domain-containing protein {ECO:0000259|PROSITE:PS50206};	At4g35770	--
BnaA01G0027800ZS	205.1	198.03	205.51	30.13	28.92	33.86	260.21	243.53	247.59	65.16	63.01	56.98	2199	2366	2392	361	368	404	2831	2854	2718	748	679	584	1.64204	3.33508e-101	3.45085e-99	up	-1.09913	4.14908e-28	6.41348e-27	down	2.04703	5.81047e-117	1.32534e-114	up	scaffoldA01	1581122	1581895	+	BnaA01G0027800ZS	--	K24997 ganglioside-induced differentiation-associated protein 2 | (RefSeq) protein GDAP2 homolog (A)	--	ganglioside-induced differentiation-associated protein 2 [Brassica napus]	--	A0A3P5Z139_BRACM RecName: Full=CRAL-TRIO domain-containing protein {ECO:0000259|SMART:SM00516};	At4g35750	--
BnaA01G0028500ZS	1.18	2	1.57	0.76	0.52	0.85	0.79	1.34	1.25	0.71	0.71	0.5	25	47	36	18	13	20	17	31	27	16	15	10	1.23997	0.0037581	0.00904264	up	NA	NA	NA	NA	0.858047	0.0817435	0.147144	false	scaffoldA01	1600613	1603727	-	BnaA01G0028500ZS	--	K00924 kinase [EC:2.7.1.-] | (RefSeq) probable serine/threonine-protein kinase CST (A)	--	probable serine/threonine-protein kinase CST [Brassica napus]	CST_ARATH RecName: Full=Probable serine/threonine-protein kinase CST {ECO:0000305}; EC=2.7.11.1 {ECO:0000305}; AltName: Full=Protein CAST AWAY {ECO:0000303|PubMed:21628627};	A0A3P5ZHE9_BRACM RecName: Full=Protein kinase domain-containing protein {ECO:0000259|PROSITE:PS50011};	At4g35600	GO:0005634,nucleus; GO:0005886,plasma membrane; GO:0005524,ATP binding; GO:0106310,NA; GO:0106311,NA; GO:0060862,negative regulation of floral organ abscission; GO:0000166,nucleotide binding; GO:0003674,molecular_function; GO:0005488,binding; GO:0008144,drug binding; GO:0017076,purine nucleotide binding; GO:0030554,adenyl nucleotide binding; GO:0032553,ribonucleotide binding; GO:0032555,purine ri…
BnaA01G0029100ZS	2.07	1.77	1.72	0.71	1.08	1.59	1.75	2.07	3.46	1.1	0.88	1.03	21	20	19	8	13	18	18	23	36	12	9	10	0.80591	0.114544	0.185695	false	NA	NA	NA	NA	1.30159	0.0131751	0.0301411	up	scaffoldA01	1623276	1624593	+	BnaA01G0029100ZS	--	K03858 phosphatidylinositol N-acetylglucosaminyltransferase subunit H | (RefSeq) uncharacterized protein LOC103875346 (A)	ko00563: Glycosylphosphatidylinositol (GPI)-anchor biosynthesis; ko01100: Metabolic pathways	PREDICTED: uncharacterized protein LOC103875346 [Brassica rapa]	--	M4D564_BRARP RecName: Full=PIG-H domain-containing protein {ECO:0000259|Pfam:PF10181};	At4g35530	GO:0000506,glycosylphosphatidylinositol-N-acetylglucosaminyltransferase (GPI-GnT) complex; GO:0016021,integral component of membrane; GO:0017176,phosphatidylinositol N-acetylglucosaminyltransferase activity; GO:0006506,GPI anchor biosynthetic process; GO:0003674,molecular_function; GO:0003824,catalytic activity; GO:0008194,UDP-glycosyltransferase activity; GO:0008375,acetylglucosaminyltransferase…
BnaA01G0029300ZS	3.69	3.02	3.21	7.39	7.19	6.38	3.64	2.18	2.61	2.72	2.45	3.31	90	82	85	201	208	173	90	58	65	71	60	77	0.155121	0.505099	0.613102	false	1.2068	1.50333e-10	8.4326e-10	up	0.0130185	0.961725	0.975615	false	scaffoldA01	1629693	1631542	-	BnaA01G0029300ZS	--	K08832 serine/threonine-protein kinase SRPK3 [EC:2.7.11.1] | (RefSeq) SRSF protein kinase 3-like (A)	--	SRSF protein kinase 3-like [Brassica napus]	AFC1_ARATH RecName: Full=Serine/threonine-protein kinase AFC1; EC=2.7.12.1;	A0A3P5Z1N0_BRACM RecName: Full=Protein kinase domain-containing protein {ECO:0000259|PROSITE:PS50011};	At4g35500	GO:0005524,ATP binding; GO:0106310,NA; GO:0004712,protein serine/threonine/tyrosine kinase activity; GO:0106311,NA; GO:0004714,transmembrane receptor protein tyrosine kinase activity; GO:0006355,regulation of transcription, DNA-templated; GO:0000166,nucleotide binding; GO:0003674,molecular_function; GO:0005488,binding; GO:0008144,drug binding; GO:0017076,purine nucleotide binding; GO:0030554,aden…
BnaA01G0029400ZS	15.57	21.6	15.49	41.04	41.51	38.3	22.13	20.83	22.36	26.95	27.35	26.81	251	388	271	739	794	687	362	367	369	465	443	413	-0.694044	1.44566e-07	6.47203e-07	false	0.473766	1.15128e-07	4.82519e-07	false	-0.284106	0.0175058	0.0388047	false	scaffoldA01	1635779	1636707	+	BnaA01G0029400ZS	--	K19040 E3 ubiquitin-protein ligase ATL10/75/76/77/78 [EC:2.3.2.27] | (RefSeq) RING-H2 finger protein ATL74 (A)	--	probable E3 ubiquitin-protein ligase ATL45 [Brassica napus]	ATL45_ARATH RecName: Full=Probable E3 ubiquitin-protein ligase ATL45 {ECO:0000305}; EC=2.3.2.27 {ECO:0000305}; AltName: Full=RING-H2 finger A3b {ECO:0000303|PubMed:9781696}; AltName: Full=RING-H2 finger protein ATL45 {ECO:0000305}; AltName: Full=RING-H2 zinc finger protein RHA3b {ECO:0000305}; AltName: Full=RING-type E3 ubiquitin transferase ATL45 {ECO:0000305};	M4D561_BRARP RecName: Full=RING-type domain-containing protein {ECO:0000259|PROSITE:PS50089};	At4g35480	GO:0016021,integral component of membrane; GO:0046872,metal ion binding; GO:0061630,ubiquitin protein ligase activity; GO:0006952,defense response; GO:0006513,protein monoubiquitination; GO:0010200,response to chitin; GO:0003674,molecular_function; GO:0005488,binding; GO:0043167,ion binding; GO:0043169,cation binding; GO:0003824,catalytic activity; GO:0004842,ubiquitin-protein transferase activit…
BnaA01G0029700ZS	7.7	7.5	8.41	7.07	7.21	7.58	10.66	10.03	10.49	4.49	4.41	3.93	420	456	498	431	467	460	590	598	586	262	242	205	0.804872	2.77378e-11	1.82879e-10	false	0.664712	7.18807e-09	3.41074e-08	false	1.30718	1.49107e-25	3.07559e-24	up	scaffoldA01	1648935	1654277	+	BnaA01G0029700ZS	--	K13082 bifunctional dihydroflavonol 4-reductase/flavanone 4-reductase [EC:1.1.1.219 1.1.1.234] | (RefSeq) dihydroflavonol 4-reductase-like (A)	ko00941: Flavonoid biosynthesis; ko01100: Metabolic pathways; ko01110: Biosynthesis of secondary metabolites	chloride channel protein CLC-e-like isoform X1 [Brassica napus]	CLCE_ARATH RecName: Full=Chloride channel protein CLC-e; Short=AtCLC-e; AltName: Full=CBS domain-containing protein CBSCLC3;	A0A7G2F674_ARATH RecName: Full=Chloride channel protein {ECO:0000256|RuleBase:RU361221};	At4g35440	GO:0034707,chloride channel complex; GO:0009535,chloroplast thylakoid membrane; GO:0005247,voltage-gated chloride channel activity; GO:0006821,chloride transport; GO:0034765,regulation of ion transmembrane transport; GO:0003674,molecular_function; GO:0005215,transporter activity; GO:0005216,ion channel activity; GO:0005244,voltage-gated ion channel activity; GO:0005253,anion channel activity; GO:…
BnaA01G0030100ZS	0.12	0.16	0.08	0.03	0	0	0.08	0.03	0.08	0.77	0.71	0.66	11	16	8	3	0	0	7	3	8	76	66	58	-2.66442	6.51751e-13	4.94455e-12	down	-6.32951	6.69843e-13	4.5791e-12	down	-3.48677	7.10771e-14	6.90587e-13	down	scaffoldA01	1665652	1672468	-	BnaA01G0030100ZS	--	K18442 brefeldin A-inhibited guanine nucleotide-exchange protein | (RefSeq) brefeldin A-inhibited guanine nucleotide-exchange protein 4-like (A)	ko04144: Endocytosis	brefeldin A-inhibited guanine nucleotide-exchange protein 4-like [Brassica napus]	BIG4_ARATH RecName: Full=Brefeldin A-inhibited guanine nucleotide-exchange protein 4; Short=BIG4; AltName: Full=ARF guanine-nucleotide exchange factor BIG4;	A0A398AKX4_BRACM RecName: Full=SEC7 domain-containing protein {ECO:0000259|PROSITE:PS50190};	At4g35380	GO:0005829,cytosol; GO:0005802,trans-Golgi network; GO:0032588,trans-Golgi network membrane; GO:0005085,guanyl-nucleotide exchange factor activity; GO:0015031,protein transport; GO:0032012,regulation of ARF protein signal transduction; GO:0005515,protein binding; GO:0003674,molecular_function; GO:0005488,binding; GO:0098772,molecular function regulator; GO:0019899,enzyme binding; GO:0051020,GTPas…
BnaA01G0030300ZS	25.55	21.4	23.66	32.2	29.91	28.47	21.35	22.81	21.16	8.21	10.51	8.55	375	350	377	528	521	465	318	366	318	129	155	120	1.2999	8.29736e-19	9.3994e-18	up	1.63118	1.2757e-35	2.57337e-34	up	1.29148	8.14024e-16	9.35552e-15	up	scaffoldA01	1678094	1680288	+	BnaA01G0030300ZS	--	K24854 damage-control phosphatase, subfamily II, stand-alone protein [EC:3.1.3.-] | (RefSeq) damage-control phosphatase At2g17340 (A)	--	PREDICTED: uncharacterized protein At2g17340 [Brassica rapa]	D89S2_ARATH RecName: Full=Damage-control phosphatase At2g17340 {ECO:0000303|PubMed:27322068}; EC=3.1.3.- {ECO:0000269|PubMed:27322068}; AltName: Full=Sugar phosphates phosphatase At2g17340 {ECO:0000303|PubMed:27322068};	M4D552_BRARP RecName: Full=DUF89 domain-containing protein {ECO:0000259|Pfam:PF01937};	At2g17320	GO:0005829,cytosol; GO:0005739,mitochondrion; GO:0005634,nucleus; GO:0016787,hydrolase activity; GO:0046872,metal ion binding; GO:0004594,pantothenate kinase activity; GO:0015937,coenzyme A biosynthetic process; GO:0003674,molecular_function; GO:0003824,catalytic activity; GO:0005488,binding; GO:0043167,ion binding; GO:0043169,cation binding; GO:0016301,kinase activity; GO:0016740,transferase act…
BnaA01G0030700ZS	135.55	145.08	135.25	86.35	84.59	84.91	115.47	132.42	128.66	54.97	50.95	55.5	5148	6140	5576	3664	3813	3589	4450	5497	5003	2235	1945	2015	1.29216	6.01643e-93	5.23575e-91	up	0.562267	1.35668e-24	1.80158e-23	false	1.25291	4.65638e-43	1.95841e-41	up	scaffoldA01	1692389	1695704	-	BnaA01G0030700ZS	--	K13412 calcium-dependent protein kinase [EC:2.7.11.1] | (RefSeq) calcium-dependent protein kinase 5-like (A)	ko04626: Plant-pathogen interaction	calcium-dependent protein kinase 5, partial [Brassica napus]	CDPK5_ARATH RecName: Full=Calcium-dependent protein kinase 5; EC=2.7.11.1; AltName: Full=Calmodulin-domain protein kinase CDPK isoform 5;	X2C556_BRANA SubName: Full=Calcium-dependent protein kinase 5 {ECO:0000313|EMBL:AGG35974.1}; Flags: Fragment;	At4g35310	GO:0005737,cytoplasm; GO:0005829,cytosol; GO:0016020,membrane; GO:0005634,nucleus; GO:0005886,plasma membrane; GO:0005524,ATP binding; GO:0005509,calcium ion binding; GO:0009931,calcium-dependent protein serine/threonine kinase activity; GO:0005516,calmodulin binding; GO:0004683,calmodulin-dependent protein kinase activity; GO:0106310,NA; GO:0106311,NA; GO:0035556,intracellular signal transductio…
BnaA01G0030800ZS	48.46	43.61	50.56	16.39	15.92	15.92	40.44	41.99	39.98	11.96	11.11	11.48	2005	2011	2271	758	782	733	1698	1899	1694	530	462	454	1.97129	2.38163e-119	3.20897e-117	up	0.378552	1.39537e-05	4.53104e-05	false	1.85356	2.25465e-82	2.59195e-80	up	scaffoldA01	1699359	1702491	+	BnaA01G0030800ZS	--	K08150 MFS transporter, SP family, solute carrier family 2 (myo-inositol transporter), member 13 | (RefSeq) probable inositol transporter 2 (A)	--	PREDICTED: monosaccharide-sensing protein 2 [Brassica rapa]	MSSP2_ARATH RecName: Full=Monosaccharide-sensing protein 2; AltName: Full=Sugar transporter MSSP2;	M4D547_BRARP RecName: Full=MFS domain-containing protein {ECO:0000259|PROSITE:PS50850};	At4g35300	GO:0005794,Golgi apparatus; GO:0016021,integral component of membrane; GO:0005886,plasma membrane; GO:0005774,vacuolar membrane; GO:0005773,vacuole; GO:0022857,transmembrane transporter activity; GO:0008643,carbohydrate transport; GO:0003674,molecular_function; GO:0005215,transporter activity; GO:0006810,transport; GO:0008150,biological_process; GO:0051179,localization; GO:0051234,establishment o…
BnaA01G0031000ZS	0.48	0.33	0.35	0.13	0.15	0.21	0.27	0.12	0.32	0.12	0.05	0.1	26	20	21	8	10	13	15	7	18	7	3	5	2.01853	0.000824111	0.00224711	up	NA	NA	NA	NA	NA	NA	NA	NA	scaffoldA01	1719337	1723560	+	BnaA01G0031000ZS	--	K14494 DELLA protein | (RefSeq) DELLA protein GAIP-B-like (A)	ko04075: Plant hormone signal transduction	protein NLP2-like [Brassica napus]	NLP2_ARATH RecName: Full=Protein NLP2; Short=AtNLP2; AltName: Full=NIN-like protein 2; AltName: Full=Nodule inception protein-like protein 2;	A0A398AQ48_BRACM SubName: Full=Uncharacterized protein {ECO:0000313|EMBL:RID77386.1};	At4g35270	GO:0005634,nucleus; GO:0003677,DNA binding; GO:0003700,DNA-binding transcription factor activity; GO:0006355,regulation of transcription, DNA-templated; GO:0003674,molecular_function; GO:0003676,nucleic acid binding; GO:0005488,binding; GO:0097159,organic cyclic compound binding; GO:1901363,heterocyclic compound binding; GO:0140110,transcription regulator activity; GO:0008152,metabolic process; G…
BnaA01G0031100ZS	162.58	153.58	164.05	82.47	82.52	75.57	140.1	135.75	133.29	71.24	74.18	72.48	3114	3278	3411	1765	1876	1611	2723	2842	2614	1461	1428	1327	1.06706	4.64269e-64	2.36237e-62	up	0.0415713	0.513886	0.606925	false	0.937521	1.06562e-33	3.19908e-32	false	scaffoldA01	1724694	1726685	+	BnaA01G0031100ZS	--	K00030 isocitrate dehydrogenase (NAD+) [EC:1.1.1.41] | (RefSeq) isocitrate dehydrogenase [NAD] regulatory subunit 1, mitochondrial (A)	ko00020: Citrate cycle (TCA cycle); ko01100: Metabolic pathways; ko01110: Biosynthesis of secondary metabolites; ko01200: Carbon metabolism; ko01210: 2-Oxocarboxylic acid metabolism; ko01230: Biosynthesis of amino acids	PREDICTED: isocitrate dehydrogenase [NAD]	IDH1_ARATH RecName: Full=Isocitrate dehydrogenase [NAD] regulatory subunit 1, mitochondrial; EC=1.1.1.41; AltName: Full=IDH-I; AltName: Full=Isocitric dehydrogenase 1; AltName: Full=NAD(+)-specific ICDH 1; Flags: Precursor;	M4D542_BRARP RecName: Full=Iso_dh domain-containing protein {ECO:0000259|SMART:SM01329};	At4g35260	GO:0005739,mitochondrion; GO:0005886,plasma membrane; GO:0004449,isocitrate dehydrogenase (NAD+) activity; GO:0008270,zinc ion binding; GO:0006102,isocitrate metabolic process; GO:0006099,tricarboxylic acid cycle; GO:0003674,molecular_function; GO:0003824,catalytic activity; GO:0004448,isocitrate dehydrogenase activity; GO:0016491,oxidoreductase activity; GO:0016614,oxidoreductase activity, actin…
BnaA01G0031200ZS	29.03	28.63	25.44	20.09	17.58	19.57	29.63	29.07	30.34	12.84	12.02	12.11	697	766	663	539	501	523	722	763	746	330	290	278	1.09427	1.09192e-24	1.67411e-23	up	0.527079	8.09017e-07	3.07229e-06	false	1.29607	1.03783e-29	2.65053e-28	up	scaffoldA01	1727015	1729756	-	BnaA01G0031200ZS	--	K13506 glycerol-3-phosphate O-acyltransferase 3/4 [EC:2.3.1.15] | (RefSeq) glycerol-3-phosphate acyltransferase 9 (A)	ko00561: Glycerolipid metabolism; ko00564: Glycerophospholipid metabolism; ko01100: Metabolic pathways; ko01110: Biosynthesis of secondary metabolites	PREDICTED: glycerol-3-phosphate acyltransferase 3-like [Brassica rapa]	GPAT9_ARATH RecName: Full=Glycerol-3-phosphate acyltransferase 9 {ECO:0000303|PubMed:19539490}; Short=AtGPAT9 {ECO:0000303|PubMed:19539490}; EC=2.3.1.15 {ECO:0000269|PubMed:26586834, ECO:0000269|PubMed:27325892};	A0A398AHV8_BRACM RecName: Full=PlsC domain-containing protein {ECO:0000259|SMART:SM00563};	At5g60620	GO:0005783,endoplasmic reticulum; GO:0005789,endoplasmic reticulum membrane; GO:0016021,integral component of membrane; GO:0005886,plasma membrane; GO:0004366,glycerol-3-phosphate O-acyltransferase activity; GO:0043621,protein self-association; GO:0102420,sn-1-glycerol-3-phosphate C16:0-DCA-CoA acyl transferase activity; GO:0006651,diacylglycerol biosynthetic process; GO:0006633,fatty acid biosyn…
BnaA01G0031300ZS	79.91	71.73	76.51	32.68	32.86	33.85	75.63	73.99	73.1	28.6	28.33	24.32	3502	3503	3640	1600	1709	1651	3363	3544	3280	1342	1248	1019	1.41483	2.67257e-74	1.68993e-72	up	0.186921	0.0105279	0.0211672	false	1.48172	7.38442e-62	5.39564e-60	up	scaffoldA01	1740004	1742732	+	BnaA01G0031300ZS	--	K03029 26S proteasome regulatory subunit N10 | (RefSeq) 26S proteasome non-ATPase regulatory subunit 4 homolog (A)	ko03050: Proteasome	PREDICTED: uncharacterized protein LOC103830114 [Brassica rapa]	REL2_ORYSJ RecName: Full=Protein ROLLING AND ERECT LEAF 2 {ECO:0000303|PubMed:27473144};	M4D540_BRARP SubName: Full=Uncharacterized protein {ECO:0000313|EnsemblPlants:Bra011597.1-P};	At4g35240	GO:0005886,plasma membrane; GO:0030154,cell differentiation; GO:0007275,multicellular organism development; GO:0008150,biological_process; GO:0009987,cellular process; GO:0032502,developmental process; GO:0048869,cellular developmental process; GO:0032501,multicellular organismal process; GO:0048856,anatomical structure development; GO:0005575,cellular_component; GO:0016020,membrane; GO:0005623,c…
BnaA01G0031500ZS	1.01	0.66	1.16	3.45	4.21	3.19	0.87	0.85	0.64	0.85	0.65	0.47	40	29	50	153	198	141	35	37	26	36	26	18	0.433963	0.243094	0.345414	false	2.34705	5.43682e-20	5.87929e-19	up	0.279754	0.483033	0.605459	false	scaffoldA01	1749925	1758527	+	BnaA01G0031500ZS	--	K10661 E3 ubiquitin-protein ligase MARCH6 [EC:2.3.2.27] | (RefSeq) probable E3 ubiquitin ligase SUD1 (A)	ko04141: Protein processing in endoplasmic reticulum	BnaAnng33150D, partial [Brassica napus]	SUD1_ARATH RecName: Full=Probable E3 ubiquitin ligase SUD1; EC=2.3.2.27; AltName: Full=Protein ECERIFERUM 9; AltName: Full=Protein SUPPRESSOR OF DRY2 DEFFECTS 1; Short=AtSUD1; AltName: Full=RING-type E3 ubiquitin transferase SUD1 {ECO:0000305}; AltName: Full=RING/U-box domain-containing protein;	A0A078JU23_BRANA SubName: Full=BnaAnng33150D protein {ECO:0000313|EMBL:CDY70269.1}; Flags: Fragment;	At4g32670	GO:0030176,integral component of endoplasmic reticulum membrane; GO:0004842,ubiquitin-protein transferase activity; GO:0008270,zinc ion binding; GO:0042335,cuticle development; GO:0010143,cutin biosynthetic process; GO:0008299,isoprenoid biosynthetic process; GO:1900490,positive regulation of hydroxymethylglutaryl-CoA reductase (NADPH) activity; GO:0009414,response to water deprivation; GO:001034…
BnaA01G0031800ZS	3.19	2.86	3.99	0.66	0.62	0.51	2.58	2.54	2.71	1.15	1.14	1.63	39	39	53	9	9	7	32	34	34	15	14	19	1.29303	0.000809802	0.00221172	up	NA	NA	NA	NA	1.03696	0.015275	0.0343849	up	scaffoldA01	1763733	1765018	-	BnaA01G0031800ZS	--	K22522 cytokinin riboside 5'-monophosphate phosphoribohydrolase [EC:3.2.2.-] | (RefSeq) cytokinin riboside 5'-monophosphate phosphoribohydrolase LOG5 isoform X1 (A)	--	BnaAnng11570D [Brassica napus]	LOG5_ARATH RecName: Full=Cytokinin riboside 5'-monophosphate phosphoribohydrolase LOG5; EC=3.2.2.n1; AltName: Full=Protein LONELY GUY 5;	A0A078IRP3_BRANA RecName: Full=Cytokinin riboside 5'-monophosphate phosphoribohydrolase {ECO:0000256|ARBA:ARBA00012205, ECO:0000256|RuleBase:RU363015}; EC=3.2.2.n1 {ECO:0000256|ARBA:ARBA00012205, ECO:0000256|RuleBase:RU363015};	At4g35190	GO:0005829,cytosol; GO:0005634,nucleus; GO:0016799,hydrolase activity, hydrolyzing N-glycosyl compounds; GO:0102682,N6-(Delta2-isopentenyl)-adenosine 5'-monophosphate phosphoribohydrolase activity; GO:0009691,cytokinin biosynthetic process; GO:0003674,molecular_function; GO:0003824,catalytic activity; GO:0016787,hydrolase activity; GO:0016798,hydrolase activity, acting on glycosyl bonds; GO:00081…
BnaA01G0031900ZS	27.56	27.92	28.19	18.27	19.12	19.88	30.86	28.43	29.65	8.77	10.33	8.57	690	779	766	511	568	554	784	778	760	235	260	205	1.52368	1.10001e-44	3.43018e-43	up	0.94773	3.52178e-17	3.23487e-16	false	1.71252	1.07161e-45	4.87826e-44	up	scaffoldA01	1770752	1772633	+	BnaA01G0031900ZS	--	K24917 amino acid permease | (RefSeq) Amino acid permease 2 (A)	--	BnaAnng11580D [Brassica napus]	LHTL7_ARATH RecName: Full=Lysine histidine transporter-like 7;	A0A078IUF3_BRANA SubName: Full=BnaAnng11580D protein {ECO:0000313|EMBL:CDY52643.1};	At4g35180	GO:0016021,integral component of membrane; GO:0005886,plasma membrane; GO:0006865,amino acid transport; GO:0006810,transport; GO:0006811,ion transport; GO:0006820,anion transport; GO:0008150,biological_process; GO:0015711,organic anion transport; GO:0015849,organic acid transport; GO:0046942,carboxylic acid transport; GO:0051179,localization; GO:0051234,establishment of localization; GO:0071702,o…
BnaA01G0032000ZS	10.53	8.28	9.13	4.8	5.07	5.63	8.11	8.19	8.33	3.28	3.05	3.1	306	268	288	156	175	182	239	260	248	102	89	86	1.49251	2.47458e-19	2.88499e-18	up	0.615278	0.000513265	0.00133152	false	1.414	1.09503e-15	1.2472e-14	up	scaffoldA01	1774417	1776593	+	BnaA01G0032000ZS	--	K11804 DDB1- and CUL4-associated factor 8 | (RefSeq) DDB1- and CUL4-associated factor 8-like protein 2 isoform X1 (A)	--	BnaAnng11590D [Brassica napus]	ASG2_ARATH RecName: Full=Protein ALTERED SEED GERMINATION 2 {ECO:0000303|PubMed:26147561};	A0A078IT91_BRANA SubName: Full=BnaAnng11590D protein {ECO:0000313|EMBL:CDY52644.1};	At4g35140	GO:0080008,Cul4-RING E3 ubiquitin ligase complex; GO:0005737,cytoplasm; GO:0005829,cytosol; GO:0005634,nucleus; GO:0005886,plasma membrane; GO:0009506,plasmodesma; GO:0009738,abscisic acid-activated signaling pathway; GO:0009788,negative regulation of abscisic acid-activated signaling pathway; GO:0045717,negative regulation of fatty acid biosynthetic process; GO:0016567,protein ubiquitination; GO…
BnaA01G0032100ZS	1.75	1.24	1.79	0.48	0.47	0.32	0.99	1.22	1.14	0.35	0.47	0.34	75	59	83	23	24	15	43	57	50	16	20	14	1.97201	7.99438e-09	4.13347e-08	up	0.0342678	0.939883	0.957887	false	1.56713	4.68329e-05	0.000171739	up	scaffoldA01	1777152	1779617	+	BnaA01G0032100ZS	--	K22262 WD repeat and FYVE domain-containing protein 3 | (RefSeq) protein SPIRRIG (A)	--	BnaAnng11600D [Brassica napus]	PP350_ARATH RecName: Full=Pentatricopeptide repeat-containing protein At4g35130, chloroplastic; Flags: Precursor;	A0A078INL0_BRANA SubName: Full=BnaAnng11600D protein {ECO:0000313|EMBL:CDY52645.1};	At4g35130	GO:0009507,chloroplast; GO:0008270,zinc ion binding; GO:0003674,molecular_function; GO:0005488,binding; GO:0046872,metal ion binding; GO:0043167,ion binding; GO:0043169,cation binding; GO:0046914,transition metal ion binding; GO:0005622,intracellular; GO:0005575,cellular_component; GO:0005623,cell; GO:0005737,cytoplasm; GO:0043231,intracellular membrane-bounded organelle; GO:0009536,plastid; GO:0…
BnaA01G0032300ZS	1.34	1.01	0.8	0.45	0.4	0.59	1.07	1.03	1.17	1.93	2.34	2.5	37	31	24	14	13	18	30	31	33	57	65	66	-1.1792	0.000108823	0.000340302	down	-2.33936	1.03416e-11	6.43273e-11	down	-1.02084	0.00109593	0.00318697	down	scaffoldA01	1786682	1789032	+	BnaA01G0032300ZS	--	K08900 mitochondrial chaperone BCS1 | (RefSeq) AAA-ATPase At3g50940-like (A)	--	PREDICTED: uncharacterized protein LOC103831458 [Brassica rapa]	--	A0A398AK89_BRACM SubName: Full=Uncharacterized protein {ECO:0000313|EMBL:RID77398.1};	At4g35110	--
BnaA01G0032800ZS	14.36	12.2	16.11	1.45	2.55	2.42	23.4	22.22	23.82	15.12	13.96	13.55	133	126	162	15	28	25	220	225	226	150	130	120	-0.0743461	0.67954	0.765325	false	-2.83105	4.73955e-27	7.01745e-26	down	0.730275	1.4941e-05	5.85871e-05	false	scaffoldA01	1811972	1812580	-	BnaA01G0032800ZS	--	K19042 E3 ubiquitin-protein ligase BOI and related proteins [EC:2.3.2.27] | (RefSeq) probable BOI-related E3 ubiquitin-protein ligase 2 (A)	--	BnaAnng11660D [Brassica napus]	BRG3_ARATH RecName: Full=Probable BOI-related E3 ubiquitin-protein ligase 3; EC=2.3.2.27 {ECO:0000250|UniProtKB:Q9FHE4}; AltName: Full=RING-type E3 ubiquitin transferase BRG3 {ECO:0000305};	A0A078IS18_BRANA SubName: Full=BnaAnng11660D protein {ECO:0000313|EMBL:CDY52651.1};	At4g35070	GO:0005634,nucleus; GO:0046872,metal ion binding; GO:0004842,ubiquitin-protein transferase activity; GO:0006952,defense response; GO:0043161,proteasome-mediated ubiquitin-dependent protein catabolic process; GO:0043067,regulation of programmed cell death; GO:0003674,molecular_function; GO:0005488,binding; GO:0043167,ion binding; GO:0043169,cation binding; GO:0003824,catalytic activity; GO:0016740…
BnaA01G0032900ZS	134.24	135.69	131.82	37.29	38.58	44.5	231.76	221.55	218.35	52.44	71	59.91	1076	1212	1147	334	367	397	1885	1941	1792	450	572	459	1.06102	4.36167e-27	7.54587e-26	up	-0.707317	1.48332e-09	7.56736e-09	false	1.90351	3.08404e-72	2.84696e-70	up	scaffoldA01	1832478	1833018	+	BnaA01G0032900ZS	--	K10752 histone-binding protein RBBP4 | (RefSeq) LOW QUALITY PROTEIN: WD-40 repeat-containing protein MSI3 (A)	--	PREDICTED: heavy metal-associated isoprenylated plant protein 25 [Brassica rapa]	HIP25_ARATH RecName: Full=Heavy metal-associated isoprenylated plant protein 25 {ECO:0000303|PubMed:21072340, ECO:0000303|PubMed:23368984}; Short=AtHIP25 {ECO:0000303|PubMed:23368984}; Short=AtHIPP25 {ECO:0000303|PubMed:21072340, ECO:0000303|PubMed:23368984}; Flags: Precursor;	M4D524_BRARP RecName: Full=HMA domain-containing protein {ECO:0000259|PROSITE:PS50846};	At4g35060	GO:0016020,membrane; GO:0009506,plasmodesma; GO:0046872,metal ion binding; GO:0003674,molecular_function; GO:0005488,binding; GO:0043167,ion binding; GO:0043169,cation binding; GO:0005575,cellular_component; GO:0005911,cell-cell junction; GO:0030054,cell junction; GO:0055044,symplast
BnaA01G0033000ZS	20.04	14.73	15.57	8.63	9.87	10.6	22.75	19.39	17.8	6.08	5.91	6.04	243	199	205	117	142	143	280	257	221	79	72	70	1.40606	1.44174e-13	1.15134e-12	up	0.588121	0.00306787	0.00692712	false	1.7587	7.66177e-21	1.22333e-19	up	scaffoldA01	1836072	1836770	-	BnaA01G0033000ZS	--	--	--	BnaAnng11690D [Brassica napus]	BZP19_ARATH RecName: Full=Basic leucine zipper 19 {ECO:0000303|PubMed:11906833}; Short=AtbZIP19 {ECO:0000303|PubMed:11906833}; Short=bZIP protein 19 {ECO:0000305};	A0A078ITA0_BRANA SubName: Full=BnaAnng11690D protein {ECO:0000313|EMBL:CDY52654.1};	At4g35040	GO:0005634,nucleus; GO:0003677,DNA binding; GO:0003700,DNA-binding transcription factor activity; GO:0000981,DNA-binding transcription factor activity, RNA polymerase II-specific; GO:0000978,RNA polymerase II proximal promoter sequence-specific DNA binding; GO:0000976,transcription regulatory region sequence-specific DNA binding; GO:0006357,regulation of transcription by RNA polymerase II; GO:001…
BnaA01G0033400ZS	20.14	22.19	21.5	13.8	9.13	12.19	17.76	15.57	17.92	4.78	6.68	7.86	303	372	351	232	163	204	271	256	276	77	101	113	1.65904	8.7367e-24	1.27358e-22	up	0.764933	0.000123969	0.000352666	false	1.44124	2.27076e-14	2.29364e-13	up	scaffoldA01	1870689	1871835	+	BnaA01G0033400ZS	--	K09422 transcription factor MYB, plant | (RefSeq) transcription factor MYB32 (A)	--	PREDICTED: transcription factor MYB32-like [Brassica rapa]	MYB32_ARATH RecName: Full=Transcription factor MYB32; AltName: Full=Myb-related protein 32; Short=AtMYB32;	A0A3P5Z483_BRACM SubName: Full=Uncharacterized protein {ECO:0000313|EMBL:VDC73839.1};	At4g34990	GO:0005634,nucleus; GO:0003700,DNA-binding transcription factor activity; GO:0000976,transcription regulatory region sequence-specific DNA binding; GO:0140110,transcription regulator activity; GO:0003674,molecular_function; GO:0001067,regulatory region nucleic acid binding; GO:0003676,nucleic acid binding; GO:0003677,DNA binding; GO:0003690,double-stranded DNA binding; GO:0005488,binding; GO:0044…
BnaA01G0033500ZS	4.84	7.35	7.55	7.46	4.87	7.36	13.51	6.88	5.64	1.38	0.53	0.98	36	61	61	62	43	61	102	56	43	11	4	7	2.68607	5.69407e-09	2.99203e-08	up	2.64861	4.85824e-09	2.35329e-08	up	3.17212	5.0399e-11	3.77927e-10	up	scaffoldA01	1873794	1874421	-	BnaA01G0033500ZS	--	K05765 cofilin | (RefSeq) actin-depolymerizing factor 9 (A)	--	PREDICTED: actin-depolymerizing factor 9 [Brassica rapa]	ADF9_ARATH RecName: Full=Actin-depolymerizing factor 9; Short=ADF-9; Short=AtADF9;	A0A6J0MBU9_RAPSA SubName: Full=actin-depolymerizing factor 9-like {ECO:0000313|RefSeq:XP_018469031.1, ECO:0000313|RefSeq:XP_018471415.1};	At4g34970	GO:0015629,actin cytoskeleton; GO:0005737,cytoplasm; GO:0051015,actin filament binding; GO:0051017,actin filament bundle assembly; GO:0030042,actin filament depolymerization; GO:0030041,actin filament polymerization; GO:0005515,protein binding; GO:0003674,molecular_function; GO:0003779,actin binding; GO:0005488,binding; GO:0008092,cytoskeletal protein binding; GO:0044877,protein-containing comple…
BnaA01G0033600ZS	13.92	14.87	16.28	8.56	8.13	8.21	15.9	10.16	12.26	4.15	6.29	5.18	163	194	207	112	113	107	189	130	147	52	74	58	1.46057	3.89425e-13	3.00876e-12	up	0.575029	0.0095746	0.0194535	false	1.32062	2.5251e-08	1.41007e-07	up	scaffoldA01	1877769	1879352	-	BnaA01G0033600ZS	--	K01802 peptidylprolyl isomerase [EC:5.2.1.8] | (RefSeq) CYN20-1; peptidyl-prolyl cis-trans isomerase, cyclophilin-type (A)	--	PREDICTED: peptidyl-prolyl cis-trans isomerase CYP21-1 [Brassica rapa]	CP21A_ARATH RecName: Full=Peptidyl-prolyl cis-trans isomerase CYP21-1; Short=PPIase CYP21-1; EC=5.2.1.8; AltName: Full=Cyclophilin of 21 kDa 1; AltName: Full=Cyclophilin-21-1; Flags: Precursor;	A0A398AQ74_BRACM RecName: Full=Peptidyl-prolyl cis-trans isomerase {ECO:0000256|RuleBase:RU363019}; Short=PPIase {ECO:0000256|RuleBase:RU363019}; EC=5.2.1.8 {ECO:0000256|RuleBase:RU363019};	At4g34960	GO:0005737,cytoplasm; GO:0005783,endoplasmic reticulum; GO:0005768,endosome; GO:0005794,Golgi apparatus; GO:0005797,Golgi medial cisterna; GO:0043231,intracellular membrane-bounded organelle; GO:0005802,trans-Golgi network; GO:0016018,cyclosporin A binding; GO:0003755,peptidyl-prolyl cis-trans isomerase activity; GO:0006457,protein folding; GO:0000413,protein peptidyl-prolyl isomerization; GO:000…
BnaA01G0033700ZS	16.55	15.63	15.41	23.65	20.62	21.29	29.96	33.45	30.79	23.69	21.74	24.97	575	605	581	918	850	823	1056	1270	1095	881	759	829	-0.638159	3.78247e-12	2.69205e-11	false	-0.204853	0.0147339	0.0286186	false	0.450864	1.34951e-05	5.332e-05	false	scaffoldA01	1884353	1887008	+	BnaA01G0033700ZS	--	--	--	PREDICTED: protein NUCLEAR FUSION DEFECTIVE 4 [Brassica rapa]	NFD4_ARATH RecName: Full=Protein NUCLEAR FUSION DEFECTIVE 4 {ECO:0000303|PubMed:16698901};	A0A398AHZ2_BRACM RecName: Full=Nodulin-like domain-containing protein {ECO:0000259|Pfam:PF06813};	At4g34950	GO:0016021,integral component of membrane; GO:0016020,membrane; GO:0005739,mitochondrion; GO:0000741,karyogamy; GO:0010197,polar nucleus fusion; GO:0009651,response to salt stress; GO:0006996,organelle organization; GO:0006997,nucleus organization; GO:0008150,biological_process; GO:0009987,cellular process; GO:0016043,cellular component organization; GO:0048284,organelle fusion; GO:0071840,cellul…
BnaA01G0033900ZS	4.61	5.42	4.78	0.83	0.33	0.87	3.93	3.12	2.95	2.35	2.35	1.95	119	156	134	24	10	25	103	88	78	65	61	48	1.08113	4.69874e-07	1.98559e-06	up	-1.82492	2.02879e-07	8.27093e-07	down	0.611735	0.0163185	0.0364634	false	scaffoldA01	1891250	1894268	-	BnaA01G0033900ZS	--	K14810 ATP-dependent RNA helicase DDX56/DBP9 [EC:3.6.4.13] | (RefSeq) DEAD-box ATP-dependent RNA helicase 16 (A)	--	PREDICTED: DEAD-box ATP-dependent RNA helicase 16 [Brassica rapa]	RH16_ARATH RecName: Full=DEAD-box ATP-dependent RNA helicase 16; EC=3.6.4.13;	A0A398AI29_BRACM SubName: Full=Uncharacterized protein {ECO:0000313|EMBL:RID77419.1};	At4g34910	GO:0005730,nucleolus; GO:0005524,ATP binding; GO:0016787,hydrolase activity; GO:0003729,mRNA binding; GO:0003724,RNA helicase activity; GO:0000166,nucleotide binding; GO:0003674,molecular_function; GO:0005488,binding; GO:0008144,drug binding; GO:0017076,purine nucleotide binding; GO:0030554,adenyl nucleotide binding; GO:0032553,ribonucleotide binding; GO:0032555,purine ribonucleotide binding; GO:…
BnaA01G0034000ZS	95.51	90.92	85.76	39.51	42.48	36.22	70.62	118.57	99.71	54.85	42.15	44.9	3440	3649	3353	1590	1816	1452	2581	4668	3677	2115	1526	1546	0.864259	1.07829e-21	1.42796e-20	false	-0.367072	0.0131868	0.0259175	false	1.06022	7.14208e-05	0.000255091	up	scaffoldA01	1894659	1900741	+	BnaA01G0034000ZS	--	K00106 xanthine dehydrogenase/oxidase [EC:1.17.1.4 1.17.3.2] | (RefSeq) xanthine dehydrogenase 1 isoform X1 (A)	ko00230: Purine metabolism; ko00232: Caffeine metabolism; ko01100: Metabolic pathways; ko01110: Biosynthesis of secondary metabolites; ko04146: Peroxisome	xanthine dehydrogenase 1 isoform X2 [Brassica napus]	XDH1_ARATH RecName: Full=Xanthine dehydrogenase 1; Short=AtXDH1; EC=1.17.1.4 {ECO:0000269|PubMed:14726515};	A0A3P5Z1G9_BRACM SubName: Full=Uncharacterized protein {ECO:0000313|EMBL:VDC73846.1};	At4g34890	GO:0005829,cytosol; GO:0005886,plasma membrane; GO:0051537,2 iron, 2 sulfur cluster binding; GO:0009055,electron transfer activity; GO:0071949,FAD binding; GO:0005506,iron ion binding; GO:0016491,oxidoreductase activity; GO:0004854,xanthine dehydrogenase activity; GO:0006145,purine nucleobase catabolic process; GO:0000302,response to reactive oxygen species; GO:0009414,response to water deprivati…
BnaA01G0034300ZS	0	0	0	3.55	5.63	4.88	0	0	0.2	0.59	0.62	1.31	0	0	0	19	32	26	0	0	1	3	3	6	NA	NA	NA	NA	2.39645	0.000112573	0.000322461	up	NA	NA	NA	NA	scaffoldA01	1905152	1905618	+	BnaA01G0034300ZS	--	K06119 sulfoquinovosyltransferase [EC:2.4.1.-] | (RefSeq) hypothetical protein (A)	ko00561: Glycerolipid metabolism; ko01100: Metabolic pathways	hypothetical protein EUTSA_v10013276mg [Eutrema salsugineum]	SQD2_ARATH RecName: Full=Sulfoquinovosyl transferase SQD2 {ECO:0000303|PubMed:11960029}; EC=2.4.1.- {ECO:0000305|PubMed:11960029}; AltName: Full=Protein SULFOQUINOVOSYLDIACYLGLYCEROL 2 {ECO:0000303|PubMed:11960029}; AltName: Full=Sulfolipid synthase SQD2 {ECO:0000305|PubMed:11960029}; AltName: Full=UDP-sulfoquinovose: diacylglycerol alpha-sulfoquinovosyltransferase SQD2 {ECO:0000305}; Flags: Prec…	A0A397YMT7_BRACM RecName: Full=Glyco_trans_4-like_N domain-containing protein {ECO:0000259|Pfam:PF13439};	At5g01220	GO:0009507,chloroplast; GO:0009941,chloroplast envelope; GO:0031969,chloroplast membrane; GO:0016021,integral component of membrane; GO:0005886,plasma membrane; GO:0009536,plastid; GO:0016757,transferase activity, transferring glycosyl groups; GO:0008194,UDP-glycosyltransferase activity; GO:0046510,UDP-sulfoquinovose:DAG sulfoquinovosyltransferase activity; GO:0016036,cellular response to phospha…
BnaA01G0034400ZS	2.81	2.25	2.03	5.61	5.88	6.57	1.47	2.12	2.56	5.33	4.61	5.05	102	91	80	227	253	265	54	84	95	207	168	175	-1.15586	4.15162e-10	2.45236e-09	down	0.164129	0.245518	0.33216	false	-1.25346	1.73343e-08	9.87424e-08	down	scaffoldA01	1916998	1919636	+	BnaA01G0034400ZS	--	K03884 NADH-ubiquinone oxidoreductase chain 6 [EC:7.1.1.2] | (RefSeq) uncharacterized protein LOC109243048 (A)	ko00190: Oxidative phosphorylation; ko01100: Metabolic pathways	PREDICTED: probable alkaline/neutral invertase B [Brassica rapa]	INVB_ARATH RecName: Full=Probable alkaline/neutral invertase B {ECO:0000305}; Short=A/N-INVB {ECO:0000303|PubMed:21441406}; EC=3.2.1.26 {ECO:0000250|UniProtKB:Q9FXA8};	A0A398AL25_BRACM RecName: Full=Alkaline/neutral invertase {ECO:0000256|RuleBase:RU367047}; EC=3.2.1.26 {ECO:0000256|RuleBase:RU367047};	At4g34860	GO:0005829,cytosol; GO:0033926,glycopeptide alpha-N-acetylgalactosaminidase activity; GO:0004575,sucrose alpha-glucosidase activity; GO:0005987,sucrose catabolic process; GO:0003674,molecular_function; GO:0003824,catalytic activity; GO:0004553,hydrolase activity, hydrolyzing O-glycosyl compounds; GO:0016787,hydrolase activity; GO:0016798,hydrolase activity, acting on glycosyl bonds; GO:0140096,ca…
BnaA01G0035700ZS	6.47	6.76	8	9.58	8.48	9.28	4.25	3.55	3.03	10.37	7.58	9.39	225	262	302	372	350	359	150	135	108	386	265	312	-0.439333	0.00236215	0.00591268	false	-0.105153	0.410258	0.506479	false	-1.31129	1.68994e-13	1.59312e-12	down	scaffoldA01	1972091	1975729	+	BnaA01G0035700ZS	--	K01583 arginine decarboxylase [EC:4.1.1.19] | (RefSeq) arginine decarboxylase 2-like (A)	ko00330: Arginine and proline metabolism; ko01100: Metabolic pathways	arginine decarboxylase 2-like [Brassica napus]	SPE2_ARATH RecName: Full=Arginine decarboxylase 2 {ECO:0000305}; Short=ADC 2 {ECO:0000305}; Short=ARGDC 2 {ECO:0000305}; Short=AtADC2 {ECO:0000303|PubMed:14684170}; EC=4.1.1.19 {ECO:0000305|PubMed:14684170}; AltName: Full=ADC-N {ECO:0000305};	A0A3P5Z1U0_BRACM RecName: Full=Arginine decarboxylase {ECO:0000256|ARBA:ARBA00012426, ECO:0000256|RuleBase:RU003740}; EC=4.1.1.19 {ECO:0000256|ARBA:ARBA00012426, ECO:0000256|RuleBase:RU003740};	At4g34710	GO:0009507,chloroplast; GO:0005829,cytosol; GO:0008792,arginine decarboxylase activity; GO:0042803,protein homodimerization activity; GO:0006527,arginine catabolic process; GO:0006596,polyamine biosynthetic process; GO:0009446,putrescine biosynthetic process; GO:0033388,putrescine biosynthetic process from arginine; GO:0009737,response to abscisic acid; GO:0009409,response to cold; GO:0009753,res…
BnaA01G0035800ZS	0.83	0.8	0.46	1.85	2.32	1.41	0.15	0.35	0.38	0.88	0.74	0.9	28	30	17	70	93	53	5	13	13	32	25	29	-0.344992	0.377007	0.490316	false	1.0489	0.000579963	0.00149099	up	-1.48836	0.00346355	0.00910781	down	scaffoldA01	1977416	1981121	+	BnaA01G0035800ZS	--	K01583 arginine decarboxylase [EC:4.1.1.19] | (RefSeq) arginine decarboxylase 2-like (A)	ko00330: Arginine and proline metabolism; ko01100: Metabolic pathways	arginine decarboxylase 2-like [Brassica napus]	SPE2_ARATH RecName: Full=Arginine decarboxylase 2 {ECO:0000305}; Short=ADC 2 {ECO:0000305}; Short=ARGDC 2 {ECO:0000305}; Short=AtADC2 {ECO:0000303|PubMed:14684170}; EC=4.1.1.19 {ECO:0000305|PubMed:14684170}; AltName: Full=ADC-N {ECO:0000305};	A0A398AI10_BRACM RecName: Full=Arginine decarboxylase {ECO:0000256|ARBA:ARBA00012426, ECO:0000256|RuleBase:RU003740}; EC=4.1.1.19 {ECO:0000256|ARBA:ARBA00012426, ECO:0000256|RuleBase:RU003740};	At4g34710	GO:0009507,chloroplast; GO:0005829,cytosol; GO:0008792,arginine decarboxylase activity; GO:0042803,protein homodimerization activity; GO:0006527,arginine catabolic process; GO:0006596,polyamine biosynthetic process; GO:0009446,putrescine biosynthetic process; GO:0033388,putrescine biosynthetic process from arginine; GO:0009737,response to abscisic acid; GO:0009409,response to cold; GO:0009753,res…
BnaA01G0035900ZS	20.68	16.95	22.5	30.02	29.08	25.31	28.4	16.54	20.2	12.01	10.69	12.95	127	116	150	206	212	173	177	111	127	79	66	76	0.6805	0.00115755	0.00307487	false	1.14283	4.78916e-10	2.56796e-09	up	0.88991	0.000161617	0.000544746	false	scaffoldA01	1981835	1982902	-	BnaA01G0035900ZS	--	K03965 NADH dehydrogenase (ubiquinone) 1 beta subcomplex subunit 9 | (RefSeq) NADH dehydrogenase [ubiquinone] 1 beta subcomplex subunit 9 (A)	ko00190: Oxidative phosphorylation; ko01100: Metabolic pathways	hypothetical protein EUTSA_v10026594mg [Eutrema salsugineum]	NDUB9_ARATH RecName: Full=NADH dehydrogenase [ubiquinone] 1 beta subcomplex subunit 9; AltName: Full=B22 subunit of eukaryotic mitochondrial complex I; AltName: Full=Complex I-B22; Short=AtCIB22; Short=CI-B22; AltName: Full=NADH-ubiquinone oxidoreductase B22 subunit;	A0A398AKC2_BRACM RecName: Full=Complex I-B22 {ECO:0000256|ARBA:ARBA00015270}; AltName: Full=NADH dehydrogenase [ubiquinone] 1 beta subcomplex subunit 9 {ECO:0000256|ARBA:ARBA00018684}; AltName: Full=NADH-ubiquinone oxidoreductase B22 subunit {ECO:0000256|ARBA:ARBA00013752};	At4g34700	GO:0031966,mitochondrial membrane; GO:0005747,mitochondrial respiratory chain complex I; GO:0005739,mitochondrion; GO:0005886,plasma membrane; GO:0045271,respiratory chain complex I; GO:0005774,vacuolar membrane; GO:0005975,carbohydrate metabolic process; GO:0006120,mitochondrial electron transport, NADH to ubiquinone; GO:0009853,photorespiration; GO:0008152,metabolic process; GO:0008150,biologic…
BnaA01G0036000ZS	3.51	2.96	3.55	1.76	1.12	1.58	2.97	1.86	2.67	1.05	1.53	1.61	50	47	55	28	19	25	43	29	39	16	22	22	1.18803	0.000699812	0.00193341	up	-0.0124735	0.976359	0.98339	false	0.86648	0.0329107	0.0674614	false	scaffoldA01	1984103	1985002	-	BnaA01G0036000ZS	--	K21630 GATA-type zinc finger protein 1 | (RefSeq) GATA transcription factor 6-like (A)	--	PREDICTED: GATA transcription factor 3 [Brassica rapa]	GATA3_ARATH RecName: Full=GATA transcription factor 3; Short=AtGATA-3;	A0A398AI47_BRACM RecName: Full=GATA transcription factor {ECO:0000256|PIRNR:PIRNR016992};	At4g34680	GO:0005730,nucleolus; GO:0005634,nucleus; GO:0003700,DNA-binding transcription factor activity; GO:0000976,transcription regulatory region sequence-specific DNA binding; GO:0008270,zinc ion binding; GO:0030154,cell differentiation; GO:0007623,circadian rhythm; GO:0045893,positive regulation of transcription, DNA-templated; GO:0140110,transcription regulator activity; GO:0003674,molecular_function…
BnaA01G0036100ZS	15.41	14.03	15.68	7.13	6.46	9.65	12.31	10.03	12.84	10.17	11.56	11.54	211	214	233	109	105	147	171	150	180	149	159	151	0.368165	0.0155291	0.0326173	false	-0.620131	0.000663749	0.00168693	false	0.108397	0.545555	0.661145	false	scaffoldA01	1987504	1988781	-	BnaA01G0036100ZS	--	K02984 small subunit ribosomal protein S3Ae | (RefSeq) 40S ribosomal protein S3a-2 (A)	ko03010: Ribosome	40S ribosomal protein S3a-2 [Brassica napus]	RS3A2_ARATH RecName: Full=40S ribosomal protein S3a-2 {ECO:0000255|HAMAP-Rule:MF_03122};	A0A398AI16_BRACM RecName: Full=40S ribosomal protein S3a {ECO:0000256|HAMAP-Rule:MF_03122};	At4g34670	GO:0005618,cell wall; GO:0005829,cytosol; GO:0022626,cytosolic ribosome; GO:0022627,cytosolic small ribosomal subunit; GO:0005730,nucleolus; GO:0005886,plasma membrane; GO:0009506,plasmodesma; GO:0042788,polysomal ribosome; GO:0003729,mRNA binding; GO:0003735,structural constituent of ribosome; GO:0006412,translation; GO:0003674,molecular_function; GO:0003676,nucleic acid binding; GO:0003723,RNA …
BnaA01G0036200ZS	11.58	8.48	10.05	9.62	8.4	8.49	10.7	11.83	10.8	5.04	6.1	5.27	223	182	210	207	192	182	209	249	213	104	118	97	0.801742	7.13493e-06	2.61852e-05	false	0.590875	0.000440466	0.00115474	false	1.05364	5.10241e-09	3.08636e-08	up	scaffoldA01	1989297	1991764	+	BnaA01G0036200ZS	--	--	--	PREDICTED: SH3 domain-containing protein 2 [Brassica rapa]	SH3P2_ARATH RecName: Full=SH3 domain-containing protein 2 {ECO:0000303|PubMed:11701884}; Short=AtSH3P2 {ECO:0000303|PubMed:11701884};	A0A398AQ19_BRACM RecName: Full=SH3 domain-containing protein {ECO:0000259|PROSITE:PS50002};	At4g34660	GO:0000421,autophagosome membrane; GO:0009504,cell plate; GO:0030136,clathrin-coated vesicle; GO:0005829,cytosol; GO:0005768,endosome; GO:0005770,late endosome; GO:0005634,nucleus; GO:0005886,plasma membrane; GO:0005547,phosphatidylinositol-3,4,5-trisphosphate binding; GO:0043325,phosphatidylinositol-3,4-bisphosphate binding; GO:0032266,phosphatidylinositol-3-phosphate binding; GO:0005546,phospha…
BnaA01G0036400ZS	107.73	93.51	102.48	72.91	71.82	73.58	109.97	115.06	127.17	53.44	60.35	57.4	1284	1242	1326	971	1016	976	1330	1499	1552	682	723	654	0.754598	9.84572e-19	1.10837e-17	false	0.249822	0.00114019	0.00278593	false	1.07174	6.2203e-26	1.30808e-24	up	scaffoldA01	2000050	2000736	+	BnaA01G0036400ZS	--	--	--	uncharacterized protein LOC106353736 [Brassica napus]	--	A0A398AIS2_BRACM SubName: Full=Uncharacterized protein {ECO:0000313|EMBL:RID77445.1};	At4g34630	--
BnaA01G0036500ZS	26.97	14.52	23.91	24.44	18.03	24.38	20.43	18.66	18.44	4.57	4.02	4.58	160	96	154	162	127	161	123	121	112	29	24	26	2.23579	4.93456e-15	4.40505e-14	up	2.23895	1.89994e-18	1.87159e-17	up	2.15327	4.85311e-15	5.20313e-14	up	scaffoldA01	2001767	2002745	+	BnaA01G0036500ZS	--	K02959 small subunit ribosomal protein S16 | (RefSeq) 30S ribosomal protein S16-1, chloroplastic (A)	ko03010: Ribosome	PREDICTED: uncharacterized protein LOC103836333 [Brassica rapa]	RS16A_ARATH RecName: Full=30S ribosomal protein S16-1, chloroplastic {ECO:0000303|PubMed:18453549}; AltName: Full=Small subunit ribosomal protein 16 {ECO:0000303|PubMed:8811862}; Flags: Precursor;	A0A398AQA7_BRACM SubName: Full=Uncharacterized protein {ECO:0000313|EMBL:RID77446.1};	At4g34620	GO:0009507,chloroplast; GO:0009941,chloroplast envelope; GO:0005886,plasma membrane; GO:0009536,plastid; GO:0005840,ribosome; GO:0015935,small ribosomal subunit; GO:0003729,mRNA binding; GO:0019904,protein domain specific binding; GO:0003735,structural constituent of ribosome; GO:0009793,embryo development ending in seed dormancy; GO:0006412,translation; GO:0003674,molecular_function; GO:0003676,…
BnaA01G0036700ZS	121.15	145.59	135.59	213.22	218.44	227.01	147.69	116.8	138.03	68.99	80.07	82.74	1135	1520	1379	2232	2429	2367	1404	1196	1324	692	754	741	0.725072	1.72625e-15	1.58754e-14	false	1.4072	7.66683e-90	5.46573e-88	up	0.823596	4.80757e-15	5.15814e-14	false	scaffoldA01	2012044	2021590	-	BnaA01G0036700ZS	--	--	--	PREDICTED: bZIP transcription factor 11-like [Brassica rapa]	BZP11_ARATH RecName: Full=bZIP transcription factor 11 {ECO:0000305}; Short=AtbZIP11 {ECO:0000303|PubMed:11906833}; AltName: Full=G-box-binding factor 6 {ECO:0000303|Ref.3}; AltName: Full=bZIP transcription factor ATB2 {ECO:0000303|PubMed:9620274};	M4D4Y8_BRARP RecName: Full=BZIP domain-containing protein {ECO:0000259|PROSITE:PS50217};	At4g34590	GO:0005634,nucleus; GO:0003700,DNA-binding transcription factor activity; GO:0046982,protein heterodimerization activity; GO:0043565,sequence-specific DNA binding; GO:0000976,transcription regulatory region sequence-specific DNA binding; GO:0017148,negative regulation of translation; GO:0045893,positive regulation of transcription, DNA-templated; GO:0009744,response to sucrose; GO:0080149,sucrose…
BnaA01G0036900ZS	1.4	1.43	0.81	2.33	2.38	2.42	0.93	1.1	1.05	1.67	1.13	1.36	43	49	27	80	87	83	29	37	33	55	35	40	-0.272769	0.408698	0.521588	false	0.671008	0.00907652	0.0185488	false	-0.408075	0.24019	0.354257	false	scaffoldA01	2027296	2029912	+	BnaA01G0036900ZS	--	K13998 dihydrofolate reductase / thymidylate synthase [EC:1.5.1.3 2.1.1.45] | (RefSeq) bifunctional dihydrofolate reductase-thymidylate synthase 2 isoform X1 (A)	ko00240: Pyrimidine metabolism; ko00670: One carbon pool by folate; ko00790: Folate biosynthesis; ko01100: Metabolic pathways; ko01240: Biosynthesis of cofactors	PREDICTED: bifunctional dihydrofolate reductase-thymidylate synthase 2 isoform X1 [Brassica rapa]	DRTS2_ARATH RecName: Full=Bifunctional dihydrofolate reductase-thymidylate synthase 2; Short=DHFR-TS 2; Includes: RecName: Full=Dihydrofolate reductase; EC=1.5.1.3; Includes: RecName: Full=Thymidylate synthase; EC=2.1.1.45;	A0A3P5Z1D3_BRACM RecName: Full=Bifunctional dihydrofolate reductase-thymidylate synthase {ECO:0000256|PIRNR:PIRNR000389};	At4g34570_2	GO:0005829,cytosol; GO:0005739,mitochondrion; GO:0004146,dihydrofolate reductase activity; GO:0004799,thymidylate synthase activity; GO:0009257,10-formyltetrahydrofolate biosynthetic process; GO:0006231,dTMP biosynthetic process; GO:0032259,methylation; GO:0006730,one-carbon metabolic process; GO:0003674,molecular_function; GO:0003824,catalytic activity; GO:0016491,oxidoreductase activity; GO:001…
BnaA01G0037300ZS	14.96	13.49	11.61	2.49	1.2	1.54	8.76	8.4	8.37	1.97	2.1	2.39	419	421	353	78	40	48	249	257	240	59	59	64	2.56364	6.12158e-50	2.18093e-48	up	-0.404532	0.157428	0.228922	false	2.01492	1.09005e-25	2.26686e-24	up	scaffoldA01	2045673	2048514	+	BnaA01G0037300ZS	--	K01180 endo-1,3(4)-beta-glucanase [EC:3.2.1.6] | (RefSeq) uncharacterized protein LOC111487562 (A)	--	probable receptor-like serine/threonine-protein kinase At4g34500 [Brassica napus]	Y4345_ARATH RecName: Full=Probable receptor-like serine/threonine-protein kinase At4g34500; EC=2.7.11.1;	M4D4Y2_BRARP RecName: Full=Protein kinase domain-containing protein {ECO:0000259|PROSITE:PS50011};	At4g34500	GO:0016021,integral component of membrane; GO:0005886,plasma membrane; GO:0005524,ATP binding; GO:0106310,NA; GO:0106311,NA; GO:0000166,nucleotide binding; GO:0003674,molecular_function; GO:0005488,binding; GO:0008144,drug binding; GO:0017076,purine nucleotide binding; GO:0030554,adenyl nucleotide binding; GO:0032553,ribonucleotide binding; GO:0032555,purine ribonucleotide binding; GO:0032559,ade…
BnaA01G0037600ZS	38.25	36.73	40.36	13.4	15.11	12.68	33.62	34.81	32.15	10.56	10.71	10.94	1499	1604	1717	587	703	553	1337	1491	1290	443	422	410	1.76721	5.37899e-100	5.423e-98	up	0.254451	0.0101841	0.0205407	false	1.67209	2.62195e-63	2.00057e-61	up	scaffoldA01	2061282	2065882	-	BnaA01G0037600ZS	--	K17267 coatomer subunit gamma | (RefSeq) coatomer subunit gamma (A)	--	PREDICTED: coatomer subunit gamma [Brassica rapa]	COPG_ARATH RecName: Full=Coatomer subunit gamma; AltName: Full=Gamma-coat protein; Short=Gamma-COP;	M4D4X8_BRARP RecName: Full=Coatomer subunit gamma {ECO:0000256|PIRNR:PIRNR037093};	At4g34450	GO:0009507,chloroplast; GO:0030126,COPI vesicle coat; GO:0005829,cytosol; GO:0005783,endoplasmic reticulum; GO:0005793,endoplasmic reticulum-Golgi intermediate compartment; GO:0000139,Golgi membrane; GO:0005886,plasma membrane; GO:0009506,plasmodesma; GO:0005198,structural molecule activity; GO:0006888,ER to Golgi vesicle-mediated transport; GO:0006891,intra-Golgi vesicle-mediated transport; GO:0…
BnaA01G0038500ZS	70.01	74.07	73.89	150.04	161.6	145.34	64.33	80.03	71.53	87.9	86.74	85.87	1687	1989	1933	4040	4622	3898	1573	2108	1765	2268	2101	1978	-0.330347	2.58924e-07	1.12527e-06	false	0.709079	4.25238e-35	8.41186e-34	false	-0.239001	0.0183119	0.0403778	false	scaffoldA01	2104792	2107057	+	BnaA01G0038500ZS	--	K03527 4-hydroxy-3-methylbut-2-en-1-yl diphosphate reductase [EC:1.17.7.4] | (RefSeq) 4-hydroxy-3-methylbut-2-enyl diphosphate reductase, chloroplastic (A)	ko00900: Terpenoid backbone biosynthesis; ko01100: Metabolic pathways; ko01110: Biosynthesis of secondary metabolites	PREDICTED: 4-hydroxy-3-methylbut-2-enyl diphosphate reductase, chloroplastic [Brassica rapa]	ISPH_ARATH RecName: Full=4-hydroxy-3-methylbut-2-enyl diphosphate reductase, chloroplastic {ECO:0000305}; EC=1.17.7.4 {ECO:0000305|PubMed:15863698}; AltName: Full=Protein CHLOROPLAST BIOGENESIS 6 {ECO:0000303|PubMed:15659625}; Flags: Precursor;	M4D4W5_BRARP SubName: Full=Uncharacterized protein {ECO:0000313|EnsemblPlants:Bra011522.1-P};	At4g34350	GO:0009507,chloroplast; GO:0009570,chloroplast stroma; GO:0005886,plasma membrane; GO:0051539,4 iron, 4 sulfur cluster binding; GO:0051745,4-hydroxy-3-methylbut-2-en-1-yl diphosphate reductase activity; GO:0046429,4-hydroxy-3-methylbut-2-en-1-yl diphosphate synthase activity; GO:0046872,metal ion binding; GO:0050992,dimethylallyl diphosphate biosynthetic process; GO:0019288,isopentenyl diphosphat…
BnaA01G0039200ZS	2.71	2.72	3	4.89	5.01	5.52	1.49	1.93	1.6	2.1	2.08	1.91	156	174	187	314	342	353	87	121	94	129	120	105	0.395765	0.0198929	0.0406149	false	1.23777	4.64816e-18	4.46759e-17	up	-0.246959	0.249878	0.365459	false	scaffoldA01	2140140	2144290	-	BnaA01G0039200ZS	--	K15923 alpha-L-fucosidase 2 [EC:3.2.1.51] | (RefSeq) alpha-L-fucosidase 2-like (A)	ko00511: Other glycan degradation	alpha-L-fucosidase 2-like [Brassica napus]	FUCO2_ARATH RecName: Full=Alpha-L-fucosidase 2; EC=3.2.1.51; AltName: Full=Alpha-1,2-fucosidase 2; AltName: Full=Alpha-L-fucosidase 95A; Short=AtFuc95A; AltName: Full=Alpha-L-fucoside fucohydrolase 2; AltName: Full=Protein ALTERED XYLOGLUCAN 8; Flags: Precursor;	A0A068F497_BRANA SubName: Full=Altered xyloglucan 8 {ECO:0000313|EMBL:AID60138.1};	At4g34260	GO:0048046,apoplast; GO:0047513,1,2-alpha-L-fucosidase activity; GO:0004560,alpha-L-fucosidase activity; GO:0005975,carbohydrate metabolic process; GO:0003674,molecular_function; GO:0003824,catalytic activity; GO:0004553,hydrolase activity, hydrolyzing O-glycosyl compounds; GO:0015928,fucosidase activity; GO:0016787,hydrolase activity; GO:0016798,hydrolase activity, acting on glycosyl bonds; GO:0…
BnaA01G0039400ZS	36.74	39.38	38.57	66.35	67.09	64.69	17.92	19.15	20.15	53.5	49.65	52.24	1111	1327	1266	2242	2408	2177	550	633	624	1732	1509	1510	-0.511358	2.14856e-12	1.56286e-11	false	0.248377	3.71082e-05	0.000113411	false	-1.41143	6.04507e-46	2.76063e-44	down	scaffoldA01	2153402	2156272	-	BnaA01G0039400ZS	--	K00128 aldehyde dehydrogenase (NAD+) [EC:1.2.1.3] | (RefSeq) aldehyde dehydrogenase family 3 member I1, chloroplastic-like (A)	ko00010: Glycolysis / Gluconeogenesis; ko00053: Ascorbate and aldarate metabolism; ko00071: Fatty acid degradation; ko00280: Valine, leucine and isoleucine degradation; ko00310: Lysine degradation; ko00330: Arginine and proline metabolism; ko00340: Histidine metabolism; ko00380: Tryptophan metabolism; ko00410: beta-Alanine metabolism; ko00561: Glycerolipid metabolism; ko00620: Pyruvate metabolism…	aldehyde dehydrogenase family 3 member I1, chloroplastic-like [Brassica napus]	AL3I1_ARATH RecName: Full=Aldehyde dehydrogenase family 3 member I1, chloroplastic; Short=AtALDH3; Short=Ath-ALDH3; EC=1.2.1.3; Flags: Precursor;	A0A3P5Z1L9_BRACM RecName: Full=Aldehyde dehydrogenase {ECO:0000256|PIRNR:PIRNR036492};	At4g34240	GO:0009507,chloroplast; GO:0009941,chloroplast envelope; GO:0005886,plasma membrane; GO:0009536,plastid; GO:0004028,3-chloroallyl aldehyde dehydrogenase activity; GO:0004029,aldehyde dehydrogenase (NAD) activity; GO:0033721,aldehyde dehydrogenase (NADP+) activity; GO:0043878,glyceraldehyde-3-phosphate dehydrogenase (NAD+) (non-phosphorylating) activity; GO:0006081,cellular aldehyde metabolic proc…
BnaA01G0039700ZS	0.28	0.25	0.33	0.87	0.63	0.83	0.1	0.12	0.08	0.29	0.28	0.3	11	11	14	38	29	36	4	5	3	12	11	11	NA	NA	NA	NA	1.32763	0.00232796	0.0053699	up	NA	NA	NA	NA	scaffoldA01	2165998	2168397	+	BnaA01G0039700ZS	--	K00924 kinase [EC:2.7.1.-] | (RefSeq) receptor-like protein kinase HSL1 (A)	--	PREDICTED: receptor protein kinase-like protein At4g34220 [Brassica rapa]	RPKL_ARATH RecName: Full=Receptor protein kinase-like protein At4g34220; Flags: Precursor;	M4D4V1_BRARP RecName: Full=Protein kinase domain-containing protein {ECO:0000259|PROSITE:PS50011};	At4g34220	GO:0016021,integral component of membrane; GO:0005886,plasma membrane; GO:0005524,ATP binding; GO:0042631,cellular response to water deprivation; GO:0009789,positive regulation of abscisic acid-activated signaling pathway; GO:0010030,positive regulation of seed germination; GO:0006468,protein phosphorylation; GO:0000166,nucleotide binding; GO:0003674,molecular_function; GO:0005488,binding; GO:000…
BnaA01G0040500ZS	12.48	10.58	11.87	9.41	9.03	8.86	9.28	13.77	12.69	4.75	4.51	4.96	363	343	375	306	312	287	274	438	378	148	132	138	1.22216	5.28077e-18	5.68225e-17	up	0.839292	1.63254e-09	8.29399e-09	false	1.36425	3.41901e-14	3.40243e-13	up	scaffoldA01	2202733	2204545	+	BnaA01G0040500ZS	--	K23260 scopoletin glucosyltransferase [EC:2.4.1.128] | (RefSeq) UDP-glycosyltransferase 73B1 (A)	ko00940: Phenylpropanoid biosynthesis; ko01110: Biosynthesis of secondary metabolites	UDP-glycosyltransferase 73B1 [Brassica napus]	U73B1_ARATH RecName: Full=UDP-glycosyltransferase 73B1; EC=2.4.1.-;	M4D4U1_BRARP RecName: Full=Glycosyltransferase {ECO:0000256|RuleBase:RU362057}; EC=2.4.1.- {ECO:0000256|RuleBase:RU362057};	At4g34131	GO:0080043,quercetin 3-O-glucosyltransferase activity; GO:0080044,quercetin 7-O-glucosyltransferase activity; GO:0003674,molecular_function; GO:0003824,catalytic activity; GO:0008194,UDP-glycosyltransferase activity; GO:0016740,transferase activity; GO:0016757,transferase activity, transferring glycosyl groups; GO:0016758,transferase activity, transferring hexosyl groups; GO:0035251,UDP-glucosylt…
BnaA01G0040600ZS	0.39	0.25	0.36	0.78	0.3	0.18	0.51	0.36	0.42	0.85	0.98	0.58	10	7	10	22	9	5	13	10	11	23	25	14	-1.33968	0.0116045	0.0251343	down	-1.04824	0.053126	0.0895998	false	-0.87904	0.0976354	0.170767	false	scaffoldA01	2205237	2206697	+	BnaA01G0040600ZS	--	K23260 scopoletin glucosyltransferase [EC:2.4.1.128] | (RefSeq) UDP-glycosyltransferase 73B3-like isoform X1 (A)	ko00940: Phenylpropanoid biosynthesis; ko01110: Biosynthesis of secondary metabolites	UDP-glucosyl transferase 73B2 [Brassica napus]	U73B3_ARATH RecName: Full=UDP-glycosyltransferase 73B3; EC=2.4.1.-; AltName: Full=Flavonol 3-O-glucosyltransferase UGT73B3; EC=2.4.1.91;	A0A068F521_BRANA RecName: Full=Glycosyltransferase {ECO:0000256|RuleBase:RU362057}; EC=2.4.1.- {ECO:0000256|RuleBase:RU362057};	At4g34131	GO:0102360,daphnetin 3-O-glucosyltransferase activity; GO:0047893,flavonol 3-O-glucosyltransferase activity; GO:0102425,myricetin 3-O-glucosyltransferase activity; GO:0080043,quercetin 3-O-glucosyltransferase activity; GO:0035251,UDP-glucosyltransferase activity; GO:0071456,cellular response to hypoxia; GO:0006952,defense response; GO:0051707,response to other organism; GO:0003674,molecular_funct…
BnaA01G0041400ZS	73.57	73	78.05	39.67	34.11	37.39	134.3	123.05	128.79	72.13	80.56	89.42	785	868	904	473	432	444	1454	1435	1407	824	864	912	-0.179007	0.0454302	0.0839164	false	-1.22334	2.74814e-38	6.0282e-37	down	0.70315	2.67985e-13	2.48769e-12	false	scaffoldA01	2247262	2248669	+	BnaA01G0041400ZS	--	--	--	uncharacterized protein LOC106370891 [Brassica napus]	COR28_ARATH RecName: Full=Cold-regulated protein 28 {ECO:0000303|PubMed:27837007};	A0A068F634_BRANA SubName: Full=At4g33980-like protein {ECO:0000313|EMBL:AID60116.1};	At4g33980	GO:0005634,nucleus; GO:0045892,negative regulation of transcription, DNA-templated; GO:0042752,regulation of circadian rhythm; GO:2000028,regulation of photoperiodism, flowering; GO:0009737,response to abscisic acid; GO:0009646,response to absence of light; GO:0009637,response to blue light; GO:0009409,response to cold; GO:0010114,response to red light; GO:0048511,rhythmic process; GO:0008152,met…
BnaA01G0042600ZS	0.14	0.4	0.16	0.09	0.11	0.43	0.47	1.21	0.57	32.88	30.72	32.98	4	13	5	3	4	14	14	39	17	1034	907	926	-7.17815	3.93614e-110	4.65143e-108	down	-7.36723	1.29378e-112	1.33059e-110	down	-5.37903	3.29596e-47	1.57527e-45	down	scaffoldA01	2302763	2308437	+	BnaA01G0042600ZS	--	K13356 alcohol-forming fatty acyl-CoA reductase [EC:1.2.1.84] | (RefSeq) fatty acyl-CoA reductase 3 (A)	ko00073: Cutin, suberine and wax biosynthesis; ko04146: Peroxisome	PREDICTED: fatty acyl-CoA reductase 3 [Brassica rapa]	FACR3_ARATH RecName: Full=Fatty acyl-CoA reductase 3 {ECO:0000305}; EC=1.2.1.84 {ECO:0000269|PubMed:16980563, ECO:0000269|PubMed:19062129}; AltName: Full=Protein ECERIFERUM 4;	A0A1I7PIH4_BRANA RecName: Full=Fatty acyl-CoA reductase {ECO:0000256|RuleBase:RU363097}; EC=1.2.1.84 {ECO:0000256|RuleBase:RU363097};	At4g33790	GO:0005783,endoplasmic reticulum; GO:0043231,intracellular membrane-bounded organelle; GO:0102965,alcohol-forming fatty acyl-CoA reductase activity; GO:0080019,fatty-acyl-CoA reductase (alcohol-forming) activity; GO:0006629,lipid metabolic process; GO:0035336,long-chain fatty-acyl-CoA metabolic process; GO:0010345,suberin biosynthetic process; GO:0010025,wax biosynthetic process; GO:0003674,molec…
BnaA01G0042800ZS	12.26	11	10.98	6.84	5.77	5.84	17.76	11.95	14.59	11.73	13.19	14.49	247	247	240	154	138	131	363	263	301	253	267	279	-0.274205	0.0425138	0.0791514	false	-1.19431	4.25335e-16	3.64389e-15	down	0.193764	0.214313	0.323984	false	scaffoldA01	2314652	2317129	+	BnaA01G0042800ZS	--	K00913 inositol-1,3,4-trisphosphate 5/6-kinase / inositol-tetrakisphosphate 1-kinase [EC:2.7.1.159 2.7.1.134] | (RefSeq) inositol-tetrakisphosphate 1-kinase 2 (A)	ko00562: Inositol phosphate metabolism; ko01100: Metabolic pathways; ko04070: Phosphatidylinositol signaling system	inositol-tetrakisphosphate 1-kinase 2 [Brassica napus]	ITPK2_ARATH RecName: Full=Inositol-tetrakisphosphate 1-kinase 2; EC=2.7.1.134 {ECO:0000269|PubMed:17698066}; AltName: Full=Inositol 1,3,4-trisphosphate 5/6-kinase 2; Short=AtItpk-2; Short=Inositol-triphosphate 5/6-kinase 2; Short=Ins(1,3,4)P(3) 5/6-kinase 2; EC=2.7.1.159 {ECO:0000269|PubMed:17698066};	M4D4R4_BRARP RecName: Full=Inositol-tetrakisphosphate 1-kinase {ECO:0000256|PIRNR:PIRNR038186}; EC=2.7.1.134 {ECO:0000256|PIRNR:PIRNR038186};	At4g33770	GO:0005737,cytoplasm; GO:0005524,ATP binding; GO:0047325,inositol tetrakisphosphate 1-kinase activity; GO:0052726,inositol-1,3,4-trisphosphate 5-kinase activity; GO:0052725,inositol-1,3,4-trisphosphate 6-kinase activity; GO:0000287,magnesium ion binding; GO:0052746,inositol phosphorylation; GO:0032957,inositol trisphosphate metabolic process; GO:0010214,seed coat development; GO:0000166,nucleotid…
BnaA01G0043000ZS	0.7	1.02	0.93	1.37	1.07	1.73	0.86	0.56	0.43	0.94	0.91	0.73	16	26	23	35	29	44	20	14	10	23	21	16	-0.0390932	0.927958	0.952288	false	0.580291	0.129628	0.194174	false	-0.46507	0.360636	0.486224	false	scaffoldA01	2323221	2324540	-	BnaA01G0043000ZS	--	--	--	cilia- and flagella-associated protein 251 [Brassica napus]	--	A0A3P5ZN23_BRACM SubName: Full=Uncharacterized protein {ECO:0000313|EMBL:VDC73940.1};	At4g33740	GO:0016021,integral component of membrane; GO:0005575,cellular_component; GO:0016020,membrane; GO:0031224,intrinsic component of membrane; GO:0044425,membrane part
BnaA01G0043400ZS	8.83	6.52	5.02	13.24	15.97	12.36	4.09	7.36	4.06	13.34	10.59	16.57	34	28	21	57	73	53	16	31	16	55	41	61	-1.06703	0.00146162	0.00381235	down	-0.0597346	0.825794	0.871638	false	-1.34322	0.000485386	0.00150833	down	scaffoldA01	2346157	2346569	+	BnaA01G0043400ZS	--	--	--	--	--	A0A0D3A269_BRAOL SubName: Full=Uncharacterized protein {ECO:0000313|EnsemblPlants:Bo1g007950.1};	--	GO:0016021,integral component of membrane; GO:0005575,cellular_component; GO:0016020,membrane; GO:0031224,intrinsic component of membrane; GO:0044425,membrane part
BnaA01G0043600ZS	42.83	49.57	44.25	22.93	17.03	19.78	36.29	33.14	33.23	26.92	36.64	32.24	214	276	240	128	101	110	184	181	170	144	184	154	0.443051	0.00436926	0.0103525	false	-0.782144	1.62249e-05	5.21189e-05	false	0.130015	0.462104	0.586189	false	scaffoldA01	2353450	2353941	+	BnaA01G0043600ZS	--	--	--	PREDICTED: costars family protein ST45-2 [Brassica rapa]	COSA_EUTHA RecName: Full=Costars family protein ST45-2;	A0A398AQK3_BRACM RecName: Full=Costars domain-containing protein {ECO:0000259|SMART:SM01283};	At4g33640	--
BnaA01G0043700ZS	11.9	10.76	10.6	5.67	4.19	6.22	11.44	7.94	8.86	4.65	5.72	6.22	122	123	118	65	51	71	119	89	93	51	59	61	0.933954	2.36492e-05	8.10052e-05	false	-0.145636	0.578721	0.665041	false	0.793895	0.00169727	0.00476177	false	scaffoldA01	2354702	2355882	+	BnaA01G0043700ZS	--	--	--	PREDICTED: uncharacterized protein LOC103845772 [Brassica rapa]	--	M4D4Q2_BRARP SubName: Full=Uncharacterized protein {ECO:0000313|EnsemblPlants:Bra011456.1-P};	At4g33620	GO:0016021,integral component of membrane; GO:0005774,vacuolar membrane; GO:0005575,cellular_component; GO:0016020,membrane; GO:0031224,intrinsic component of membrane; GO:0044425,membrane part; GO:0005622,intracellular; GO:0005773,vacuole; GO:0005623,cell; GO:0005737,cytoplasm; GO:0043231,intracellular membrane-bounded organelle; GO:0031090,organelle membrane; GO:0043226,organelle; GO:0043227,me…
BnaA01G0044200ZS	1.27	1.61	1.73	3.7	3.54	3.05	1.37	1.4	1.32	1.7	1.55	2.13	63	89	93	205	208	168	69	76	67	90	77	101	-0.289432	0.203737	0.299488	false	0.837958	4.16477e-06	1.45155e-05	false	-0.360482	0.140388	0.230426	false	scaffoldA01	2372894	2377796	-	BnaA01G0044200ZS	--	K17686 P-type Cu+ transporter [EC:7.2.2.8] | (RefSeq) copper-transporting ATPase PAA1, chloroplastic isoform X1 (A)	ko04016: MAPK signaling pathway - plant	copper-transporting ATPase PAA1, chloroplastic isoform X1 [Brassica napus]	HMA6_ARATH RecName: Full=Copper-transporting ATPase PAA1, chloroplastic; EC=7.2.2.8; AltName: Full=Protein HEAVY METAL ATPASE 6; AltName: Full=Protein glucose insensitive root 1; Flags: Precursor;	M4D4P6_BRARP RecName: Full=HMA domain-containing protein {ECO:0000259|PROSITE:PS50846};	At4g33520	GO:0009507,chloroplast; GO:0009941,chloroplast envelope; GO:0031969,chloroplast membrane; GO:0009570,chloroplast stroma; GO:0016021,integral component of membrane; GO:0005886,plasma membrane; GO:0009536,plastid; GO:0005524,ATP binding; GO:0016531,copper chaperone activity; GO:0005375,copper ion transmembrane transporter activity; GO:0046872,metal ion binding; GO:0043682,copper-transporting ATPase…
BnaA01G0044400ZS	0.79	0.92	1.05	1.29	1.14	1.38	0.57	0.21	0.39	0.33	0.49	0.44	34	44	49	62	58	66	25	10	17	15	21	18	1.07565	0.00427772	0.0101562	up	1.50909	7.76591e-06	2.61193e-05	up	-0.0744205	0.885668	0.923678	false	scaffoldA01	2383526	2387099	+	BnaA01G0044400ZS	--	K17508 protein phosphatase PTC7 [EC:3.1.3.16] | (RefSeq) probable protein phosphatase 2C 55 (A)	--	probable protein phosphatase 2C 62 isoform X1 [Brassica napus]	P2C62_ARATH RecName: Full=Probable protein phosphatase 2C 62; Short=AtPP2C62; EC=3.1.3.16;	A0A3N6QJY5_BRACR RecName: Full=Protein phosphatase {ECO:0000256|RuleBase:RU366020}; EC=3.1.3.16 {ECO:0000256|RuleBase:RU366020}; Flags: Fragment;	At4g33500_1	GO:0009507,chloroplast; GO:0046872,metal ion binding; GO:0106306,NA; GO:0106307,NA; GO:0003674,molecular_function; GO:0005488,binding; GO:0043167,ion binding; GO:0043169,cation binding; GO:0005622,intracellular; GO:0005575,cellular_component; GO:0005623,cell; GO:0005737,cytoplasm; GO:0043231,intracellular membrane-bounded organelle; GO:0009536,plastid; GO:0043226,organelle; GO:0043227,membrane-bo…
BnaA01G0044700ZS	2.91	4.16	3.23	9.32	10.02	9.94	2.34	3.76	3.6	7.83	5.92	7.22	49	78	59	175	200	186	40	69	62	141	100	116	-1.0958	1.45095e-06	5.79511e-06	down	0.377779	0.0251759	0.0461995	false	-1.07801	2.86646e-05	0.000108454	down	scaffoldA01	2393159	2395671	+	BnaA01G0044700ZS	--	--	--	PREDICTED: uncharacterized protein LOC106312847 [Brassica oleracea var. oleracea]	--	A0A3N6S083_BRACR SubName: Full=Uncharacterized protein {ECO:0000313|EMBL:RQM02335.1};	At4g33480	--
BnaA01G0044900ZS	3.49	2.79	1.61	0.69	1.47	1.22	2.1	3.37	4.74	3.08	2.9	0.81	18	16	9	4	9	7	11	19	25	17	15	4	NA	NA	NA	NA	NA	NA	NA	NA	0.612924	0.305252	0.427907	false	scaffoldA01	2399828	2400204	+	BnaA01G0044900ZS	--	--	--	uncharacterized protein LOC106438531 [Brassica napus]	--	A0A398APK4_BRACM SubName: Full=Uncharacterized protein {ECO:0000313|EMBL:RID77550.1};	--	--
BnaA01G0045000ZS	0.91	0.19	1.03	8.13	8.36	7.72	0.69	0.77	0.48	6.59	5.98	4.82	13	3	16	130	142	123	10	12	7	101	86	66	-3.12146	4.22025e-16	4.04275e-15	down	0.371203	0.060667	0.100717	false	-3.13979	1.04111e-15	1.18893e-14	down	scaffoldA01	2400673	2402261	+	BnaA01G0045000ZS	--	K05658 ATP-binding cassette, subfamily B (MDR/TAP), member 1 [EC:7.6.2.2] | (RefSeq) ABC transporter B family member 11 isoform X1 (A)	ko02010: ABC transporters	ABC transporter I family member 10, chloroplastic [Brassica napus]	AB10I_ARATH RecName: Full=ABC transporter I family member 10; Short=ABC transporter ABCI.10; Short=AtABCI10; AltName: Full=Non-intrinsic ABC protein 13; AltName: Full=Protein EMBRYO DEFECTIVE 2751;	M4D4N8_BRARP RecName: Full=ABC transporter domain-containing protein {ECO:0000259|PROSITE:PS50893};	At4g33460	GO:0009941,chloroplast envelope; GO:0009706,chloroplast inner membrane; GO:0005524,ATP binding; GO:0042626,ATPase activity, coupled to transmembrane movement of substances; GO:0009658,chloroplast organization; GO:0055076,transition metal ion homeostasis; GO:0000166,nucleotide binding; GO:0003674,molecular_function; GO:0005488,binding; GO:0008144,drug binding; GO:0017076,purine nucleotide binding;…
BnaA01G0045400ZS	4.08	5.12	5.14	1.34	1.62	1.51	5.68	2.03	1.76	1.18	1.49	1.32	68	95	93	25	32	28	96	37	30	21	25	21	1.77664	3.23522e-09	1.74407e-08	up	0.0659854	0.863603	0.900556	false	1.25836	0.00366381	0.00958357	up	scaffoldA01	2421443	2423089	-	BnaA01G0045400ZS	--	K00430 peroxidase [EC:1.11.1.7] | (RefSeq) peroxidase 47 (A)	ko00940: Phenylpropanoid biosynthesis; ko01100: Metabolic pathways; ko01110: Biosynthesis of secondary metabolites	PREDICTED: peroxidase 47 [Brassica rapa]	PER47_ARATH RecName: Full=Peroxidase 47; Short=Atperox P47; EC=1.11.1.7; AltName: Full=ATP32; Flags: Precursor;	A0A3P5Z1P3_BRACM RecName: Full=Peroxidase {ECO:0000256|ARBA:ARBA00012313, ECO:0000256|RuleBase:RU362060}; EC=1.11.1.7 {ECO:0000256|ARBA:ARBA00012313, ECO:0000256|RuleBase:RU362060};	At4g33420	GO:0005576,extracellular region; GO:0009505,plant-type cell wall; GO:0009506,plasmodesma; GO:0020037,heme binding; GO:0046872,metal ion binding; GO:0004601,peroxidase activity; GO:0042744,hydrogen peroxide catabolic process; GO:0006979,response to oxidative stress; GO:0003674,molecular_function; GO:0005488,binding; GO:0046906,tetrapyrrole binding; GO:0048037,cofactor binding; GO:0097159,organic c…
BnaA01G0045500ZS	0.41	0.32	0.14	3.78	4.21	3.24	0.15	0	0.05	2.89	2.92	4.1	8	7	3	82	97	70	3	0	1	60	57	76	-3.5759	3.67576e-15	3.30864e-14	down	0.0856802	0.721445	0.787528	false	-5.61668	2.05248e-12	1.75945e-11	down	scaffoldA01	2433664	2434985	-	BnaA01G0045500ZS	--	K09598 signal peptide peptidase-like 3 [EC:3.4.23.-] | (RefSeq) signal peptide peptidase-like 1 (A)	--	signal peptide peptidase-like 1 [Brassica napus]	SIPL1_ARATH RecName: Full=Signal peptide peptidase-like 1; Short=AtSPPL1; EC=3.4.23.-;	M4D4N3_BRARP SubName: Full=Uncharacterized protein {ECO:0000313|EnsemblPlants:Bra011437.1-P};	At4g33410	GO:0005768,endosome; GO:0010008,endosome membrane; GO:0005794,Golgi apparatus; GO:0030660,Golgi-associated vesicle membrane; GO:0071458,integral component of cytoplasmic side of endoplasmic reticulum membrane; GO:0071556,integral component of lumenal side of endoplasmic reticulum membrane; GO:0005802,trans-Golgi network; GO:0042500,aspartic endopeptidase activity, intramembrane cleaving; GO:00336…
BnaA01G0045600ZS	0.05	0.07	0	0.49	0.33	0.53	0.08	0	0.15	0.05	0.13	0.11	2	3	0	21	15	23	3	0	6	2	5	4	NA	NA	NA	NA	2.14906	0.00139199	0.0033488	up	NA	NA	NA	NA	scaffoldA01	2439796	2442307	+	BnaA01G0045600ZS	--	--	--	PREDICTED: protein CYPRO4 [Brassica rapa]	CYPR4_CYNCA RecName: Full=Protein CYPRO4;	M4D4N2_BRARP RecName: Full=VID27 domain-containing protein {ECO:0000259|Pfam:PF08553};	At4g33400	--
BnaA01G0045700ZS	1.34	1.66	1.72	1.04	1.19	0.94	1.34	0.86	0.91	0.54	0.91	0.5	81	112	113	70	85	63	82	57	56	35	55	29	1.2073	7.58018e-06	2.77229e-05	up	0.597561	0.0373322	0.0656855	false	0.694869	0.0322065	0.0662372	false	scaffoldA01	2442446	2447712	-	BnaA01G0045700ZS	--	K20782 hydroxyproline O-arabinosyltransferase [EC:2.4.2.58] | (RefSeq) CGL25; predicted protein (A)	ko00514: Other types of O-glycan biosynthesis	protein WEAK CHLOROPLAST MOVEMENT UNDER BLUE LIGHT-like 1 [Brassica napus]	WEL1_ARATH RecName: Full=Protein WEAK CHLOROPLAST MOVEMENT UNDER BLUE LIGHT-like 1; Short=Protein WEL1;	A0A3P5ZN49_BRACM SubName: Full=Uncharacterized protein {ECO:0000313|EMBL:VDC73970.1};	At4g33380	GO:0005829,cytosol; GO:0009904,chloroplast accumulation movement; GO:0009903,chloroplast avoidance movement; GO:0006996,organelle organization; GO:0008150,biological_process; GO:0009657,plastid organization; GO:0009658,chloroplast organization; GO:0009902,chloroplast relocation; GO:0009987,cellular process; GO:0016043,cellular component organization; GO:0019750,chloroplast localization; GO:005117…
BnaA01G0046000ZS	1.05	1.17	0.9	1.17	1.28	1.62	1.08	0.9	0.98	0.46	0.3	0.44	45	56	42	56	65	77	47	42	43	21	13	18	1.30767	0.000415303	0.00119153	up	1.65532	1.29755e-06	4.81916e-06	up	1.32641	0.000749848	0.00225048	up	scaffoldA01	2456705	2460480	+	BnaA01G0046000ZS	--	K13457 disease resistance protein RPM1 | (RefSeq) disease resistance protein RPM1 (A)	ko04626: Plant-pathogen interaction	PREDICTED: probable disease resistance protein At4g33300 [Brassica rapa]	DRL29_ARATH RecName: Full=Probable disease resistance protein At4g33300;	A0A398ALG4_BRACM RecName: Full=RPW8 domain-containing protein {ECO:0000259|PROSITE:PS51153};	At4g33300	GO:0048046,apoplast; GO:0043531,ADP binding; GO:0005524,ATP binding; GO:0042742,defense response to bacterium; GO:0000166,nucleotide binding; GO:0003674,molecular_function; GO:0005488,binding; GO:0017076,purine nucleotide binding; GO:0030554,adenyl nucleotide binding; GO:0032553,ribonucleotide binding; GO:0032555,purine ribonucleotide binding; GO:0032559,adenyl ribonucleotide binding; GO:0036094,…
BnaA01G0047800ZS	1.81	2.03	1.46	5.66	6.67	5.28	1.34	0.62	1.1	10.56	12.14	21.28	8	10	7	28	35	26	6	3	5	50	54	90	-3.12015	4.09109e-13	3.15352e-12	down	-1.41271	1.11362e-05	3.67537e-05	down	-3.8224	3.57425e-13	3.28962e-12	down	scaffoldA01	2541407	2541857	-	BnaA01G0047800ZS	--	K17968 TRIAP1/MDM35 family protein | (RefSeq) uncharacterized protein At4g33100 (A)	--	PREDICTED: uncharacterized protein At4g33100 [Brassica rapa]	Y4331_ARATH RecName: Full=Uncharacterized protein At4g33100;	A0A3P5ZM99_BRACM SubName: Full=Uncharacterized protein {ECO:0000313|EMBL:VDC73991.1};	At4g33100	--
BnaA01G0048000ZS	8.28	8.99	8.3	10.35	11.67	10.16	7.1	10.75	7.98	19.74	17.28	17.51	224	271	244	313	375	306	195	318	221	572	470	453	-1.1668	7.27934e-23	1.01758e-21	down	-0.863145	4.07012e-15	3.25513e-14	false	-1.04423	9.60623e-11	6.9918e-10	down	scaffoldA01	2547600	2551836	-	BnaA01G0048000ZS	--	K08790 serine/threonine kinase 38 [EC:2.7.11.1] | (RefSeq) serine/threonine-protein kinase tricorner (A)	--	PREDICTED: serine/threonine-protein kinase tricorner [Brassica rapa]	IRE_ARATH RecName: Full=Probable serine/threonine protein kinase IRE {ECO:0000305}; EC=2.7.11.1 {ECO:0000305}; AltName: Full=Protein INCOMPLETE ROOT HAIR ELONGATION {ECO:0000303|PubMed:12000677}; Short=AtIRE {ECO:0000303|PubMed:17237187};	M4D4K7_BRARP SubName: Full=Uncharacterized protein {ECO:0000313|EnsemblPlants:Bra011411.1-P};	At4g33080	GO:0005524,ATP binding; GO:0016301,kinase activity; GO:0046872,metal ion binding; GO:0106310,NA; GO:0004674,protein serine/threonine kinase activity; GO:0106311,NA; GO:0035556,intracellular signal transduction; GO:0018105,peptidyl-serine phosphorylation; GO:0040008,regulation of growth; GO:0009826,unidimensional cell growth; GO:0000166,nucleotide binding; GO:0003674,molecular_function; GO:0005488…
BnaA01G0048400ZS	2.41	2.41	2.48	3.27	2.16	2.88	1.7	1.54	2.55	0.3	0.16	0.76	60	67	67	91	64	80	43	42	65	8	4	18	2.53146	1.23341e-09	6.93707e-09	up	2.69004	3.39379e-11	2.01894e-10	up	2.29684	2.01219e-06	8.84074e-06	up	scaffoldA01	2571942	2573862	-	BnaA01G0048400ZS	--	K06118 UDP-sulfoquinovose synthase [EC:3.13.1.1] | (RefSeq) UDP-sulfoquinovose synthase, chloroplastic (A)	ko00520: Amino sugar and nucleotide sugar metabolism; ko00561: Glycerolipid metabolism; ko01100: Metabolic pathways	PREDICTED: UDP-sulfoquinovose synthase, chloroplastic [Brassica rapa]	SQD1_ARATH RecName: Full=UDP-sulfoquinovose synthase, chloroplastic; EC=3.13.1.1; AltName: Full=Sulfite:UDP-glucose sulfotransferase; AltName: Full=Sulfolipid biosynthesis protein; Flags: Precursor;	A0A398APP3_BRACM RecName: Full=Epimerase domain-containing protein {ECO:0000259|Pfam:PF01370};	At4g33030	GO:0009507,chloroplast; GO:0005886,plasma membrane; GO:0008146,sulfotransferase activity; GO:0046507,UDPsulfoquinovose synthase activity; GO:0008270,zinc ion binding; GO:0016036,cellular response to phosphate starvation; GO:0009247,glycolipid biosynthetic process; GO:0046506,sulfolipid biosynthetic process; GO:0003674,molecular_function; GO:0003824,catalytic activity; GO:0016740,transferase activ…
BnaA01G0048700ZS	10.22	11.72	11.68	7.63	8.48	9.53	10.53	11.18	8.26	16.29	17.89	17.29	133	170	165	111	131	138	139	159	110	227	234	215	-0.684985	4.71365e-06	1.77078e-05	false	-1.10636	4.93003e-13	3.40252e-12	down	-0.749821	1.96825e-05	7.60151e-05	false	scaffoldA01	2587445	2588993	-	BnaA01G0048700ZS	--	K06268 serine/threonine-protein phosphatase 2B regulatory subunit | (RefSeq) calcineurin B-like protein 10 (A)	--	PREDICTED: calcineurin B-like protein 10 [Brassica rapa]	CNBLA_ARATH RecName: Full=Calcineurin B-like protein 10; AltName: Full=SOS3-like calcium binding protein 8; Short=SCaBP8;	A0A398AQH4_BRACM SubName: Full=Uncharacterized protein {ECO:0000313|EMBL:RID77593.1};	At4g33000	GO:0005737,cytoplasm; GO:0005768,endosome; GO:0009705,plant-type vacuole membrane; GO:0005886,plasma membrane; GO:0005509,calcium ion binding; GO:0042538,hyperosmotic salinity response; GO:0050801,ion homeostasis; GO:0043266,regulation of potassium ion transport; GO:0003674,molecular_function; GO:0005488,binding; GO:0046872,metal ion binding; GO:0043167,ion binding; GO:0043169,cation binding; GO:…
BnaA01G0048800ZS	0.37	0.18	0.68	0.74	0.38	0.92	0.57	0.41	0.76	0.92	1.23	1.94	9	5	18	20	11	25	14	11	19	24	30	45	-1.79172	0.000288978	0.000848108	down	-1.10123	0.00947745	0.0192802	down	-1.19558	0.0103203	0.0242695	down	scaffoldA01	2592961	2594639	+	BnaA01G0048800ZS	--	--	--	PREDICTED: homeobox protein ATH1 [Brassica rapa]	ATH1_ARATH RecName: Full=Homeobox protein ATH1;	M4D4J9_BRARP RecName: Full=Homeobox domain-containing protein {ECO:0000259|PROSITE:PS50071};	At4g32980	GO:0005634,nucleus; GO:0003677,DNA binding; GO:0003700,DNA-binding transcription factor activity; GO:0000981,DNA-binding transcription factor activity, RNA polymerase II-specific; GO:0000978,RNA polymerase II proximal promoter sequence-specific DNA binding; GO:0043565,sequence-specific DNA binding; GO:0010227,floral organ abscission; GO:0010073,meristem maintenance; GO:0008285,negative regulation…
BnaA01G0049100ZS	187.83	210.3	194.81	309.02	304.52	300.92	266.63	300.9	298.07	397.65	363.79	374.96	4057	5062	4568	7458	7807	7234	5844	7104	6592	9196	7898	7742	-1.01203	1.46186e-56	6.27251e-55	down	-0.416033	6.32146e-17	5.70856e-16	false	-0.362439	3.09515e-05	0.000116585	false	scaffoldA01	2611380	2613755	+	BnaA01G0049100ZS	--	K01369 legumain [EC:3.4.22.34] | (RefSeq) vacuolar-processing enzyme gamma-isozyme-like (A)	--	vacuolar-processing enzyme gamma-isozyme-like [Brassica napus]	VPEG_ARATH RecName: Full=Vacuolar-processing enzyme gamma-isozyme; EC=3.4.22.34 {ECO:0000250|UniProtKB:Q84LM2}; AltName: Full=Asparaginyl endopeptidase gamma-VPE {ECO:0000305}; AltName: Full=Gamma-VPE; Flags: Precursor;	A0A398AIK3_BRACM SubName: Full=Uncharacterized protein {ECO:0000313|EMBL:RID77599.1};	At4g32940	GO:0000323,lytic vacuole; GO:0000326,protein storage vacuole; GO:0004197,cysteine-type endopeptidase activity; GO:0004175,endopeptidase activity; GO:0010150,leaf senescence; GO:0051603,proteolysis involved in cellular protein catabolic process; GO:0009723,response to ethylene; GO:0009753,response to jasmonic acid; GO:0009751,response to salicylic acid; GO:0009611,response to wounding; GO:0006624,…
BnaA01G0049500ZS	6.04	6.67	5.29	5.94	8.26	6.41	4.39	3.71	3.87	2.22	3.94	1.86	61	75	58	67	99	72	45	41	40	24	40	18	1.09258	0.00082956	0.00226125	up	1.26048	5.73569e-05	0.000171139	up	0.603995	0.112263	0.19181	false	scaffoldA01	2629504	2631323	+	BnaA01G0049500ZS	--	K04794 peptidyl-tRNA hydrolase, PTH2 family [EC:3.1.1.29] | (RefSeq) peptidyl-tRNA hydrolase 2, mitochondrial (A)	--	PREDICTED: peptidyl-tRNA hydrolase 2, mitochondrial [Brassica rapa]	--	M4D4J0_BRARP RecName: Full=Aminoacyl-tRNA hydrolase {ECO:0000256|ARBA:ARBA00013260}; EC=3.1.1.29 {ECO:0000256|ARBA:ARBA00013260};	At4g32900	GO:0005829,cytosol; GO:0005739,mitochondrion; GO:0004045,aminoacyl-tRNA hydrolase activity; GO:0003674,molecular_function; GO:0003824,catalytic activity; GO:0016787,hydrolase activity; GO:0016788,hydrolase activity, acting on ester bonds; GO:0052689,carboxylic ester hydrolase activity; GO:0140098,catalytic activity, acting on RNA; GO:0140101,catalytic activity, acting on a tRNA; GO:0005622,intrac…
BnaA01G0049700ZS	0.28	0.2	0.22	0.07	0.17	0.11	0.38	0.15	0.16	0.32	0.42	0.52	14	11	12	4	10	6	19	8	8	17	21	25	-0.920304	0.0590983	0.105352	false	-1.94271	0.000526298	0.001363	down	-0.875735	0.110515	0.189281	false	scaffoldA01	2641552	2646860	+	BnaA01G0049700ZS	--	K09338 homeobox-leucine zipper protein | (RefSeq) homeobox-leucine zipper protein ATHB-8 (A)	--	PREDICTED: homeobox-leucine zipper protein ATHB-8 [Brassica rapa]	ATHB8_ARATH RecName: Full=Homeobox-leucine zipper protein ATHB-8; AltName: Full=HD-ZIP protein ATHB-8; AltName: Full=Homeodomain transcription factor ATHB-8;	M4D4I8_BRARP SubName: Full=Uncharacterized protein {ECO:0000313|EnsemblPlants:Bra011392.1-P};	At4g32880	GO:0005634,nucleus; GO:0003700,DNA-binding transcription factor activity; GO:0008289,lipid binding; GO:0000976,transcription regulatory region sequence-specific DNA binding; GO:0030154,cell differentiation; GO:0010014,meristem initiation; GO:0045597,positive regulation of cell differentiation; GO:0008284,positive regulation of cell proliferation; GO:0010072,primary shoot apical meristem specifica…
BnaA01G0050200ZS	3.29	3.62	4.84	1.86	1.32	1.27	1.31	1.08	1.15	1.32	1.52	2.46	84	103	134	53	40	36	34	30	30	36	39	60	1.08535	5.38895e-05	0.000175735	up	-0.34771	0.276769	0.36711	false	-0.550285	0.125824	0.210472	false	scaffoldA01	2661315	2664262	+	BnaA01G0050200ZS	--	K00850 6-phosphofructokinase 1 [EC:2.7.1.11] | (RefSeq) ATP-dependent 6-phosphofructokinase 6 (A)	ko00010: Glycolysis / Gluconeogenesis; ko00030: Pentose phosphate pathway; ko00051: Fructose and mannose metabolism; ko00052: Galactose metabolism; ko01100: Metabolic pathways; ko01110: Biosynthesis of secondary metabolites; ko01200: Carbon metabolism; ko01230: Biosynthesis of amino acids; ko03018: RNA degradation	PREDICTED: ATP-dependent 6-phosphofructokinase 6 [Brassica rapa]	PFKA6_ARATH RecName: Full=ATP-dependent 6-phosphofructokinase 6 {ECO:0000255|HAMAP-Rule:MF_03186}; Short=ATP-PFK 6 {ECO:0000255|HAMAP-Rule:MF_03186}; Short=Phosphofructokinase 6 {ECO:0000255|HAMAP-Rule:MF_03186}; EC=2.7.1.11 {ECO:0000255|HAMAP-Rule:MF_03186}; AltName: Full=Phosphohexokinase 6 {ECO:0000255|HAMAP-Rule:MF_03186};	M4D4I3_BRARP RecName: Full=ATP-dependent 6-phosphofructokinase {ECO:0000256|HAMAP-Rule:MF_03186}; Short=ATP-PFK {ECO:0000256|HAMAP-Rule:MF_03186}; Short=Phosphofructokinase {ECO:0000256|HAMAP-Rule:MF_03186}; EC=2.7.1.11 {ECO:0000256|HAMAP-Rule:MF_03186}; AltName: Full=Phosphohexokinase {ECO:0000256|HAMAP-Rule:MF_03186};	At4g32840	GO:0005737,cytoplasm; GO:0005829,cytosol; GO:0003872,6-phosphofructokinase activity; GO:0005524,ATP binding; GO:0046872,metal ion binding; GO:0006002,fructose 6-phosphate metabolic process; GO:0006096,glycolytic process; GO:0003674,molecular_function; GO:0003824,catalytic activity; GO:0008443,phosphofructokinase activity; GO:0016301,kinase activity; GO:0016740,transferase activity; GO:0016772,tra…
BnaA01G0051100ZS	2.49	3.09	2.42	3.69	4.64	3.55	1.69	1.61	2.02	4.26	5.69	7.15	58	80	61	96	128	92	40	41	48	106	133	159	-1.16216	3.49331e-07	1.49667e-06	down	-0.618364	0.00276462	0.0062971	false	-1.65011	3.18326e-10	2.19674e-09	down	scaffoldA01	2740661	2742920	-	BnaA01G0051100ZS	--	K11090 lupus La protein | (RefSeq) la protein 1-like (A)	--	BnaA01g34740D [Brassica napus]	LA1_ARATH RecName: Full=La protein 1; Short=AtLa1;	A0A078JQJ6_BRANA SubName: Full=BnaA01g34740D protein {ECO:0000313|EMBL:CDY69848.1};	At4g32720	GO:0005618,cell wall; GO:0005829,cytosol; GO:0005730,nucleolus; GO:0005654,nucleoplasm; GO:0005634,nucleus; GO:1990904,ribonucleoprotein complex; GO:0003729,mRNA binding; GO:0003723,RNA binding; GO:0034470,ncRNA processing; GO:0006364,rRNA processing; GO:0003674,molecular_function; GO:0003676,nucleic acid binding; GO:0005488,binding; GO:0097159,organic cyclic compound binding; GO:1901363,heterocy…
BnaA01G0051300ZS	0.72	0.75	0.84	0.41	0.61	0.34	0.68	0.67	0.67	0.83	0.93	0.82	92	107	117	58	93	48	88	93	88	113	120	100	-0.228077	0.239703	0.341438	false	-1.02289	1.1252e-05	3.70999e-05	down	-0.325642	0.127982	0.213452	false	scaffoldA01	2760315	2773320	-	BnaA01G0051300ZS	--	K02349 DNA polymerase theta [EC:2.7.7.7] | (RefSeq) helicase and polymerase-containing protein TEBICHI-like (A)	--	helicase and polymerase-containing protein TEBICHI-like [Brassica napus]	TEB_ARATH RecName: Full=Helicase and polymerase-containing protein TEBICHI; EC=3.6.4.-;	A0A3P5ZI40_BRACM SubName: Full=Uncharacterized protein {ECO:0000313|EMBL:VDC74033.1};	At4g32700	GO:0005737,cytoplasm; GO:0008409,5'-3' exonuclease activity; GO:0005524,ATP binding; GO:0003677,DNA binding; GO:0003887,DNA-directed DNA polymerase activity; GO:0004386,helicase activity; GO:0007049,cell cycle; GO:0051301,cell division; GO:0006261,DNA-dependent DNA replication; GO:1990067,intrachromosomal DNA recombination; GO:0009933,meristem structural organization; GO:0009640,photomorphogenesi…
BnaA01G0051400ZS	3.54	4.71	3.14	4.82	3.73	4.1	3.69	3.37	2.66	6.3	6.71	7.7	52	77	50	79	65	67	55	54	40	99	99	108	-0.931135	7.16127e-05	0.000229959	false	-0.811982	0.000155918	0.000437071	false	-1.06141	2.96037e-05	0.000111782	down	scaffoldA01	2773775	2775619	+	BnaA01G0051400ZS	--	--	--	uncharacterized protein LOC106366464 isoform X2 [Brassica napus]	--	A0A398AIN4_BRACM SubName: Full=Uncharacterized protein {ECO:0000313|EMBL:RID77631.1};	At4g32680	GO:0016021,integral component of membrane; GO:0005575,cellular_component; GO:0016020,membrane; GO:0031224,intrinsic component of membrane; GO:0044425,membrane part
BnaA01G0053500ZS	1.33	0.9	1.69	0.79	0.67	0.61	1.13	1.46	1.46	0.82	0.87	0.94	65	49	90	43	39	33	56	78	73	43	43	44	0.500267	0.0862801	0.145958	false	-0.452892	0.134677	0.200581	false	0.651985	0.024272	0.0516699	false	scaffoldA01	2900469	2904520	-	BnaA01G0053500ZS	--	K21867 potassium channel | (RefSeq) probable potassium channel AKT5 (A)	--	probable potassium channel AKT5 [Brassica napus]	AKT5_ARATH RecName: Full=Probable potassium channel AKT5;	A0A398ALP7_BRACM SubName: Full=Uncharacterized protein {ECO:0000313|EMBL:RID77654.1};	At4g32500	GO:0016021,integral component of membrane; GO:0005249,voltage-gated potassium channel activity; GO:0034765,regulation of ion transmembrane transport; GO:0003674,molecular_function; GO:0046873,metal ion transmembrane transporter activity; GO:0005215,transporter activity; GO:0005216,ion channel activity; GO:0005244,voltage-gated ion channel activity; GO:0005261,cation channel activity; GO:0005267,p…
BnaA01G0053700ZS	6.17	5.18	5.41	16.48	12.33	17.53	2.45	0.82	0.88	18.22	17.93	12.6	62	58	59	185	147	196	25	9	9	196	181	121	-1.61856	5.25055e-14	4.33381e-13	down	-0.180886	0.316501	0.410234	false	-3.54693	2.96758e-26	6.33016e-25	down	scaffoldA01	2910948	2912570	+	BnaA01G0053700ZS	--	--	--	PREDICTED: uncharacterized protein LOC103850912 [Brassica rapa]	--	M4D4E5_BRARP SubName: Full=Uncharacterized protein {ECO:0000313|EnsemblPlants:Bra011349.1-P};	At5g11420	GO:0009505,plant-type cell wall; GO:0005575,cellular_component; GO:0005618,cell wall; GO:0005623,cell; GO:0030312,external encapsulating structure; GO:0044464,cell part; GO:0071944,cell periphery
BnaA01G0053800ZS	13.62	11.08	13.13	8.6	7.38	6.45	3.12	2.9	2.78	27.81	28.36	26.84	129	117	135	91	83	68	30	30	27	282	270	243	-1.20896	1.94089e-15	1.77926e-14	down	-1.98974	2.89449e-34	5.56287e-33	down	-3.20948	3.46519e-46	1.59089e-44	down	scaffoldA01	2912694	2913239	+	BnaA01G0053800ZS	--	K03097 casein kinase II subunit alpha [EC:2.7.11.1] | (RefSeq) casein kinase II subunit alpha-like isoform X2 (A)	ko03008: Ribosome biogenesis in eukaryotes; ko04712: Circadian rhythm - plant	uncharacterized protein LOC106368234 [Brassica napus]	--	A0A398AQX2_BRACM SubName: Full=Uncharacterized protein {ECO:0000313|EMBL:RID77656.1};	At4g32460	--
BnaA01G0054100ZS	2.37	1.99	2.38	0.66	0.83	1.11	2.19	1.96	1.54	0.94	1.15	1.01	96	90	105	30	40	50	90	87	64	41	47	39	1.04701	2.60783e-05	8.88681e-05	up	-0.35656	0.253492	0.341277	false	0.902899	0.00130809	0.00374498	false	scaffoldA01	2930892	2935166	+	BnaA01G0054100ZS	--	K09566 peptidyl-prolyl isomerase G (cyclophilin G) [EC:5.2.1.8] | (RefSeq) peptidyl-prolyl cis-trans isomerase CYP95 isoform X2 (A)	--	PREDICTED: peptidyl-prolyl cis-trans isomerase CYP95 isoform X1 [Brassica rapa]	CYP95_ARATH RecName: Full=Peptidyl-prolyl cis-trans isomerase CYP95; Short=AtCYP95; Short=PPIase CYP95; EC=5.2.1.8; AltName: Full=Cyclophilin-like protein CypRS92;	A0A3P5Z572_BRACM RecName: Full=PPIase cyclophilin-type domain-containing protein {ECO:0000259|PROSITE:PS50072};	At4g32420	GO:0005737,cytoplasm; GO:0005634,nucleus; GO:0016018,cyclosporin A binding; GO:0003755,peptidyl-prolyl cis-trans isomerase activity; GO:0006457,protein folding; GO:0000413,protein peptidyl-prolyl isomerization; GO:0003674,molecular_function; GO:0005488,binding; GO:0008144,drug binding; GO:0033218,amide binding; GO:0042277,peptide binding; GO:0003824,catalytic activity; GO:0016853,isomerase activi…
BnaA01G0054300ZS	2.83	1.77	2.76	2.61	1.39	2.33	1.78	0.86	1.92	3.82	2.82	2.97	36	25	38	37	21	33	23	12	25	52	36	36	-0.466036	0.167123	0.254328	false	-0.711788	0.0378792	0.0665493	false	-1.0569	0.00960436	0.0227772	down	scaffoldA01	2942013	2942920	-	BnaA01G0054300ZS	--	K14684 solute carrier family 25 (mitochondrial phosphate transporter), member 23/24/25/41 | (RefSeq) adenine nucleotide transporter BT1, chloroplastic/mitochondrial-like (A)	--	adenine nucleotide transporter BT1, chloroplastic/mitochondrial-like [Brassica napus]	BRT1_ARATH RecName: Full=Adenine nucleotide transporter BT1, chloroplastic/mitochondrial; AltName: Full=Protein BRITTLE 1 homolog; Short=AtBT1; AltName: Full=Protein EMBRYO DEFECTIVE 104; AltName: Full=Protein EMBRYO DEFECTIVE 42; AltName: Full=Protein SODIUM HYPERSENSITIVE 1; Flags: Precursor;	A0A3P5ZMG8_BRACM SubName: Full=Uncharacterized protein {ECO:0000313|EMBL:VDC74061.1};	At4g32400	GO:0009507,chloroplast; GO:0009941,chloroplast envelope; GO:0009706,chloroplast inner membrane; GO:0016021,integral component of membrane; GO:0005743,mitochondrial inner membrane; GO:0005739,mitochondrion; GO:0005886,plasma membrane; GO:0009536,plastid; GO:0055085,transmembrane transport; GO:0006810,transport; GO:0008150,biological_process; GO:0051179,localization; GO:0051234,establishment of loc…
BnaA01G0054600ZS	4.65	4.97	5.22	2.21	2.1	2.69	5.89	4.66	4.54	2.67	3.15	2.56	179	213	218	95	96	115	230	196	179	110	122	94	0.751616	8.96115e-06	3.24632e-05	false	-0.363643	0.0650691	0.107079	false	0.873733	3.26692e-06	1.39886e-05	false	scaffoldA01	2951604	2954494	-	BnaA01G0054600ZS	--	K15255 ATP-dependent DNA helicase PIF1 [EC:3.6.4.12] | (RefSeq) uncharacterized protein LOC103644601 (A)	--	PREDICTED: uncharacterized protein LOC103851047 [Brassica rapa]	--	A0A398AIR1_BRACM SubName: Full=Uncharacterized protein {ECO:0000313|EMBL:RID77667.1};	At4g32350	GO:0015031,protein transport; GO:0008104,protein localization; GO:0006810,transport; GO:0008150,biological_process; GO:0015833,peptide transport; GO:0033036,macromolecule localization; GO:0042886,amide transport; GO:0045184,establishment of protein localization; GO:0051179,localization; GO:0051234,establishment of localization; GO:0071702,organic substance transport; GO:0071705,nitrogen compound …
BnaA01G0057800ZS	0	0	0	0.21	0	0	0	0	0	5.69	3.96	5.88	0	0	0	1	0	0	0	0	0	26	17	24	-7.0743	3.82464e-08	1.83494e-07	down	-6.23705	1.0368e-06	3.89289e-06	down	-6.9425	1.13332e-07	5.83026e-07	down	scaffoldA01	3122090	3122451	+	BnaA01G0057800ZS	--	--	--	uncharacterized protein LOC106421874 [Brassica napus]	--	A0A3N6RF30_BRACR SubName: Full=Uncharacterized protein {ECO:0000313|EMBL:RQL94521.1};	--	GO:0016021,integral component of membrane; GO:0005575,cellular_component; GO:0016020,membrane; GO:0031224,intrinsic component of membrane; GO:0044425,membrane part
BnaA01G0058400ZS	0.18	0.2	0.32	0.18	0.31	0.2	0.43	0.34	0.24	1.04	0.85	0.64	8	10	16	9	17	10	20	17	11	51	39	28	-1.94266	8.4771e-06	3.08103e-05	down	-1.98458	2.69506e-06	9.60975e-06	down	-1.31136	0.00218096	0.00599165	down	scaffoldA01	3142982	3147252	+	BnaA01G0058400ZS	--	--	--	BTB/POZ domain-containing protein NPY1 [Brassica napus]	NPY1_ARATH RecName: Full=BTB/POZ domain-containing protein NPY1; AltName: Full=Protein ENHANCER OF PINOID; AltName: Full=Protein MACCHI-BOU 4; AltName: Full=Protein NAKED PINS IN YUC MUTANTS 1;	M4D497_BRARP SubName: Full=Uncharacterized protein {ECO:0000313|EnsemblPlants:Bra011301.1-P};	At4g31820	GO:0005770,late endosome; GO:0005886,plasma membrane; GO:0045176,apical protein localization; GO:0010540,basipetal auxin transport; GO:0048825,cotyledon development; GO:0009908,flower development; GO:0010229,inflorescence development; GO:0009911,positive regulation of flower development; GO:0016567,protein ubiquitination; GO:0008104,protein localization; GO:0008150,biological_process; GO:0033036,…
BnaA01G0058600ZS	1.43	1.89	1.83	1.5	1.36	1.56	1.34	1.08	1.09	4.52	5.3	5.96	23	34	32	27	26	28	22	19	18	78	86	92	-1.68358	1.49035e-09	8.31192e-09	down	-1.93793	2.21919e-12	1.45957e-11	down	-2.14007	3.11288e-11	2.38868e-10	down	scaffoldA01	3149852	3151159	-	BnaA01G0058600ZS	--	K18834 WRKY transcription factor 1 | (RefSeq) WRKY49; probable WRKY transcription factor 20-like (A)	ko04626: Plant-pathogen interaction	WRKY transcription factor 18-like [Brassica napus]	WRK18_ARATH RecName: Full=WRKY transcription factor 18; AltName: Full=WRKY DNA-binding protein 18; Short=AtWRKY18;	A0A3P5Z238_BRACM RecName: Full=WRKY domain-containing protein {ECO:0000259|PROSITE:PS50811};	At4g31800_1	GO:0005634,nucleus; GO:0003700,DNA-binding transcription factor activity; GO:0042802,identical protein binding; GO:0043565,sequence-specific DNA binding; GO:0042742,defense response to bacterium; GO:0050832,defense response to fungus; GO:0031347,regulation of defense response; GO:0010200,response to chitin; GO:0002237,response to molecule of bacterial origin; GO:0009751,response to salicylic acid…
BnaA01G0059000ZS	12.74	10.07	11.04	2.9	2.82	4.27	8.51	8.79	8.12	12.9	12.99	12.31	118	104	111	30	31	44	80	89	77	128	121	109	-0.250562	0.18724	0.279253	false	-2.0417	3.20547e-17	2.95111e-16	down	-0.559201	0.00901866	0.021547	false	scaffoldA01	3167733	3169326	-	BnaA01G0059000ZS	--	K07942 ADP-ribosylation factor-like protein 1 | (RefSeq) ADP-ribosylation factor 1 (A)	--	ADP-ribosylation factor 1 [Arabidopsis lyrata subsp. lyrata]	ARF1_BRARP RecName: Full=ADP-ribosylation factor 1;	A0A3P6FUX7_BRAOL SubName: Full=Uncharacterized protein {ECO:0000313|EMBL:VDD48322.1};	Hs4502227	GO:0005794,Golgi apparatus; GO:0005525,GTP binding; GO:0006886,intracellular protein transport; GO:0016192,vesicle-mediated transport; GO:0000166,nucleotide binding; GO:0001882,nucleoside binding; GO:0001883,purine nucleoside binding; GO:0003674,molecular_function; GO:0005488,binding; GO:0017076,purine nucleotide binding; GO:0019001,guanyl nucleotide binding; GO:0032549,ribonucleoside binding; GO…
BnaA01G0059300ZS	16.61	20.16	12	51.88	57.51	55.65	5.52	5.42	6.42	21.11	23.46	23.64	255	345	200	890	1048	951	86	91	101	347	362	347	-0.554888	0.000325457	0.00094822	false	1.17499	2.28605e-38	5.0196e-37	up	-1.94397	6.69899e-32	1.868e-30	down	scaffoldA01	3182095	3183554	-	BnaA01G0059300ZS	--	K22703 hydroxy-3-indolylmethylglucosinolate O-methyltransferase [EC:2.1.1.-] | (RefSeq) indole glucosinolate O-methyltransferase 4 (A)	--	indole glucosinolate O-methyltransferase 4-like [Brassica napus]	IGMT4_ARATH RecName: Full=Indole glucosinolate O-methyltransferase 4 {ECO:0000305}; EC=2.1.1.- {ECO:0000305};	A0A3P6FRX8_BRAOL SubName: Full=Uncharacterized protein {ECO:0000313|EMBL:VDD48325.1};	At1g77520	GO:0008171,O-methyltransferase activity; GO:0046983,protein dimerization activity; GO:0008757,S-adenosylmethionine-dependent methyltransferase activity; GO:0019438,aromatic compound biosynthetic process; GO:0032259,methylation; GO:0003674,molecular_function; GO:0003824,catalytic activity; GO:0008168,methyltransferase activity; GO:0016740,transferase activity; GO:0016741,transferase activity, tran…
BnaA01G0060300ZS	2.55	2.82	2.79	10.46	9.64	9.96	6.37	2.66	4.86	3.77	8.2	7.07	43	53	51	197	193	187	109	49	84	68	139	114	-1.28806	2.41815e-06	9.39859e-06	down	0.564881	0.00656708	0.0138361	false	-0.43134	0.15699	0.252474	false	scaffoldA01	3241238	3242618	+	BnaA01G0060300ZS	--	K13425 WRKY transcription factor 22 | (RefSeq) WRKY transcription factor 22-like (A)	ko04016: MAPK signaling pathway - plant; ko04626: Plant-pathogen interaction	probable WRKY transcription factor 11 isoform X1 [Brassica napus]	WRK11_ARATH RecName: Full=Probable WRKY transcription factor 11; AltName: Full=WRKY DNA-binding protein 11;	C4N0V5_BRANA SubName: Full=WRKY11-1 transcription factor {ECO:0000313|EMBL:ACI14384.1};	At4g31550	GO:0005634,nucleus; GO:0005516,calmodulin binding; GO:0003700,DNA-binding transcription factor activity; GO:0000976,transcription regulatory region sequence-specific DNA binding; GO:0042742,defense response to bacterium; GO:0009682,induced systemic resistance; GO:2000022,regulation of jasmonic acid mediated signaling pathway; GO:0009617,response to bacterium; GO:0010200,response to chitin; GO:000…
BnaA01G0060700ZS	1.12	0.82	1.03	0.29	0.42	0.23	0.95	0.77	1.03	1.15	1.31	1.23	65	53	65	19	29	15	56	49	61	71	76	68	-0.379764	0.124367	0.198972	false	-2.05025	4.67985e-11	2.75195e-10	down	-0.390079	0.144674	0.236148	false	scaffoldA01	3263253	3267350	-	BnaA01G0060700ZS	--	K17301 coatomer subunit beta | (RefSeq) coatomer subunit beta-1-like (A)	--	coatomer subunit beta-1-like [Brassica napus]	COPB1_ARATH RecName: Full=Coatomer subunit beta-1; AltName: Full=Beta-coat protein 1; Short=Beta-COP 1;	A0A398AJ06_BRACM RecName: Full=Coatomer subunit beta {ECO:0000256|PIRNR:PIRNR005727}; AltName: Full=Beta-coat protein {ECO:0000256|PIRNR:PIRNR005727};	At4g31480	GO:0030126,COPI vesicle coat; GO:0005829,cytosol; GO:0000139,Golgi membrane; GO:0005886,plasma membrane; GO:0009506,plasmodesma; GO:0005198,structural molecule activity; GO:0006888,ER to Golgi vesicle-mediated transport; GO:0006891,intra-Golgi vesicle-mediated transport; GO:0006886,intracellular protein transport; GO:0003674,molecular_function; GO:0016192,vesicle-mediated transport; GO:0006810,tr…
BnaA01G0060800ZS	7.94	6.39	7.56	5.01	3.57	3.73	4.27	4.21	5.55	8.09	9.96	7.17	88	79	91	62	47	46	48	51	63	96	111	76	-0.279337	0.203587	0.299297	false	-1.13919	2.86496e-06	1.01833e-05	down	-0.818305	0.00182723	0.0050985	false	scaffoldA01	3267654	3268957	+	BnaA01G0060800ZS	--	K02902 large subunit ribosomal protein L28 | (RefSeq) uncharacterized protein LOC103851814 (A)	ko03010: Ribosome	PREDICTED: uncharacterized protein LOC103851814 [Brassica rapa]	--	M4D471_BRARP SubName: Full=Uncharacterized protein {ECO:0000313|EnsemblPlants:Bra011275.1-P};	At4g31460	GO:0005762,mitochondrial large ribosomal subunit; GO:0003735,structural constituent of ribosome; GO:0006412,translation; GO:0003674,molecular_function; GO:0005198,structural molecule activity; GO:0008152,metabolic process; GO:0006518,peptide metabolic process; GO:0006807,nitrogen compound metabolic process; GO:0008150,biological_process; GO:0009058,biosynthetic process; GO:0009059,macromolecule b…
BnaA01G0061300ZS	8.79	9.66	11.55	11.1	11.19	11.88	12.02	10.28	10.45	20.68	20.61	20.31	129	158	184	182	195	194	179	165	157	325	304	285	-1.11004	1.30959e-14	1.13305e-13	down	-0.952833	6.35328e-14	4.68915e-13	false	-0.885356	3.3287e-09	2.0609e-08	false	scaffoldA01	3279807	3281427	+	BnaA01G0061300ZS	--	K14816 pre-60S factor REI1 | (RefSeq) cytoplasmic 60S subunit biogenesis factor REI1 homolog 1-like (A)	--	cytoplasmic 60S subunit biogenesis factor REI1 homolog 1-like [Brassica napus]	REIL1_ARATH RecName: Full=Cytoplasmic 60S subunit biogenesis factor REI1 homolog 1 {ECO:0000305}; AltName: Full=Protein REI1-LIKE 1 {ECO:0000303|PubMed:24038679}; AltName: Full=pre-60S factor REI1 homolog 1 {ECO:0000305};	A0A398AL95_BRACM RecName: Full=C2H2-type domain-containing protein {ECO:0000259|PROSITE:PS50157};	At4g31420	GO:0005737,cytoplasm; GO:0030687,preribosome, large subunit precursor; GO:0003676,nucleic acid binding; GO:0008270,zinc ion binding; GO:0042273,ribosomal large subunit biogenesis; GO:0003674,molecular_function; GO:0005488,binding; GO:0097159,organic cyclic compound binding; GO:1901363,heterocyclic compound binding; GO:0046872,metal ion binding; GO:0043167,ion binding; GO:0043169,cation binding; G…
BnaA01G0061400ZS	11.88	11.14	12.58	6.35	5.98	4.52	9.73	8.38	8.55	10.6	9.88	9.77	201	210	231	120	120	85	167	155	148	192	168	158	0.160116	0.283251	0.390902	false	-0.946886	8.35006e-08	3.54841e-07	false	-0.157372	0.362101	0.487696	false	scaffoldA01	3281942	3283004	-	BnaA01G0061400ZS	--	K01191 alpha-mannosidase [EC:3.2.1.24] | (RefSeq) alpha-mannosidase At3g26720-like (A)	ko00511: Other glycan degradation	uncharacterized protein LOC106374697 [Brassica napus]	--	A0A398AJ01_BRACM SubName: Full=Uncharacterized protein {ECO:0000313|EMBL:RID77749.1};	At4g31410	--
BnaA01G0062800ZS	2.16	1.58	1.5	1.1	0.71	0.44	0.65	1.37	1.03	0.29	0.75	0.6	49	40	37	28	19	11	15	34	24	7	17	13	1.61937	0.000157626	0.000482312	up	NA	NA	NA	NA	0.953992	0.0741451	0.13563	false	scaffoldA01	3342186	3343757	-	BnaA01G0062800ZS	--	K03168 DNA topoisomerase I [EC:5.6.2.1] | (RefSeq) hypothetical protein (A)	--	uncharacterized protein LOC106354714 isoform X1 [Brassica napus]	--	A0A3P5ZIH3_BRACM RecName: Full=Omega-protein {ECO:0000256|ARBA:ARBA00014670}; EC=5.6.2.1 {ECO:0000256|ARBA:ARBA00012891}; AltName: Full=Relaxing enzyme {ECO:0000256|ARBA:ARBA00017735}; AltName: Full=Swivelase {ECO:0000256|ARBA:ARBA00021941}; AltName: Full=Untwisting enzyme {ECO:0000256|ARBA:ARBA00018658};	At4g31210_1	GO:0005694,chromosome; GO:0003677,DNA binding; GO:0003917,DNA topoisomerase type I activity; GO:0046872,metal ion binding; GO:0006265,DNA topological change; GO:0003674,molecular_function; GO:0003676,nucleic acid binding; GO:0005488,binding; GO:0097159,organic cyclic compound binding; GO:1901363,heterocyclic compound binding; GO:0003824,catalytic activity; GO:0003916,DNA topoisomerase activity; G…
BnaA01G0063200ZS	16.57	15.68	17.64	6.98	6.36	6.84	16.33	14.22	12.59	18.19	16.87	19.02	257	271	297	121	117	118	257	241	200	302	263	282	-0.189471	0.137888	0.216795	false	-1.52513	9.58068e-26	1.33992e-24	down	-0.299502	0.0454667	0.0892888	false	scaffoldA01	3353317	3354210	-	BnaA01G0063200ZS	--	K19893 glucan endo-1,3-beta-glucosidase 5/6 [EC:3.2.1.39] | (RefSeq) glucan endo-1,3-beta-glucosidase 5-like (A)	ko00500: Starch and sucrose metabolism; ko01100: Metabolic pathways	glucan endo-1,3-beta-glucosidase 5-like [Brassica napus]	E135_ARATH RecName: Full=Glucan endo-1,3-beta-glucosidase 5; EC=3.2.1.39; AltName: Full=(1->3)-beta-glucan endohydrolase 5; Short=(1->3)-beta-glucanase 5; AltName: Full=Beta-1,3-endoglucanase 5; Short=Beta-1,3-glucanase 5; Flags: Precursor;	A0A078GRY1_BRANA RecName: Full=Glucan endo-1,3-beta-D-glucosidase {ECO:0000256|ARBA:ARBA00012780}; EC=3.2.1.39 {ECO:0000256|ARBA:ARBA00012780};	At4g31140	GO:0031225,anchored component of membrane; GO:0046658,anchored component of plasma membrane; GO:0005886,plasma membrane; GO:0009506,plasmodesma; GO:0005773,vacuole; GO:0042973,glucan endo-1,3-beta-D-glucosidase activity; GO:0005975,carbohydrate metabolic process; GO:0006952,defense response; GO:0003674,molecular_function; GO:0003824,catalytic activity; GO:0004553,hydrolase activity, hydrolyzing O…
BnaA01G0064200ZS	2.15	2.21	2.14	6.52	5.04	5.94	1.7	1.19	1.27	2.86	2.84	2.61	61	70	66	207	170	188	49	37	37	87	81	71	-0.429059	0.0635133	0.112091	false	0.970183	1.31501e-07	5.48003e-07	false	-0.975367	0.000489985	0.00152108	false	scaffoldA01	3393019	3395209	-	BnaA01G0064200ZS	--	--	--	BnaA01g06120D [Brassica napus]	CB60F_ARATH RecName: Full=Calmodulin-binding protein 60 F {ECO:0000303|PubMed:11782485};	A0A078GSV7_BRANA SubName: Full=BnaA01g06120D protein {ECO:0000313|EMBL:CDY28237.1};	At4g31000	GO:0005634,nucleus; GO:0005516,calmodulin binding; GO:0003700,DNA-binding transcription factor activity; GO:0043565,sequence-specific DNA binding; GO:0080142,regulation of salicylic acid biosynthetic process; GO:0005515,protein binding; GO:0003674,molecular_function; GO:0005488,binding; GO:0140110,transcription regulator activity; GO:0003676,nucleic acid binding; GO:0003677,DNA binding; GO:009715…
BnaA01G0064600ZS	15.08	17.12	17.38	25.08	26.17	21.59	19.95	19.53	19.71	9.13	7.33	10.16	219	277	274	407	451	349	294	310	293	142	107	141	0.82545	3.37786e-07	1.44994e-06	false	1.35203	2.64365e-20	2.90095e-19	up	1.18186	1.41566e-12	1.23366e-11	up	scaffoldA01	3399304	3403393	-	BnaA01G0064600ZS	--	--	--	uncharacterized protein LOC106382500 [Brassica napus]	--	M4D434_BRARP SubName: Full=Uncharacterized protein {ECO:0000313|EnsemblPlants:Bra011238.1-P};	At4g30990	--
BnaA01G0064800ZS	190.85	177.54	190.36	476	474.38	466.82	176.32	177.18	179.17	255.27	250.46	247.98	6523	6762	7063	18178	19244	17757	6115	6619	6270	9341	8604	8102	-0.505144	4.36843e-20	5.30131e-19	false	0.808871	7.21343e-86	4.8437e-84	false	-0.471957	2.1054e-11	1.64457e-10	false	scaffoldA01	3434767	3436736	-	BnaA01G0064800ZS	--	K07198 5'-AMP-activated protein kinase, catalytic alpha subunit [EC:2.7.11.11] | (RefSeq) CBL-interacting serine/threonine-protein kinase 6 (A)	--	CBL-interacting serine/threonine-protein kinase 6-like [Brassica napus]	CIPK6_ARATH RecName: Full=CBL-interacting serine/threonine-protein kinase 6; EC=2.7.11.1; AltName: Full=SNF1-related kinase 3.14; AltName: Full=SOS2-like protein kinase PKS4; AltName: Full=SOS3-interacting protein 3;	M4D432_BRARP RecName: Full=Non-specific serine/threonine protein kinase {ECO:0000256|ARBA:ARBA00012513}; EC=2.7.11.1 {ECO:0000256|ARBA:ARBA00012513};	At4g30960	GO:0005783,endoplasmic reticulum; GO:0005524,ATP binding; GO:0106310,NA; GO:0106311,NA; GO:0010540,basipetal auxin transport; GO:0042538,hyperosmotic salinity response; GO:0007275,multicellular organism development; GO:0009651,response to salt stress; GO:0009414,response to water deprivation; GO:0007165,signal transduction; GO:0000166,nucleotide binding; GO:0003674,molecular_function; GO:0005488,…
BnaA01G0065100ZS	11.21	12.58	8.95	12.83	13.64	13.68	9.69	9.75	9.88	6.4	5.9	5.25	391	489	339	500	565	531	343	372	353	239	207	175	0.824344	1.75063e-08	8.70504e-08	false	1.08896	1.05164e-20	1.17603e-19	up	0.767177	1.2568e-07	6.4355e-07	false	scaffoldA01	3453177	3455960	+	BnaA01G0065100ZS	--	K01255 leucyl aminopeptidase [EC:3.4.11.1] | (RefSeq) leucine aminopeptidase 2, chloroplastic-like (A)	ko00480: Glutathione metabolism; ko01100: Metabolic pathways	leucine aminopeptidase 2, chloroplastic-like [Brassica napus]	AMPL2_ARATH RecName: Full=Leucine aminopeptidase 2, chloroplastic; EC=3.4.11.1; AltName: Full=Leucyl aminopeptidase 2; Short=AtLAP2 {ECO:0000303|PubMed:22493451}; AltName: Full=Proline aminopeptidase 2; EC=3.4.11.5; AltName: Full=Prolyl aminopeptidase 2; Flags: Precursor;	M4D428_BRARP RecName: Full=CYTOSOL_AP domain-containing protein {ECO:0000259|PROSITE:PS00631};	At4g30920	GO:0009507,chloroplast; GO:0009570,chloroplast stroma; GO:0005829,cytosol; GO:0005886,plasma membrane; GO:0005773,vacuole; GO:0004177,aminopeptidase activity; GO:0000287,magnesium ion binding; GO:0030145,manganese ion binding; GO:0070006,metalloaminopeptidase activity; GO:0010150,leaf senescence; GO:0003674,molecular_function; GO:0003824,catalytic activity; GO:0008233,peptidase activity; GO:00082…
BnaA01G0065900ZS	0.31	0.22	0.22	0.84	0.53	0.35	0.26	0.2	0.17	0.18	0.43	0.21	14	11	11	43	29	18	12	10	8	9	20	9	NA	NA	NA	NA	0.970729	0.0467776	0.0801535	false	NA	NA	NA	NA	scaffoldA01	3472133	3474772	-	BnaA01G0065900ZS	--	K23541 Ca2+/H+ antiporter, TMEM165/GDT1 family | (RefSeq) pentatricopeptide repeat-containing protein At4g21065-like (A)	--	pentatricopeptide repeat-containing protein At4g30825, chloroplastic-like [Brassica napus]	PP342_ARATH RecName: Full=Pentatricopeptide repeat-containing protein At4g30825, chloroplastic; Flags: Precursor;	A0A078GU83_BRANA SubName: Full=BnaA01g06310D protein {ECO:0000313|EMBL:CDY28218.1};	At4g30820_2	GO:0009570,chloroplast stroma; GO:0005675,transcription factor TFIIH holo complex; GO:0003677,DNA binding; GO:0003729,mRNA binding; GO:0006281,DNA repair; GO:0000079,regulation of cyclin-dependent protein serine/threonine kinase activity; GO:0006357,regulation of transcription by RNA polymerase II; GO:0003674,molecular_function; GO:0003676,nucleic acid binding; GO:0005488,binding; GO:0097159,orga…
BnaA01G0066500ZS	8.95	9.2	7.49	4.61	5.03	5.14	6.33	5.69	5.61	12.7	10.77	13.23	393	450	357	226	262	251	282	273	252	597	475	555	-0.590318	5.21413e-07	2.19289e-06	false	-1.41442	9.12618e-35	1.78281e-33	down	-1.03091	4.18019e-15	4.50859e-14	down	scaffoldA01	3505410	3509276	+	BnaA01G0066500ZS	--	K13172 serine/arginine repetitive matrix protein 2 | (RefSeq) uncharacterized protein LOC111493922 isoform X1 (A)	--	AUGMIN subunit 8-like [Brassica napus]	AUG8_ARATH RecName: Full=AUGMIN subunit 8 {ECO:0000303|PubMed:22505726}; AltName: Full=QWRF motif-containing protein 8 {ECO:0000303|PubMed:20978221}; AltName: Full=ROP1 enhancer 2 {ECO:0000303|PubMed:23735294};	A0A398ALE4_BRACM SubName: Full=Uncharacterized protein {ECO:0000313|EMBL:RID77798.1};	At4g30710	GO:0005737,cytoplasm; GO:0005880,nuclear microtubule; GO:0008017,microtubule binding; GO:0051301,cell division; GO:0051225,spindle assembly; GO:0005515,protein binding; GO:0003674,molecular_function; GO:0005488,binding; GO:0008092,cytoskeletal protein binding; GO:0015631,tubulin binding; GO:0008150,biological_process; GO:0009987,cellular process; GO:0007017,microtubule-based process; GO:0000226,m…
BnaA01G0067400ZS	38.09	38.49	46	10.7	10.63	13.55	40.4	36.48	16.58	47.78	46.01	39.73	341	384	447	107	113	135	367	357	152	458	414	340	-0.198156	0.10268	0.169297	false	-2.04199	2.65954e-46	7.53021e-45	down	-0.49147	0.194193	0.300059	false	scaffoldA01	3633429	3634200	+	BnaA01G0067400ZS	--	--	--	uncharacterized protein LOC106452353 [Brassica napus]	--	A0A0D3A385_BRAOL SubName: Full=Uncharacterized protein {ECO:0000313|EnsemblPlants:Bo1g014580.1};	--	--
BnaA01G0068200ZS	10.79	10.44	9.73	18.09	17.67	17.81	12.97	9.73	11.14	31.03	31.99	25.62	141	152	138	264	274	259	172	139	149	434	420	320	-1.59257	4.0305e-29	7.67268e-28	down	-0.830302	6.4117e-12	4.06013e-11	false	-1.36605	5.44883e-18	7.22767e-17	down	scaffoldA01	3686616	3687826	+	BnaA01G0068200ZS	--	K22314 glucosinolate gamma-glutamyl hydrolase [EC:3.4.19.16] | (RefSeq) gamma-glutamyl peptidase 1-like (A)	--	gamma-glutamyl peptidase 1-like [Brassica napus]	GGP1_ARATH RecName: Full=Gamma-glutamyl peptidase 1 {ECO:0000305}; EC=3.4.19.16 {ECO:0000269|PubMed:21712415};	A0A398AR50_BRACM RecName: Full=Glutamine amidotransferase type-1 domain-containing protein {ECO:0000259|PROSITE:PS51273};	At4g30530	GO:0005829,cytosol; GO:0005886,plasma membrane; GO:0099503,secretory vesicle; GO:0034722,gamma-glutamyl-peptidase activity; GO:0008233,peptidase activity; GO:0010120,camalexin biosynthetic process; GO:0019760,glucosinolate metabolic process; GO:0003674,molecular_function; GO:0003824,catalytic activity; GO:0008238,exopeptidase activity; GO:0008242,omega peptidase activity; GO:0070011,peptidase act…
BnaA01G0069200ZS	13.09	13.59	12.51	14.8	15.21	15.1	21.66	19.29	21.43	29.46	28.98	27.53	293	339	304	370	404	376	492	472	491	706	652	589	-1.20687	1.80135e-31	3.77289e-30	down	-1.0334	1.56079e-28	2.44793e-27	down	-0.436341	6.65147e-05	0.000238835	false	scaffoldA01	3801335	3802624	+	BnaA01G0069200ZS	--	K08679 UDP-glucuronate 4-epimerase [EC:5.1.3.6] | (RefSeq) UDP-glucuronate 4-epimerase 1 (A)	ko00053: Ascorbate and aldarate metabolism; ko00520: Amino sugar and nucleotide sugar metabolism; ko01100: Metabolic pathways; ko01240: Biosynthesis of cofactors	PREDICTED: UDP-glucuronate 4-epimerase 1 [Brassica oleracea var. oleracea]	GAE1_ARATH RecName: Full=UDP-glucuronate 4-epimerase 1; EC=5.1.3.6; AltName: Full=UDP-glucuronic acid epimerase 1; Short=AtUGlcAE3;	A0A078JZD0_BRANA SubName: Full=BnaA01g06610D protein {ECO:0000313|EMBL:CDY28188.1}; SubName: Full=BnaCnng70410D protein {ECO:0000313|EMBL:CDY70926.1};	At4g30440	GO:0005768,endosome; GO:0005794,Golgi apparatus; GO:0032580,Golgi cisterna membrane; GO:0000138,Golgi trans cisterna; GO:0016021,integral component of membrane; GO:0005802,trans-Golgi network; GO:0050378,UDP-glucuronate 4-epimerase activity; GO:0005975,carbohydrate metabolic process; GO:0071456,cellular response to hypoxia; GO:0050832,defense response to fungus; GO:0050829,defense response to Gra…
BnaA01G0069700ZS	0.68	0.73	0.72	2.46	1.49	1.98	0.74	1.21	0.66	1.52	1.55	2.27	20	24	23	81	52	65	22	39	20	48	46	64	-1.39653	3.7766e-05	0.000125754	down	0.0495914	0.857914	0.896647	false	-0.992916	0.00667285	0.0164428	false	scaffoldA01	3832965	3834663	-	BnaA01G0069700ZS	--	K10663 E3 ubiquitin-protein ligase ATL4 [EC:2.3.2.27] | (RefSeq) putative RING-H2 finger protein ATL49 (A)	--	RING-H2 finger protein ATL13 [Brassica napus]	ATL13_ARATH RecName: Full=RING-H2 finger protein ATL13; EC=2.3.2.27 {ECO:0000305}; AltName: Full=RING-type E3 ubiquitin transferase ATL13 {ECO:0000305};	A0A078JPC3_BRANA SubName: Full=BnaAnng26670D protein {ECO:0000313|EMBL:CDY68265.1};	At4g30400	GO:0016021,integral component of membrane; GO:0005886,plasma membrane; GO:0046872,metal ion binding; GO:0016740,transferase activity; GO:0031625,ubiquitin protein ligase binding; GO:0016567,protein ubiquitination; GO:0080167,response to karrikin; GO:0003674,molecular_function; GO:0005488,binding; GO:0043167,ion binding; GO:0043169,cation binding; GO:0003824,catalytic activity; GO:0005515,protein …
BnaA01G0070100ZS	1.89	1.77	1.53	3.75	3.93	3.93	1.54	1.31	1.51	3	3.1	3	99	103	87	219	244	229	82	75	81	168	163	150	-0.883903	1.01834e-06	4.13601e-06	false	0.249778	0.0791487	0.127179	false	-1.03228	2.73685e-07	1.34472e-06	down	scaffoldA01	3856090	3859268	-	BnaA01G0070100ZS	--	K03695 ATP-dependent Clp protease ATP-binding subunit ClpB | (RefSeq) chaperone protein ClpB1 (A)	--	PREDICTED: protein SMAX1-LIKE 2 [Brassica rapa]	SMXL2_ARATH RecName: Full=Protein SMAX1-LIKE 2 {ECO:0000303|PubMed:23893171}; Short=AtSMXL2 {ECO:0000303|PubMed:23893171};	A0A3P5ZIQ1_BRACM RecName: Full=Clp R domain-containing protein {ECO:0000259|PROSITE:PS51903};	At4g30350	GO:0007623,circadian rhythm; GO:1902347,response to strigolactone; GO:0008150,biological_process; GO:0048511,rhythmic process; GO:0009719,response to endogenous stimulus; GO:0009725,response to hormone; GO:0010033,response to organic substance; GO:0014070,response to organic cyclic compound; GO:0033993,response to lipid; GO:0042221,response to chemical; GO:0050896,response to stimulus; GO:1901700…
BnaA01G0070500ZS	0.34	0.37	0.13	3.83	3.03	2.14	0.13	0.37	0.46	0.95	2.03	2.7	5	6	2	63	53	35	2	6	7	15	30	38	-2.83904	4.48113e-06	1.68842e-05	down	0.576066	0.118646	0.180176	false	-2.49854	8.00068e-05	0.000283456	down	scaffoldA01	3877984	3879027	+	BnaA01G0070500ZS	--	K08235 xyloglucan:xyloglucosyl transferase [EC:2.4.1.207] | (RefSeq) probable xyloglucan endotransglucosylase/hydrolase protein 17 (A)	--	PREDICTED: probable xyloglucan endotransglucosylase/hydrolase protein 17 [Brassica rapa]	XTH17_ARATH RecName: Full=Probable xyloglucan endotransglucosylase/hydrolase protein 17 {ECO:0000303|PubMed:12514239}; Short=At-XTH17 {ECO:0000303|PubMed:12514239}; Short=XTH-17 {ECO:0000303|PubMed:12514239}; EC=2.4.1.207 {ECO:0000305|PubMed:24948835}; Flags: Precursor;	M4D3X7_BRARP RecName: Full=Xyloglucan endotransglucosylase/hydrolase {ECO:0000256|RuleBase:RU361120}; EC=2.4.1.207 {ECO:0000256|RuleBase:RU361120};	At1g65310	GO:0048046,apoplast; GO:0009505,plant-type cell wall; GO:0005886,plasma membrane; GO:0004553,hydrolase activity, hydrolyzing O-glycosyl compounds; GO:0016762,xyloglucan:xyloglucosyl transferase activity; GO:0042546,cell wall biogenesis; GO:0071555,cell wall organization; GO:0010411,xyloglucan metabolic process; GO:0003674,molecular_function; GO:0003824,catalytic activity; GO:0016787,hydrolase act…
BnaA01G0070600ZS	0.07	0.49	0.56	2.01	2.23	1.4	0.47	0.43	0.13	0.76	0.61	0.99	1	8	9	33	39	23	7	7	2	12	9	14	NA	NA	NA	NA	1.15906	0.010325	0.0207992	up	NA	NA	NA	NA	scaffoldA01	3880351	3881479	+	BnaA01G0070600ZS	--	K08235 xyloglucan:xyloglucosyl transferase [EC:2.4.1.207] | (RefSeq) probable xyloglucan endotransglucosylase/hydrolase protein 18 (A)	--	PREDICTED: probable xyloglucan endotransglucosylase/hydrolase protein 18 [Brassica rapa]	XTH18_ARATH RecName: Full=Probable xyloglucan endotransglucosylase/hydrolase protein 18; Short=At-XTH18; Short=XTH-18; EC=2.4.1.207; Flags: Precursor;	M4D3X6_BRARP RecName: Full=Xyloglucan endotransglucosylase/hydrolase {ECO:0000256|RuleBase:RU361120}; EC=2.4.1.207 {ECO:0000256|RuleBase:RU361120};	At4g30280	GO:0048046,apoplast; GO:0005618,cell wall; GO:0005794,Golgi apparatus; GO:0004553,hydrolase activity, hydrolyzing O-glycosyl compounds; GO:0016762,xyloglucan:xyloglucosyl transferase activity; GO:0042546,cell wall biogenesis; GO:0071555,cell wall organization; GO:0071456,cellular response to hypoxia; GO:0010411,xyloglucan metabolic process; GO:0003674,molecular_function; GO:0003824,catalytic acti…
BnaA01G0070700ZS	229.09	228.99	230.32	404.03	400.02	408.32	442.95	435.61	430.84	490.52	460.61	479.32	3601	4011	3930	7096	7463	7143	7065	7484	6934	8255	7277	7202	-1.12855	3.1218e-91	2.65267e-89	down	-0.340986	9.60049e-14	6.98716e-13	false	-0.0993474	0.161747	0.258736	false	scaffoldA01	3887767	3888817	+	BnaA01G0070700ZS	--	K08235 xyloglucan:xyloglucosyl transferase [EC:2.4.1.207] | (RefSeq) xyloglucan endotransglucosylase/hydrolase protein 24 (A)	--	PREDICTED: xyloglucan endotransglucosylase/hydrolase protein 24 [Brassica rapa]	XTH24_ARATH RecName: Full=Xyloglucan endotransglucosylase/hydrolase protein 24; Short=At-XTH24; Short=XTH-24; EC=2.4.1.207; AltName: Full=Endo-xyloglucan transferase; AltName: Full=Meristem protein 5; Short=MERI-5 protein; Short=MERI5 protein; AltName: Full=Xyloglucan endo-1,4-beta-D-glucanase; Flags: Precursor;	M4D3X5_BRARP RecName: Full=Xyloglucan endotransglucosylase/hydrolase {ECO:0000256|RuleBase:RU361120}; EC=2.4.1.207 {ECO:0000256|RuleBase:RU361120};	At4g30270	GO:0048046,apoplast; GO:0005618,cell wall; GO:0005737,cytoplasm; GO:0005794,Golgi apparatus; GO:0009505,plant-type cell wall; GO:0005886,plasma membrane; GO:0099503,secretory vesicle; GO:0004553,hydrolase activity, hydrolyzing O-glycosyl compounds; GO:0016762,xyloglucan:xyloglucosyl transferase activity; GO:0042546,cell wall biogenesis; GO:0009828,plant-type cell wall loosening; GO:0071669,plant-…
BnaA01G0070900ZS	0.44	0.3	0.1	0.62	0.8	0.83	0.33	0.81	0.36	0.69	0.11	0.46	12	9	3	19	26	25	9	24	10	20	3	12	NA	NA	NA	NA	0.729632	0.173098	0.248021	false	0.279399	0.679185	0.77253	false	scaffoldA01	3894422	3895990	+	BnaA01G0070900ZS	--	K08900 mitochondrial chaperone BCS1 | (RefSeq) AAA-ATPase At4g25835-like (A)	--	AAA-ATPase At4g30250 isoform X1 [Brassica napus]	AATPE_ARATH RecName: Full=AAA-ATPase At4g30250; EC=3.6.1.- {ECO:0000250|UniProtKB:Q9FLD5}; Flags: Precursor;	A0A398AQE5_BRACM RecName: Full=AAA domain-containing protein {ECO:0000259|SMART:SM00382};	At4g30250	GO:0005524,ATP binding; GO:0016887,ATPase activity; GO:0016787,hydrolase activity; GO:0000166,nucleotide binding; GO:0003674,molecular_function; GO:0005488,binding; GO:0008144,drug binding; GO:0017076,purine nucleotide binding; GO:0030554,adenyl nucleotide binding; GO:0032553,ribonucleotide binding; GO:0032555,purine ribonucleotide binding; GO:0032559,adenyl ribonucleotide binding; GO:0035639,pur…
BnaA01G0071300ZS	32.28	39.09	38.9	18.99	17.6	21.98	48.44	42.72	48.44	11.89	14.78	12.27	289	390	378	190	187	219	440	418	444	114	133	105	1.43042	6.50225e-21	8.24718e-20	up	0.486656	0.00369056	0.00819118	false	1.86979	2.70113e-34	8.28794e-33	up	scaffoldA01	3919468	3920585	-	BnaA01G0071300ZS	--	--	--	--	--	M4F657_BRARP SubName: Full=Uncharacterized protein {ECO:0000313|EnsemblPlants:Bra036566.1-P};	--	--
BnaA01G0073700ZS	0.28	0.5	0.77	1.05	0.84	1.02	0.45	0.55	0.31	0.24	0.24	0.06	14	28	42	59	50	57	23	30	16	13	12	3	1.43102	0.00949635	0.0209758	up	2.30364	6.97376e-08	2.98754e-07	up	1.29032	0.0256131	0.0541652	false	scaffoldA01	4107094	4111291	+	BnaA01G0073700ZS	--	K16732 Ase1/PRC1/MAP65 family protein | (RefSeq) 65-kDa microtubule-associated protein 5-like (A)	--	pathogenesis-related homeodomain protein [Brassica napus]	PRH_ARATH RecName: Full=Pathogenesis-related homeodomain protein; Short=PRHA;	A0A078I388_BRANA SubName: Full=BnaA01g07010D protein {ECO:0000313|EMBL:CDY43543.1};	At4g29940_1	GO:0005634,nucleus; GO:0003682,chromatin binding; GO:0003677,DNA binding; GO:0003700,DNA-binding transcription factor activity; GO:0046872,metal ion binding; GO:0043565,sequence-specific DNA binding; GO:0006325,chromatin organization; GO:0006952,defense response; GO:0045893,positive regulation of transcription, DNA-templated; GO:0006355,regulation of transcription, DNA-templated; GO:0009733,respo…
BnaA01G0074100ZS	0	0	0	13.06	10.83	12.78	0	0	0	19.46	19.86	23.62	0	0	0	117	103	114	0	0	0	167	160	181	-9.9993	5.49124e-17	5.5608e-16	down	-0.88075	2.87076e-07	1.15058e-06	false	-9.86753	1.75735e-16	2.11441e-15	down	scaffoldA01	4149746	4151834	-	BnaA01G0074100ZS	--	--	--	UPF0725 protein At5g63820 isoform X2 [Brassica napus]	Y4289_ARATH RecName: Full=UPF0725 protein At4g28920;	A0A078JM99_BRANA SubName: Full=BnaCnng59860D protein {ECO:0000313|EMBL:CDY68633.1};	At4g28920	--
BnaA01G0074200ZS	3.04	4.27	2.1	6.98	7.85	7.86	2.44	1.74	1.67	7.28	6.62	10.15	16	25	12	41	49	46	13	10	9	41	35	51	-1.42066	0.000271652	0.000801065	down	-0.18152	0.545097	0.635127	false	-2.01353	6.99987e-06	2.87312e-05	down	scaffoldA01	4157496	4158381	+	BnaA01G0074200ZS	--	--	--	UPF0725 protein At4g29550 [Brassica napus]	--	A0A078I1S1_BRANA SubName: Full=BnaA01g07050D protein {ECO:0000313|EMBL:CDY43539.1};	--	--
BnaA01G0075100ZS	6.65	10.94	5.62	8.27	7.47	8.47	8.37	6.76	8.66	16.74	19.48	14.69	36	66	33	50	48	51	46	40	48	97	106	76	-1.20274	1.07028e-05	3.83263e-05	down	-1.17656	7.2449e-07	2.76396e-06	down	-1.07244	6.07368e-05	0.000219477	down	scaffoldA01	4187726	4188605	+	BnaA01G0075100ZS	--	--	--	PREDICTED: transmembrane protein 230 [Brassica rapa]	--	M4D3T7_BRARP RecName: Full=Transmembrane protein 230 {ECO:0000256|ARBA:ARBA00024088};	At4g29850	GO:0005776,autophagosome; GO:0005768,endosome; GO:0005794,Golgi apparatus; GO:0016021,integral component of membrane; GO:0005622,intracellular; GO:0005575,cellular_component; GO:0005773,vacuole; GO:0005623,cell; GO:0005737,cytoplasm; GO:0043231,intracellular membrane-bounded organelle; GO:0043226,organelle; GO:0043227,membrane-bounded organelle; GO:0043229,intracellular organelle; GO:0044424,intr…
BnaA01G0075200ZS	6.62	8.07	6.57	3.13	3.13	3.56	4.52	5.76	5.22	12.88	10.54	12.94	182	247	196	96	102	109	126	173	147	379	291	340	-0.846709	2.27912e-09	1.24856e-08	false	-1.99237	1.10389e-39	2.53543e-38	down	-1.19782	7.31245e-13	6.53889e-12	down	scaffoldA01	4189269	4190852	+	BnaA01G0075200ZS	--	K01733 threonine synthase [EC:4.2.3.1] | (RefSeq) threonine synthase 1, chloroplastic (A)	ko00260: Glycine, serine and threonine metabolism; ko00750: Vitamin B6 metabolism; ko01100: Metabolic pathways; ko01110: Biosynthesis of secondary metabolites; ko01230: Biosynthesis of amino acids	PREDICTED: threonine synthase 1, chloroplastic [Raphanus sativus]	THRC1_ARATH RecName: Full=Threonine synthase 1, chloroplastic; EC=4.2.3.1; AltName: Full=Protein METHIONINE OVER-ACCUMULATOR 2; Flags: Precursor;	A0A3P5ZQI3_BRACM RecName: Full=Threonine synthase {ECO:0000256|ARBA:ARBA00013028}; EC=4.2.3.1 {ECO:0000256|ARBA:ARBA00013028};	At4g29840	GO:0009507,chloroplast; GO:0009570,chloroplast stroma; GO:0005737,cytoplasm; GO:0005829,cytosol; GO:0005886,plasma membrane; GO:0030170,pyridoxal phosphate binding; GO:0004795,threonine synthase activity; GO:0009088,threonine biosynthetic process; GO:0003674,molecular_function; GO:0005488,binding; GO:0008144,drug binding; GO:0019842,vitamin binding; GO:0036094,small molecule binding; GO:0043167,i…
BnaA01G0075300ZS	1.61	1.29	1.26	2.19	2.31	1.77	1.18	0.82	1.57	0.67	0.53	1	27	24	23	41	46	33	20	15	27	12	9	16	0.848692	0.0732866	0.126834	false	1.41603	0.000717064	0.0018108	up	0.726079	0.173252	0.273445	false	scaffoldA01	4191042	4192189	-	BnaA01G0075300ZS	--	K12602 WD repeat-containing protein 61 | (RefSeq) WD repeat-containing protein VIP3 (A)	ko03018: RNA degradation	WD repeat-containing protein VIP3 [Brassica napus]	VIP3_ARATH RecName: Full=WD repeat-containing protein VIP3 {ECO:0000305}; AltName: Full=Protein BOUQUET-1 {ECO:0000303|PubMed:23134555}; Short=boq-1 {ECO:0000303|PubMed:23134555}; AltName: Full=Protein SKI8 homolog {ECO:0000303|PubMed:16716192}; AltName: Full=Protein VERNALIZATION INDEPENDENCE 3 {ECO:0000303|PubMed:12750345}; AltName: Full=Protein ZWERGERL {ECO:0000303|PubMed:22511887}; Short=zwg;	A0A078I1R4_BRANA SubName: Full=BnaA01g07150D protein {ECO:0000313|EMBL:CDY43529.1};	At4g29830	GO:0016593,Cdc73/Paf1 complex; GO:0080008,Cul4-RING E3 ubiquitin ligase complex; GO:0005829,cytosol; GO:0005634,nucleus; GO:0005886,plasma membrane; GO:0009908,flower development; GO:0010452,histone H3-K36 methylation; GO:0051568,histone H3-K4 methylation; GO:0009910,negative regulation of flower development; GO:1904278,positive regulation of wax biosynthetic process; GO:0016441,posttranscription…
BnaA01G0075800ZS	2.72	2.6	2.39	10.6	12.6	10.17	9.44	8.35	10.28	49.16	49.09	46.06	89	95	85	388	490	371	314	299	345	1725	1617	1443	-4.30213	3.65066e-293	2.92398e-290	down	-2.21319	8.53527e-148	1.36798e-145	down	-2.33555	2.58755e-107	4.74678e-105	down	scaffoldA01	4208346	4210234	-	BnaA01G0075800ZS	--	K07936 GTP-binding nuclear protein Ran | (RefSeq) GTP-binding nuclear protein Ran1B (A)	ko03008: Ribosome biogenesis in eukaryotes; ko03013: RNA transport	protein ALP1-like [Brassica napus]	ALPL_ARATH RecName: Full=Protein ALP1-like {ECO:0000305}; EC=3.1.-.-;	A0A3P5ZF60_BRACM RecName: Full=DDE Tnp4 domain-containing protein {ECO:0000259|Pfam:PF13359};	At4g29780	GO:0005634,nucleus; GO:0046872,metal ion binding; GO:0004518,nuclease activity; GO:0003674,molecular_function; GO:0005488,binding; GO:0043167,ion binding; GO:0043169,cation binding; GO:0003824,catalytic activity; GO:0016787,hydrolase activity; GO:0016788,hydrolase activity, acting on ester bonds; GO:0005622,intracellular; GO:0005575,cellular_component; GO:0005623,cell; GO:0043231,intracellular me…
BnaA01G0076000ZS	0.52	0.43	1	0.87	0.92	0.65	1.63	0.48	0.87	0.41	0.24	0.34	13	12	27	24	27	18	41	13	22	11	6	8	NA	NA	NA	NA	1.18963	0.0234056	0.0432874	up	1.58896	0.0066002	0.0162786	up	scaffoldA01	4220918	4224035	+	BnaA01G0076000ZS	--	K10752 histone-binding protein RBBP4 | (RefSeq) WD-40 repeat-containing protein MSI5 (A)	--	WD-40 repeat-containing protein MSI5 [Brassica napus]	MSI5_ARATH RecName: Full=WD-40 repeat-containing protein MSI5;	A0A078I374_BRANA SubName: Full=BnaA01g07210D protein {ECO:0000313|EMBL:CDY43523.1};	At4g29730	GO:0080008,Cul4-RING E3 ubiquitin ligase complex; GO:0005634,nucleus; GO:0006325,chromatin organization; GO:0010629,negative regulation of gene expression; GO:0051276,chromosome organization; GO:0006996,organelle organization; GO:0008150,biological_process; GO:0009987,cellular process; GO:0016043,cellular component organization; GO:0071840,cellular component organization or biogenesis; GO:0008152…
BnaA01G0076600ZS	24.75	24.48	25.13	21.58	20.72	19.96	20.73	19.75	23.78	46.08	41.85	43.84	313	345	345	305	311	281	266	273	308	624	532	530	-0.899566	1.403e-17	1.4675e-16	false	-1.18428	1.58994e-30	2.6711e-29	down	-1.00863	3.63319e-15	3.93733e-14	down	scaffoldA01	4258424	4259613	+	BnaA01G0076600ZS	--	K15631 molybdenum cofactor sulfurtransferase [EC:2.8.1.9] | (RefSeq) hypothetical protein (A)	ko00790: Folate biosynthesis	BnaA01g07280D [Brassica napus]	TRL22_ARATH RecName: Full=Thioredoxin-like 2-2, chloroplastic; AltName: Full=Atypical cysteine/histidine-rich thioredoxin 2; Short=AtACHT2; Flags: Precursor;	A0A078I158_BRANA SubName: Full=BnaA01g07280D protein {ECO:0000313|EMBL:CDY43516.1};	At4g29670	GO:0009507,chloroplast; GO:0016671,oxidoreductase activity, acting on a sulfur group of donors, disulfide as acceptor; GO:0003674,molecular_function; GO:0003824,catalytic activity; GO:0016491,oxidoreductase activity; GO:0016667,oxidoreductase activity, acting on a sulfur group of donors; GO:0005622,intracellular; GO:0005575,cellular_component; GO:0005623,cell; GO:0005737,cytoplasm; GO:0043231,int…
BnaA01G0076900ZS	1.42	0.89	1.76	1.05	0.99	1.39	1.34	1.02	1.03	0.46	0.31	0.26	23	16	31	19	19	25	22	18	17	8	5	4	1.90045	0.00127276	0.00335802	up	NA	NA	NA	NA	NA	NA	NA	NA	scaffoldA01	4273593	4275197	+	BnaA01G0076900ZS	--	--	--	PREDICTED: uncharacterized protein LOC103853471 [Brassica rapa]	--	M4D3R5_BRARP RecName: Full=Saposin B-type domain-containing protein {ECO:0000259|PROSITE:PS50015};	At4g29520	--
BnaA01G0077200ZS	78.1	85.65	88.35	42.36	43.43	36.49	70.35	67.88	69.11	133.35	155.57	135.79	500	611	614	303	330	260	457	475	453	914	1001	831	-0.824177	7.98253e-19	9.05224e-18	false	-1.89622	1.15138e-81	7.08163e-80	down	-1.00542	5.36898e-21	8.66554e-20	down	scaffoldA01	4281889	4282497	+	BnaA01G0077200ZS	--	K02140 F-type H+-transporting ATPase subunit g | (RefSeq) uncharacterized protein LOC103853496 (A)	ko00190: Oxidative phosphorylation; ko01100: Metabolic pathways	PREDICTED: uncharacterized protein LOC103853496 [Brassica rapa]	--	A0A398AME0_BRACM SubName: Full=Uncharacterized protein {ECO:0000313|EMBL:RID77914.1};	At4g29480	GO:0000276,mitochondrial proton-transporting ATP synthase complex, coupling factor F(o); GO:0015078,proton transmembrane transporter activity; GO:0015986,ATP synthesis coupled proton transport; GO:0003674,molecular_function; GO:0005215,transporter activity; GO:0022857,transmembrane transporter activity; GO:0008324,cation transmembrane transporter activity; GO:0015075,ion transmembrane transporter…
BnaA01G0078000ZS	2.01	1.45	2.68	3.99	3.32	3.72	1.47	2.19	1.07	3.44	3.09	5.14	31	25	45	69	61	64	23	37	17	57	48	76	-0.998316	0.001894	0.00483316	false	-0.179191	0.494462	0.588671	false	-1.26341	0.000540894	0.00166652	down	scaffoldA01	4304431	4305916	-	BnaA01G0078000ZS	--	--	--	BnaA01g07460D [Brassica napus]	--	A0A078I315_BRANA SubName: Full=BnaA01g07460D protein {ECO:0000313|EMBL:CDY43498.1};	At4g29400	--
BnaA01G0078100ZS	3.23	3.58	4.56	6.47	3.85	3.93	4.5	3.83	2.42	0.53	1.7	0.2	17	21	26	38	24	23	24	22	13	3	9	1	2.14859	0.00122138	0.00323192	up	2.44239	9.54813e-05	0.00027595	up	2.1642	0.00250816	0.00679836	up	scaffoldA01	4306183	4307089	+	BnaA01G0078100ZS	--	K02983 small subunit ribosomal protein S30e | (RefSeq) 40S ribosomal protein S30 (A)	ko03010: Ribosome	40S ribosomal protein S30 [Brassica napus]	RS30_ARATH RecName: Full=40S ribosomal protein S30;	A0A078I063_BRANA RecName: Full=40S ribosomal protein S30 {ECO:0000256|RuleBase:RU364011};	At4g29390	GO:0022627,cytosolic small ribosomal subunit; GO:0005739,mitochondrion; GO:0005730,nucleolus; GO:0005886,plasma membrane; GO:0009536,plastid; GO:0003729,mRNA binding; GO:0003735,structural constituent of ribosome; GO:0006412,translation; GO:0003674,molecular_function; GO:0003676,nucleic acid binding; GO:0003723,RNA binding; GO:0005488,binding; GO:0097159,organic cyclic compound binding; GO:190136…
BnaA01G0079400ZS	0.46	0.72	0.78	0.17	0.1	0.17	0.75	0.35	0.64	0.14	0.11	0.16	12	21	22	5	3	5	20	10	17	4	3	4	2.15945	0.0015739	0.00407864	up	NA	NA	NA	NA	NA	NA	NA	NA	scaffoldA01	4383753	4388496	-	BnaA01G0079400ZS	--	--	--	uncharacterized protein LOC106396501 isoform X1 [Brassica napus]	NAC75_ARATH RecName: Full=NAC domain-containing protein 75 {ECO:0000303|PubMed:15029955}; Short=ANAC075 {ECO:0000303|PubMed:15029955};	A0A3P5Z2Q0_BRACM RecName: Full=NAC domain-containing protein {ECO:0000259|PROSITE:PS51005};	At4g29230	GO:0005634,nucleus; GO:0003700,DNA-binding transcription factor activity; GO:0000976,transcription regulatory region sequence-specific DNA binding; GO:0071555,cell wall organization; GO:0007275,multicellular organism development; GO:0045893,positive regulation of transcription, DNA-templated; GO:0006355,regulation of transcription, DNA-templated; GO:0010321,regulation of vegetative phase change; …
BnaA01G0079500ZS	10.63	9.67	10.39	13.98	12.53	13.68	11.33	12.45	10.87	3.45	4	3.27	296	300	314	435	414	424	320	379	310	103	112	87	1.44255	2.72685e-20	3.34959e-19	up	1.80273	4.89724e-37	1.03147e-35	up	1.72176	1.68729e-24	3.30847e-23	up	scaffoldA01	4399380	4401804	+	BnaA01G0079500ZS	--	K00850 6-phosphofructokinase 1 [EC:2.7.1.11] | (RefSeq) ATP-dependent 6-phosphofructokinase 1 (A)	ko00010: Glycolysis / Gluconeogenesis; ko00030: Pentose phosphate pathway; ko00051: Fructose and mannose metabolism; ko00052: Galactose metabolism; ko01100: Metabolic pathways; ko01110: Biosynthesis of secondary metabolites; ko01200: Carbon metabolism; ko01230: Biosynthesis of amino acids; ko03018: RNA degradation	PREDICTED: ATP-dependent 6-phosphofructokinase 1 [Brassica rapa]	PFKA1_ARATH RecName: Full=ATP-dependent 6-phosphofructokinase 1 {ECO:0000255|HAMAP-Rule:MF_03186}; Short=ATP-PFK 1 {ECO:0000255|HAMAP-Rule:MF_03186}; Short=Phosphofructokinase 1 {ECO:0000255|HAMAP-Rule:MF_03186}; EC=2.7.1.11 {ECO:0000255|HAMAP-Rule:MF_03186}; AltName: Full=Phosphohexokinase 1 {ECO:0000255|HAMAP-Rule:MF_03186};	M4D3N5_BRARP RecName: Full=ATP-dependent 6-phosphofructokinase {ECO:0000256|HAMAP-Rule:MF_03186}; Short=ATP-PFK {ECO:0000256|HAMAP-Rule:MF_03186}; Short=Phosphofructokinase {ECO:0000256|HAMAP-Rule:MF_03186}; EC=2.7.1.11 {ECO:0000256|HAMAP-Rule:MF_03186}; AltName: Full=Phosphohexokinase {ECO:0000256|HAMAP-Rule:MF_03186};	At4g29220	GO:0005737,cytoplasm; GO:0005829,cytosol; GO:0005886,plasma membrane; GO:0003872,6-phosphofructokinase activity; GO:0005524,ATP binding; GO:0046872,metal ion binding; GO:0006002,fructose 6-phosphate metabolic process; GO:0006096,glycolytic process; GO:0003674,molecular_function; GO:0003824,catalytic activity; GO:0008443,phosphofructokinase activity; GO:0016301,kinase activity; GO:0016740,transfer…
BnaA01G0079700ZS	9.41	9.06	11.66	25.67	24.98	24.71	16.47	18.41	19.09	4.58	4.8	5.47	232	249	312	707	731	678	412	496	482	121	119	129	0.949085	4.89102e-09	2.59274e-08	false	2.24344	5.3387e-79	3.08486e-77	up	1.89392	6.23345e-35	1.97301e-33	up	scaffoldA01	4417443	4418863	+	BnaA01G0079700ZS	--	K23048 RING finger protein unkempt | (RefSeq) zinc finger CCCH domain-containing protein 23-like (A)	--	PREDICTED: zinc finger CCCH domain-containing protein 49-like [Brassica rapa]	C3H49_ARATH RecName: Full=Zinc finger CCCH domain-containing protein 49; Short=AtC3H49;	A0A398ARH7_BRACM SubName: Full=Uncharacterized protein {ECO:0000313|EMBL:RID77943.1};	At4g29190	GO:0005886,plasma membrane; GO:0003677,DNA binding; GO:0003700,DNA-binding transcription factor activity; GO:0046872,metal ion binding; GO:0006355,regulation of transcription, DNA-templated; GO:0003674,molecular_function; GO:0003676,nucleic acid binding; GO:0005488,binding; GO:0097159,organic cyclic compound binding; GO:1901363,heterocyclic compound binding; GO:0140110,transcription regulator act…
BnaA01G0080100ZS	3.58	3.92	4.62	1.62	1.44	2.01	4.05	2.95	3.4	2.82	3.17	2.56	170	207	238	86	81	106	195	153	165	143	151	116	0.432047	0.00987403	0.0217224	false	-0.857535	1.00323e-05	3.32806e-05	false	0.307172	0.101135	0.175903	false	scaffoldA01	4474672	4478746	-	BnaA01G0080100ZS	--	--	--	BnaA01g07690D [Brassica napus]	BH068_ARATH RecName: Full=Transcription factor bHLH68; AltName: Full=Basic helix-loop-helix protein 68; Short=AtbHLH68; Short=bHLH 68; AltName: Full=Transcription factor EN 60; AltName: Full=bHLH transcription factor bHLH068;	M4D3M9_BRARP RecName: Full=BHLH domain-containing protein {ECO:0000259|PROSITE:PS50888};	At4g29100_1	GO:0005634,nucleus; GO:0003700,DNA-binding transcription factor activity; GO:0000981,DNA-binding transcription factor activity, RNA polymerase II-specific; GO:0046983,protein dimerization activity; GO:0000978,RNA polymerase II proximal promoter sequence-specific DNA binding; GO:0006357,regulation of transcription by RNA polymerase II; GO:0006355,regulation of transcription, DNA-templated; GO:0140…
BnaA01G0081000ZS	0	0	0	3.79	3.01	2.86	0	0.12	0.26	0.25	0.53	0.55	0	0	0	32	27	24	0	1	2	2	4	4	NA	NA	NA	NA	2.77555	1.23621e-05	4.04955e-05	up	NA	NA	NA	NA	scaffoldA01	4549180	4549614	-	BnaA01G0081000ZS	--	--	--	BnaA01g07900D [Brassica napus]	--	A0A078HBV3_BRANA SubName: Full=BnaA01g07900D protein {ECO:0000313|EMBL:CDY35241.1};	At4g29020	--
BnaA01G0081100ZS	123.19	123.6	124.69	50.24	51.81	48.15	51.43	59.65	57.66	112.05	100.64	98.98	5651	6318	6209	2575	2821	2458	2394	2991	2708	5503	4640	4340	0.179083	0.00545949	0.0127012	false	-1.15586	6.52184e-77	3.67659e-75	down	-0.854997	3.93026e-19	5.63464e-18	false	scaffoldA01	4552631	4557317	+	BnaA01G0081100ZS	--	K10527 enoyl-CoA hydratase/3-hydroxyacyl-CoA dehydrogenase [EC:4.2.1.17 1.1.1.35 1.1.1.211] | (RefSeq) peroxisomal fatty acid beta-oxidation multifunctional protein AIM1 (A)	ko00071: Fatty acid degradation; ko00592: alpha-Linolenic acid metabolism; ko01100: Metabolic pathways; ko01110: Biosynthesis of secondary metabolites; ko01212: Fatty acid metabolism	peroxisomal fatty acid beta-oxidation multifunctional protein AIM1 [Brassica napus]	AIM1_ARATH RecName: Full=Peroxisomal fatty acid beta-oxidation multifunctional protein AIM1 {ECO:0000305}; AltName: Full=Protein ABNORMAL INFLORESCENCE MERISTEM 1 {ECO:0000303|PubMed:10521521}; Short=AtAIM1 {ECO:0000303|PubMed:10521521}; Includes: RecName: Full=Enoyl-CoA hydratase/3-2-trans-enoyl-CoA isomerase/3-hydroxybutyryl-CoA epimerase; EC=4.2.1.17 {ECO:0000269|PubMed:10521521, ECO:0000269|P…	A0A078H9W0_BRANA RecName: Full=3-hydroxyacyl-CoA dehydrogenase {ECO:0000256|ARBA:ARBA00020957}; EC=1.1.1.35 {ECO:0000256|ARBA:ARBA00013000}; EC=4.2.1.17 {ECO:0000256|ARBA:ARBA00012076}; EC=5.1.2.3 {ECO:0000256|ARBA:ARBA00012503}; EC=5.3.3.8 {ECO:0000256|ARBA:ARBA00012064}; AltName: Full=Enoyl-CoA hydratase/3-2-trans-enoyl-CoA isomerase/3-hydroxybutyryl-CoA epimerase {ECO:0000256|ARBA:ARBA00014758…	At4g29010	GO:0005618,cell wall; GO:0005777,peroxisome; GO:0005886,plasma membrane; GO:0009506,plasmodesma; GO:0003857,3-hydroxyacyl-CoA dehydrogenase activity; GO:0008692,3-hydroxybutyryl-CoA epimerase activity; GO:0004165,dodecenoyl-CoA delta-isomerase activity; GO:0004300,enoyl-CoA hydratase activity; GO:0070403,NAD+ binding; GO:0006635,fatty acid beta-oxidation; GO:0009908,flower development; GO:0009695…
BnaA01G0081600ZS	1.33	1.29	1.47	0.15	0.05	0.05	0.87	0.66	0.97	0.52	0.49	0.52	24	26	29	3	1	1	16	13	18	10	9	9	1.34474	0.00577043	0.0133542	up	NA	NA	NA	NA	NA	NA	NA	NA	scaffoldA01	4575627	4577970	-	BnaA01G0081600ZS	--	K07870 mitochondrial Rho GTPase 1 [EC:3.6.5.-] | (RefSeq) uncharacterized protein LOC103958384 (A)	--	BnaA01g07970D [Brassica napus]	BSPA_POPDE RecName: Full=Bark storage protein A; Flags: Precursor;	A0A078HCN2_BRANA SubName: Full=BnaA01g07970D protein {ECO:0000313|EMBL:CDY35234.1};	At4g28940	GO:0003824,catalytic activity; GO:0045735,nutrient reservoir activity; GO:0009116,nucleoside metabolic process; GO:0003674,molecular_function; GO:0008152,metabolic process; GO:0006139,nucleobase-containing compound metabolic process; GO:0006725,cellular aromatic compound metabolic process; GO:0006807,nitrogen compound metabolic process; GO:0008150,biological_process; GO:0009987,cellular process; …
BnaA01G0081900ZS	3.85	3.77	3.19	2.18	3.18	2.1	3.71	4.32	3.31	1.72	1.94	1.72	150	164	135	95	147	91	147	184	132	72	76	64	0.933269	3.16207e-06	1.21448e-05	false	0.371684	0.101315	0.1574	false	1.10669	3.54131e-07	1.71419e-06	up	scaffoldA01	4594134	4597574	-	BnaA01G0081900ZS	--	K00924 kinase [EC:2.7.1.-] | (RefSeq) casein kinase 1-like protein 3 isoform X2 (A)	--	PREDICTED: casein kinase 1-like protein 3 isoform X1 [Brassica rapa]	CKL3_ARATH RecName: Full=Casein kinase 1-like protein 3 {ECO:0000305}; EC=2.7.11.1 {ECO:0000269|PubMed:23897926}; AltName: Full=Protein CASEIN KINASE I-LIKE 3 {ECO:0000303|PubMed:16126836}; Short=CK1.3 {ECO:0000303|PubMed:23897926};	A0A398ALW2_BRACM RecName: Full=Protein kinase domain-containing protein {ECO:0000259|PROSITE:PS50011};	At4g28880	GO:0005737,cytoplasm; GO:0005634,nucleus; GO:0005524,ATP binding; GO:0106310,NA; GO:0004674,protein serine/threonine kinase activity; GO:0106311,NA; GO:0009785,blue light signaling pathway; GO:0006897,endocytosis; GO:0018105,peptidyl-serine phosphorylation; GO:0009640,photomorphogenesis; GO:0009637,response to blue light; GO:0000166,nucleotide binding; GO:0003674,molecular_function; GO:0005488,bi…
BnaA01G0082700ZS	0.16	0.43	0.44	1.66	2.41	2.24	0.05	0.44	0.31	1.09	1.21	1.17	3	9	9	35	54	47	1	9	6	22	23	21	-1.81549	0.00104869	0.00280882	down	0.764896	0.0287536	0.0520621	false	-2.0637	0.00138971	0.00395867	down	scaffoldA01	4641823	4644161	-	BnaA01G0082700ZS	--	K00679 phospholipid:diacylglycerol acyltransferase [EC:2.3.1.158] | (RefSeq) hypothetical protein (A)	ko00561: Glycerolipid metabolism; ko01100: Metabolic pathways	PREDICTED: GDSL esterase/lipase At4g28780 [Brassica rapa]	GDL67_ARATH RecName: Full=GDSL esterase/lipase At4g28780; EC=3.1.1.-; AltName: Full=Extracellular lipase At4g28780; Flags: Precursor;	M4D3K6_BRARP SubName: Full=Uncharacterized protein {ECO:0000313|EnsemblPlants:Bra011060.1-P};	At4g28780	GO:0005576,extracellular region; GO:0016788,hydrolase activity, acting on ester bonds; GO:0016042,lipid catabolic process; GO:0003674,molecular_function; GO:0003824,catalytic activity; GO:0016787,hydrolase activity; GO:0008152,metabolic process; GO:0006629,lipid metabolic process; GO:0008150,biological_process; GO:0009056,catabolic process; GO:0044238,primary metabolic process; GO:0071704,organic…
BnaA01G0083000ZS	30.29	35.8	39.94	31.17	32.82	38.72	31.43	29.17	41.96	16.45	19.51	14.93	227	299	325	261	292	323	239	239	322	132	147	107	0.986024	1.26419e-09	7.10284e-09	false	0.909633	3.48182e-09	1.71091e-08	false	1.03894	3.44739e-08	1.89321e-07	up	scaffoldA01	4657442	4658244	+	BnaA01G0083000ZS	--	K02693 photosystem I subunit IV | (RefSeq) photosystem I reaction center subunit IV A, chloroplastic (A)	ko00195: Photosynthesis; ko01100: Metabolic pathways	PREDICTED: photosystem I reaction center subunit IV A, chloroplastic [Brassica rapa]	PSAE1_ARATH RecName: Full=Photosystem I reaction center subunit IV A, chloroplastic; Short=PSI-E A; Flags: Precursor;	A0A398AQT1_BRACM SubName: Full=Uncharacterized protein {ECO:0000313|EMBL:RID77980.1};	At4g28750	GO:0009507,chloroplast; GO:0009941,chloroplast envelope; GO:0009534,chloroplast thylakoid; GO:0009535,chloroplast thylakoid membrane; GO:0009538,photosystem I reaction center; GO:0005886,plasma membrane; GO:0010287,plastoglobule; GO:0009579,thylakoid; GO:0003729,mRNA binding; GO:0019904,protein domain specific binding; GO:0015979,photosynthesis; GO:0003674,molecular_function; GO:0003676,nucleic a…
BnaA01G0083200ZS	0.85	1.45	2.32	4.51	4.59	4.89	4.21	1.77	2.64	3.7	3.98	2.92	19	36	56	112	121	121	95	43	60	88	89	62	-1.26491	4.61222e-05	0.00015186	down	0.295219	0.148709	0.2181	false	-0.285159	0.335978	0.460494	false	scaffoldA01	4665499	4666997	-	BnaA01G0083200ZS	--	K11816 indole-3-pyruvate monooxygenase [EC:1.14.13.168] | (RefSeq) probable indole-3-pyruvate monooxygenase YUCCA8 (A)	ko00380: Tryptophan metabolism; ko01100: Metabolic pathways	PREDICTED: probable indole-3-pyruvate monooxygenase YUCCA8 [Brassica rapa]	YUC8_ARATH RecName: Full=Probable indole-3-pyruvate monooxygenase YUCCA8; EC=1.14.13.168; AltName: Full=Flavin-containing monooxygenase YUCCA8;	M4D3K1_BRARP RecName: Full=Flavin-containing monooxygenase {ECO:0000256|RuleBase:RU361177}; EC=1.-.-.- {ECO:0000256|RuleBase:RU361177};	At4g28720	GO:0050660,flavin adenine dinucleotide binding; GO:0103075,indole-3-pyruvate monooxygenase activity; GO:0004499,N,N-dimethylaniline monooxygenase activity; GO:0050661,NADP binding; GO:0009851,auxin biosynthetic process; GO:0009742,brassinosteroid mediated signaling pathway; GO:0010600,regulation of auxin biosynthetic process; GO:0009735,response to cytokinin; GO:0009723,response to ethylene; GO:0…
BnaA01G0084200ZS	0.34	0.5	0.49	1.52	1.11	1.2	1.07	0.82	1.04	0.39	0.31	0.38	12	20	19	61	47	48	39	32	38	15	11	13	0.228498	0.653604	0.744314	false	1.72806	6.84262e-06	2.31827e-05	up	1.46637	0.00082181	0.0024467	up	scaffoldA01	4735976	4738606	+	BnaA01G0084200ZS	--	K05662 ATP-binding cassette, subfamily B (MDR/TAP), member 7 | (RefSeq) ABC transporter B family member 23, mitochondrial (A)	ko02010: ABC transporters	BnaA01g08290D [Brassica napus]	AB23B_ARATH RecName: Full=ABC transporter B family member 23, mitochondrial; Short=ABC transporter ABCB.23; Short=AtABCB23; AltName: Full=ABC transporter of the mitochondrion 1; Short=AtATM1; Short=Iron-sulfur clusters transporter ATM1; AltName: Full=Protein STARIK 2; Flags: Precursor;	A0A078HBS5_BRANA SubName: Full=BnaA01g08290D protein {ECO:0000313|EMBL:CDY35202.1};	At4g28630	GO:0016021,integral component of membrane; GO:0005743,mitochondrial inner membrane; GO:0005739,mitochondrion; GO:0005524,ATP binding; GO:0042626,ATPase activity, coupled to transmembrane movement of substances; GO:0006879,cellular iron ion homeostasis; GO:0006811,ion transport; GO:0046686,response to cadmium ion; GO:0055085,transmembrane transport; GO:0000166,nucleotide binding; GO:0003674,molecu…
BnaA01G0084700ZS	8.52	9.96	8.91	36.04	37.62	33.45	23.61	29.63	25.83	49.32	46.94	52.2	185	241	210	874	969	808	520	703	574	1146	1024	1083	-2.50874	1.21767e-130	1.84791e-128	down	-0.571863	1.30147e-13	9.37722e-13	false	-0.876121	2.88978e-14	2.89246e-13	false	scaffoldA01	4782442	4785976	+	BnaA01G0084700ZS	--	K00521 ferric-chelate reductase [EC:1.16.1.7] | (RefSeq) ferric reduction oxidase 7, chloroplastic-like (A)	--	PREDICTED: NAC domain-containing protein 21/22 [Brassica rapa]	NAC22_ARATH RecName: Full=NAC domain-containing protein 21/22; Short=ANAC021/ANAC022;	M4D3I3_BRARP RecName: Full=NAC domain-containing protein {ECO:0000259|PROSITE:PS51005};	At4g28530	GO:0005634,nucleus; GO:0003677,DNA binding; GO:0003700,DNA-binding transcription factor activity; GO:0009734,auxin-activated signaling pathway; GO:0048527,lateral root development; GO:0003674,molecular_function; GO:0003676,nucleic acid binding; GO:0005488,binding; GO:0097159,organic cyclic compound binding; GO:1901363,heterocyclic compound binding; GO:0140110,transcription regulator activity; GO:…
BnaA01G0085600ZS	13.55	16.06	10.79	4.95	5.88	7.57	12.06	8.79	11.95	5.16	6.55	6.19	103	136	89	42	53	64	93	73	93	42	50	45	1.10493	9.03845e-06	3.27186e-05	up	-0.0613762	0.830122	0.874824	false	0.900722	0.000920129	0.00271244	false	scaffoldA01	4826241	4827416	-	BnaA01G0085600ZS	--	K07466 replication factor A1 | (RefSeq) BNAA01G08450D; uncharacterized protein At4g28440 (A)	ko03030: DNA replication; ko03420: Nucleotide excision repair; ko03430: Mismatch repair; ko03440: Homologous recombination	uncharacterized protein At4g28440 [Brassica napus]	Y4844_ARATH RecName: Full=Uncharacterized protein At4g28440;	A0A078HBP7_BRANA SubName: Full=BnaA01g08450D protein {ECO:0000313|EMBL:CDY35186.1};	At4g28440	GO:0005829,cytosol; GO:0005886,plasma membrane; GO:0003729,mRNA binding; GO:0003674,molecular_function; GO:0003676,nucleic acid binding; GO:0003723,RNA binding; GO:0005488,binding; GO:0097159,organic cyclic compound binding; GO:1901363,heterocyclic compound binding; GO:0005622,intracellular; GO:0005575,cellular_component; GO:0005623,cell; GO:0005737,cytoplasm; GO:0044424,intracellular part; GO:00…
BnaA01G0085900ZS	2.79	1.88	3.86	1.56	3.53	1.88	2.75	0.32	2.39	12.72	10.77	15.71	8	6	12	5	12	6	8	1	7	39	31	43	-2.27336	7.94603e-07	3.27371e-06	down	-2.58009	3.95751e-08	1.74003e-07	down	-2.83818	4.8324e-07	2.30015e-06	down	scaffoldA01	4868200	4868364	-	BnaA01G0085900ZS	--	K12153 phenylalanine N-monooxygenase [EC:1.14.14.40] | (RefSeq) phenylalanine N-monooxygenase isoform X2 (A)	ko00460: Cyanoamino acid metabolism; ko00966: Glucosinolate biosynthesis; ko01100: Metabolic pathways; ko01110: Biosynthesis of secondary metabolites; ko01210: 2-Oxocarboxylic acid metabolism	cytochrome P450 79a2 [Brassica rapa subsp. pekinensis]	C79A2_ARATH RecName: Full=Phenylalanine N-monooxygenase; EC=1.14.14.40 {ECO:0000269|PubMed:10799553}; AltName: Full=Cytochrome P450 79A2; AltName: Full=Phenylalanine N-hydroxylase;	C5H9N7_BRARP SubName: Full=Cytochrome P450 79a2 {ECO:0000313|EMBL:ACR10256.1};	At5g05260	GO:0005789,endoplasmic reticulum membrane; GO:0016021,integral component of membrane; GO:0016020,membrane; GO:0020037,heme binding; GO:0005506,iron ion binding; GO:0102684,L-phenylalanine N-monooxygenase activity; GO:0016709,oxidoreductase activity, acting on paired donors, with incorporation or reduction of molecular oxygen, NAD(P)H as one donor, and incorporation of one atom of oxygen; GO:00036…
BnaA01G0086100ZS	2.83	1.21	1.68	1.93	3.24	1.57	1.06	0.99	1.05	0.57	0.94	0.71	42	20	27	32	57	26	16	16	16	9	14	10	1.29709	0.00804838	0.0180531	up	1.51597	0.00090004	0.00223812	up	NA	NA	NA	NA	scaffoldA01	4870186	4871599	-	BnaA01G0086100ZS	--	K17506 protein phosphatase 1L [EC:3.1.3.16] | (RefSeq) probable protein phosphatase 2C 58 (A)	--	BnaAnng31370D [Brassica napus]	P2C58_ARATH RecName: Full=Probable protein phosphatase 2C 58; Short=AtPP2C58; EC=3.1.3.16;	A0A078JW38_BRANA SubName: Full=BnaAnng31370D protein {ECO:0000313|EMBL:CDY69741.1};	At4g28400	GO:0005829,cytosol; GO:0005634,nucleus; GO:0005886,plasma membrane; GO:0046872,metal ion binding; GO:0106306,NA; GO:0106307,NA; GO:0003674,molecular_function; GO:0005488,binding; GO:0043167,ion binding; GO:0043169,cation binding; GO:0005622,intracellular; GO:0005575,cellular_component; GO:0005623,cell; GO:0005737,cytoplasm; GO:0044424,intracellular part; GO:0044444,cytoplasmic part; GO:0044464,ce…
BnaA01G0086200ZS	0.65	0.32	0	1.55	1.76	0.97	0.14	0.2	0.7	0.6	1.29	1.51	9	5	0	24	29	15	2	3	10	9	18	20	-1.88859	0.0106334	0.0232287	down	0.243783	0.608849	0.691555	false	-1.66691	0.0245344	0.0521847	false	scaffoldA01	4879480	4880280	-	BnaA01G0086200ZS	--	K09286 EREBP-like factor | (RefSeq) ethylene-responsive transcription factor 6-like (A)	--	BnaA01g34910D [Brassica napus]	EF103_ARATH RecName: Full=Ethylene-responsive transcription factor 6; Short=AtERF6; AltName: Full=Ethylene-responsive element-binding factor 6; Short=EREBP-6;	M4FGD0_BRARP RecName: Full=AP2/ERF domain-containing protein {ECO:0000259|PROSITE:PS51032};	At4g17490	GO:0005634,nucleus; GO:0003700,DNA-binding transcription factor activity; GO:0000976,transcription regulatory region sequence-specific DNA binding; GO:0051301,cell division; GO:0006952,defense response; GO:0009873,ethylene-activated signaling pathway; GO:0010087,phloem or xylem histogenesis; GO:0010200,response to chitin; GO:0009644,response to high light intensity; GO:0009624,response to nematod…
BnaA01G0087000ZS	10.07	9.87	8.46	3.15	2.22	1.57	5.46	5.6	6.32	1.81	2.16	2.88	260	284	237	91	68	45	143	158	167	50	56	71	1.98728	4.28759e-25	6.69952e-24	up	-0.0758047	0.789968	0.842883	false	1.38025	1.81525e-09	1.15779e-08	up	scaffoldA01	4911849	4914286	-	BnaA01G0087000ZS	--	K09184 GATA-binding protein, other eukaryote | (RefSeq) ras-associated and pleckstrin homology domains-containing protein 1 isoform X1 (A)	--	PREDICTED: GATA transcription factor 26 isoform X2 [Brassica rapa]	GAT26_ARATH RecName: Full=GATA transcription factor 26;	A0A398AJZ6_BRACM RecName: Full=GATA-type domain-containing protein {ECO:0000259|PROSITE:PS50114};	At4g17570	GO:0005634,nucleus; GO:0043565,sequence-specific DNA binding; GO:0008270,zinc ion binding; GO:0006355,regulation of transcription, DNA-templated; GO:0003674,molecular_function; GO:0003676,nucleic acid binding; GO:0003677,DNA binding; GO:0005488,binding; GO:0097159,organic cyclic compound binding; GO:1901363,heterocyclic compound binding; GO:0046872,metal ion binding; GO:0043167,ion binding; GO:00…
BnaA01G0087700ZS	12.68	13.64	12.49	52.04	52.37	52.35	13.24	14.94	17.42	18.3	17.87	26.27	101	121	108	463	495	464	107	130	142	156	143	200	-0.754873	7.29346e-05	0.000233978	false	1.23107	1.4089e-19	1.48623e-18	up	-0.419291	0.0438749	0.086569	false	scaffoldA01	4952764	4953404	-	BnaA01G0087700ZS	--	--	--	PREDICTED: uncharacterized protein LOC103855611 [Brassica rapa]	FLZ2_ARATH RecName: Full=FCS-Like Zinc finger 2 {ECO:0000303|PubMed:24901469};	M4FGE5_BRARP RecName: Full=FLZ-type domain-containing protein {ECO:0000259|PROSITE:PS51795};	At4g17670	GO:0019900,kinase binding; GO:0046872,metal ion binding; GO:0009749,response to glucose; GO:1905582,response to mannose; GO:0042594,response to starvation; GO:0009744,response to sucrose; GO:0005515,protein binding; GO:0003674,molecular_function; GO:0005488,binding; GO:0019899,enzyme binding; GO:0043167,ion binding; GO:0043169,cation binding; GO:0008150,biological_process; GO:0009743,response to …
BnaA01G0088200ZS	0.69	0.56	0.89	3.6	3.27	2.31	2.46	1.65	1.96	0.26	0.14	0.36	10	9	14	58	56	37	36	26	29	4	2	5	NA	NA	NA	NA	3.5007	3.82516e-10	2.06747e-09	up	3.02757	1.52537e-06	6.80381e-06	up	scaffoldA01	5014145	5015474	+	BnaA01G0088200ZS	--	K08488 syntaxin 7 | (RefSeq) syntaxin-23-like (A)	ko04130: SNARE interactions in vesicular transport; ko04145: Phagosome	syntaxin-23 [Brassica napus]	SYP23_ARATH RecName: Full=Syntaxin-23; Short=AtPLP; Short=AtSYP23; AltName: Full=AtPEP12-like protein;	M4FGF0_BRARP RecName: Full=t-SNARE coiled-coil homology domain-containing protein {ECO:0000259|PROSITE:PS50192};	At4g17730	GO:0012505,endomembrane system; GO:0016021,integral component of membrane; GO:0031201,SNARE complex; GO:0005484,SNAP receptor activity; GO:0000149,SNARE binding; GO:0006886,intracellular protein transport; GO:0048278,vesicle docking; GO:0006906,vesicle fusion; GO:0005515,protein binding; GO:0003674,molecular_function; GO:0005488,binding; GO:0008104,protein localization; GO:0006810,transport; GO:0…
BnaA01G0088700ZS	8.34	12.36	10.77	7.2	6.15	6.36	8	10.22	10.04	16	15.93	19.94	112	185	157	108	98	95	109	150	138	230	215	256	-0.788844	2.93904e-06	1.13285e-05	false	-1.49692	8.18056e-20	8.74725e-19	down	-0.841645	4.02214e-06	1.70245e-05	false	scaffoldA01	5035432	5036451	+	BnaA01G0088700ZS	--	K16302 metal transporter CNNM | (RefSeq) Protein MAM3 (A)	--	uncharacterized membrane protein At4g09580 [Brassica napus]	Y4958_ARATH RecName: Full=Uncharacterized membrane protein At4g09580;	A0A398AS05_BRACM SubName: Full=Uncharacterized protein {ECO:0000313|EMBL:RID78046.1};	At4g17790	GO:0005783,endoplasmic reticulum; GO:0016021,integral component of membrane; GO:0005622,intracellular; GO:0005575,cellular_component; GO:0005623,cell; GO:0005737,cytoplasm; GO:0043231,intracellular membrane-bounded organelle; GO:0012505,endomembrane system; GO:0043226,organelle; GO:0043227,membrane-bounded organelle; GO:0043229,intracellular organelle; GO:0044424,intracellular part; GO:0044444,cy…
BnaA01G0089100ZS	17.88	13.39	15.02	57.47	53.94	51.36	34.11	32.23	30.73	12.6	14.23	16.26	375	313	342	1347	1343	1199	726	739	660	283	300	326	0.0315123	0.817834	0.873535	false	1.81949	1.59777e-83	1.0169e-81	up	1.20266	4.30369e-23	7.76285e-22	up	scaffoldA01	5082531	5084136	-	BnaA01G0089100ZS	--	--	--	PREDICTED: uncharacterized protein LOC103855787 [Brassica rapa]	--	A0A3P6F7Y4_BRAOL SubName: Full=Uncharacterized protein {ECO:0000313|EMBL:VDD48738.1};	At4g17840	GO:0016021,integral component of membrane; GO:0004222,metalloendopeptidase activity; GO:0071586,CAAX-box protein processing; GO:0003674,molecular_function; GO:0003824,catalytic activity; GO:0004175,endopeptidase activity; GO:0008237,metallopeptidase activity; GO:0008233,peptidase activity; GO:0070011,peptidase activity, acting on L-amino acid peptides; GO:0016787,hydrolase activity; GO:0140096,ca…
BnaA01G0089400ZS	0.21	0.37	0.22	0.51	0.94	0.54	0.59	0.19	0.3	0.12	0.26	0.41	8	16	9	22	43	23	23	8	12	5	10	15	NA	NA	NA	NA	1.25699	0.0135398	0.0265424	up	NA	NA	NA	NA	scaffoldA01	5114618	5116834	-	BnaA01G0089400ZS	--	K13422 transcription factor MYC2 | (RefSeq) transcription factor MYC4-like (A)	ko04016: MAPK signaling pathway - plant; ko04075: Plant hormone signal transduction	transcription factor MYC4 [Brassica napus]	MYC4_ARATH RecName: Full=Transcription factor MYC4; Short=AtMYC4; AltName: Full=Basic helix-loop-helix protein 4; Short=AtbHLH4; Short=bHLH 4; AltName: Full=Transcription factor EN 37; AltName: Full=bHLH transcription factor bHLH004;	A0A4Y5JVV4_BRANA SubName: Full=BHLH transcription factor MYC4-1 {ECO:0000313|EMBL:QCH03331.1};	At4g17880	GO:0005634,nucleus; GO:0043425,bHLH transcription factor binding; GO:0003700,DNA-binding transcription factor activity; GO:0046983,protein dimerization activity; GO:0000976,transcription regulatory region sequence-specific DNA binding; GO:0009718,anthocyanin-containing compound biosynthetic process; GO:0006952,defense response; GO:0106167,NA; GO:0045893,positive regulation of transcription, DNA-t…
BnaA01G0089500ZS	3.47	5.18	4.21	1.69	2.13	2.14	2.6	2.28	2.8	3.17	2.7	3.47	92	153	121	50	67	63	70	66	76	90	72	88	0.389762	0.0712924	0.123899	false	-0.751333	0.00146696	0.00351262	false	-0.25593	0.300034	0.421923	false	scaffoldA01	5120114	5123907	+	BnaA01G0089500ZS	--	K12493 ADP-ribosylation factor GTPase-activating protein 2/3 | (RefSeq) probable ADP-ribosylation factor GTPase-activating protein AGD8 (A)	ko04144: Endocytosis	PREDICTED: probable ADP-ribosylation factor GTPase-activating protein AGD8 [Brassica rapa]	AGD8_ARATH RecName: Full=Probable ADP-ribosylation factor GTPase-activating protein AGD8; Short=ARF GAP AGD8; AltName: Full=Protein ARF-GAP DOMAIN 8; Short=AtAGD8;	M4D9V5_BRARP RecName: Full=Arf-GAP domain-containing protein {ECO:0000259|PROSITE:PS50115};	At4g17890_1	GO:0005829,cytosol; GO:0000139,Golgi membrane; GO:0005096,GTPase activator activity; GO:0046872,metal ion binding; GO:0048205,COPI coating of Golgi vesicle; GO:0043547,positive regulation of GTPase activity; GO:0003674,molecular_function; GO:0008047,enzyme activator activity; GO:0098772,molecular function regulator; GO:0030234,enzyme regulator activity; GO:0030695,GTPase regulator activity; GO:00…
BnaA01G0089700ZS	61.01	69.87	63.81	27.53	27.76	27.94	60.46	63.53	63.54	56.2	67.74	59.24	724	924	822	365	391	369	728	824	772	714	808	672	0.0165792	0.85995	0.903922	false	-1.23885	3.36093e-38	7.36503e-37	down	0.0646201	0.547277	0.662691	false	scaffoldA01	5133779	5135432	+	BnaA01G0089700ZS	--	--	--	uncharacterized protein LOC106427206 isoform X1 [Brassica napus]	RITF1_ARATH RecName: Full=Protein RGF1 INDUCIBLE TRANSCRIPTION FACTOR 1 {ECO:0000303|PubMed:31801996};	A0A398AM29_BRACM SubName: Full=Uncharacterized protein {ECO:0000313|EMBL:RID78058.1};	At4g17900	GO:0005634,nucleus; GO:0046872,metal ion binding; GO:0010078,maintenance of root meristem identity; GO:2000377,regulation of reactive oxygen species metabolic process; GO:2000280,regulation of root development; GO:0043434,response to peptide hormone; GO:0003674,molecular_function; GO:0005488,binding; GO:0043167,ion binding; GO:0043169,cation binding; GO:0007275,multicellular organism development;…
BnaA01G0090000ZS	4.09	3.15	4.69	8.75	9.01	7.88	7	4.97	5.79	4.14	8.73	3.32	49	42	61	117	128	105	85	65	71	53	105	38	-0.511559	0.121326	0.194935	false	0.563998	0.0389348	0.0681882	false	0.159137	0.623134	0.728101	false	scaffoldA01	5147091	5147950	+	BnaA01G0090000ZS	--	--	--	PREDICTED: uncharacterized protein LOC103855897 [Brassica rapa]	--	M4D9V9_BRARP RecName: Full=TPR_REGION domain-containing protein {ECO:0000259|PROSITE:PS50293};	At4g17940	--
BnaA01G0090100ZS	2.52	2.59	2.21	2.58	4.55	4.1	1.89	2.2	2.46	1.12	2.15	1.88	21	24	20	24	45	38	16	20	21	10	18	15	0.440179	0.350771	0.462917	false	1.03146	0.0161217	0.0310139	up	0.384571	0.455909	0.58025	false	scaffoldA01	5152425	5153577	+	BnaA01G0090100ZS	--	--	--	PREDICTED: uncharacterized protein LOC103855909 [Brassica rapa]	--	M4D9W1_BRARP SubName: Full=Uncharacterized protein {ECO:0000313|EnsemblPlants:Bra013271.1-P};	At4g17960	--
BnaA01G0090300ZS	2.79	1.68	1.95	5.54	5.6	5.39	6.28	4.51	4.76	6.41	8.44	6.44	91	61	69	202	217	196	208	161	159	224	277	201	-1.80931	9.17918e-20	1.0955e-18	down	-0.465568	0.00130147	0.00314587	false	-0.429185	0.0155185	0.0348676	false	scaffoldA01	5166909	5169860	-	BnaA01G0090300ZS	--	K14500 BR-signaling kinase [EC:2.7.11.1] | (RefSeq) probable serine/threonine-protein kinase At4g35230 (A)	ko04075: Plant hormone signal transduction	probable serine/threonine-protein kinase At4g35230 [Brassica napus]	BSK2_ARATH RecName: Full=Serine/threonine-protein kinase BSK2 {ECO:0000305}; EC=2.7.11.1 {ECO:0000305}; AltName: Full=Brassinosteroid-signaling kinase 2 {ECO:0000303|PubMed:18653891};	A0A3P5Z313_BRACM RecName: Full=Protein kinase domain-containing protein {ECO:0000259|PROSITE:PS50011};	At5g46570	GO:0005886,plasma membrane; GO:0005524,ATP binding; GO:0106310,NA; GO:0106311,NA; GO:0009742,brassinosteroid mediated signaling pathway; GO:0000166,nucleotide binding; GO:0003674,molecular_function; GO:0005488,binding; GO:0008144,drug binding; GO:0017076,purine nucleotide binding; GO:0030554,adenyl nucleotide binding; GO:0032553,ribonucleotide binding; GO:0032555,purine ribonucleotide binding; GO…
BnaA01G0090400ZS	7.1	7.94	7.46	16.07	15.69	16.97	26.98	23.53	22.78	3.06	3.05	5.05	275	343	314	696	722	732	1061	997	904	127	119	187	0.944341	4.46132e-08	2.12273e-07	false	2.03119	6.46503e-48	1.90801e-46	up	2.74784	2.24134e-71	2.02992e-69	up	scaffoldA01	5175888	5178972	-	BnaA01G0090400ZS	--	K24221 type I inositol polyphosphate 5-phosphatase IP5P1/2 [EC:3.1.3.56] | (RefSeq) type I inositol polyphosphate 5-phosphatase 2 (A)	ko00562: Inositol phosphate metabolism; ko01100: Metabolic pathways	type I inositol polyphosphate 5-phosphatase 2-like [Brassica napus]	IP5P2_ARATH RecName: Full=Type I inositol polyphosphate 5-phosphatase 2 {ECO:0000303|PubMed:11402208}; Short=At5PTase2 {ECO:0000303|PubMed:11402208}; EC=3.1.3.56 {ECO:0000269|PubMed:11340187};	A0A398AM45_BRACM RecName: Full=IPPc domain-containing protein {ECO:0000259|SMART:SM00128};	At4g18010	GO:0052659,inositol-1,3,4,5-tetrakisphosphate 5-phosphatase activity; GO:0052658,inositol-1,4,5-trisphosphate 5-phosphatase activity; GO:0004445,inositol-polyphosphate 5-phosphatase activity; GO:0034485,phosphatidylinositol-3,4,5-trisphosphate 5-phosphatase activity; GO:0004439,phosphatidylinositol-4,5-bisphosphate 5-phosphatase activity; GO:0009738,abscisic acid-activated signaling pathway; GO:0…
BnaA01G0090500ZS	1.65	1.46	1.42	3.14	3.35	3.23	2.72	2.39	2.63	1.28	1.34	1.45	77	76	72	164	186	168	129	122	126	64	63	65	0.0787362	0.740631	0.815214	false	1.15509	1.35917e-09	6.95746e-09	up	0.954363	1.87554e-05	7.2665e-05	false	scaffoldA01	5190659	5194653	-	BnaA01G0090500ZS	--	K14491 two-component response regulator ARR-B family | (RefSeq) two-component response regulator ORR21 (A)	ko04075: Plant hormone signal transduction	two-component response regulator-like APRR2 isoform X1 [Brassica napus]	APRR2_ARATH RecName: Full=Two-component response regulator-like APRR2; AltName: Full=Pseudo-response regulator 2; AltName: Full=TOC2 protein;	A0A398AK01_BRACM SubName: Full=Uncharacterized protein {ECO:0000313|EMBL:RID78069.1};	At4g18020	GO:0005634,nucleus; GO:0003700,DNA-binding transcription factor activity; GO:0000976,transcription regulatory region sequence-specific DNA binding; GO:0000160,phosphorelay signal transduction system; GO:0045893,positive regulation of transcription, DNA-templated; GO:0140110,transcription regulator activity; GO:0003674,molecular_function; GO:0001067,regulatory region nucleic acid binding; GO:00036…
BnaA01G0090600ZS	0.37	0.55	0.3	0.69	1.08	0.81	0.26	0.26	0.24	0.33	0.48	0.51	17	28	15	35	58	41	12	13	11	16	22	22	-0.161604	0.720763	0.798896	false	0.875181	0.0173845	0.0332061	false	-0.761574	0.14409	0.235373	false	scaffoldA01	5203335	5207403	-	BnaA01G0090600ZS	--	K23872 putative homogalacturonan methyltransferase [EC:2.1.1.-] | (RefSeq) hypothetical protein (A)	--	PREDICTED: probable methyltransferase PMT14 [Brassica rapa]	PMTE_ARATH RecName: Full=Probable methyltransferase PMT14; EC=2.1.1.-;	A0A398AR17_BRACM RecName: Full=Methyltransferase {ECO:0000256|RuleBase:RU366043}; EC=2.1.1.- {ECO:0000256|RuleBase:RU366043};	At4g18030	GO:0005737,cytoplasm; GO:0005829,cytosol; GO:0005768,endosome; GO:0005794,Golgi apparatus; GO:0005797,Golgi medial cisterna; GO:0000139,Golgi membrane; GO:0016021,integral component of membrane; GO:0009505,plant-type cell wall; GO:0005802,trans-Golgi network; GO:0005774,vacuolar membrane; GO:0008168,methyltransferase activity; GO:0032259,methylation; GO:0003674,molecular_function; GO:0003824,cata…
BnaA01G0090700ZS	24.58	22.66	20.56	8.86	8.48	8.59	10.42	10.52	11.14	23.82	21.2	23	293	301	266	118	120	114	126	137	136	304	254	262	-0.0793695	0.544824	0.648972	false	-1.49395	3.10489e-24	4.06655e-23	down	-1.05621	8.75343e-11	6.40136e-10	down	scaffoldA01	5208329	5209523	-	BnaA01G0090700ZS	--	K03259 translation initiation factor 4E | (RefSeq) eukaryotic translation initiation factor 4E-1-like (A)	ko03013: RNA transport	eukaryotic translation initiation factor 4E-1-like [Brassica napus]	IF4E1_ARATH RecName: Full=Eukaryotic translation initiation factor 4E-1; Short=eIF-4E-1; Short=eIF4E-1; AltName: Full=Protein cucumovirus multiplication 1; AltName: Full=eIF-4F 25 kDa subunit; AltName: Full=eIF-4F p26 subunit; AltName: Full=mRNA cap-binding protein;	A0A385LJE8_BRACM RecName: Full=mRNA cap-binding protein {ECO:0000256|ARBA:ARBA00016999};	At4g18040	GO:0005737,cytoplasm; GO:0010494,cytoplasmic stress granule; GO:0005829,cytosol; GO:0016281,eukaryotic translation initiation factor 4F complex; GO:0005845,mRNA cap binding complex; GO:0005730,nucleolus; GO:0005634,nucleus; GO:0000932,P-body; GO:0000340,RNA 7-methylguanosine cap binding; GO:0003743,translation initiation factor activity; GO:0009615,response to virus; GO:0000339,RNA cap binding; G…
BnaA01G0091200ZS	0.96	0.78	0.8	0.2	0.37	0.35	0.47	0.64	0.47	0.24	0.35	0.27	22	20	20	5	10	9	11	16	11	6	8	6	1.48482	0.00845295	0.0188784	up	NA	NA	NA	NA	NA	NA	NA	NA	scaffoldA01	5227213	5228618	+	BnaA01G0091200ZS	--	K05389 potassium channel subfamily K, other eukaryote | (RefSeq) two-pore potassium channel 3 (A)	--	PREDICTED: two-pore potassium channel 3-like [Brassica rapa]	KCO6_ARATH RecName: Full=Two-pore potassium channel 3; Short=AtTPK3; AltName: Full=Calcium-activated outward-rectifying potassium channel 6; Short=AtKCO6;	M4D9X8_BRARP SubName: Full=Uncharacterized protein {ECO:0000313|EnsemblPlants:Bra013288.1-P};	At4g18160	GO:0009533,chloroplast stromal thylakoid; GO:0009535,chloroplast thylakoid membrane; GO:0005887,integral component of plasma membrane; GO:0009705,plant-type vacuole membrane; GO:0034705,potassium channel complex; GO:0005773,vacuole; GO:0046872,metal ion binding; GO:0005267,potassium channel activity; GO:0022841,potassium ion leak channel activity; GO:0071257,cellular response to electrical stimul…
BnaA01G0091500ZS	2.66	2.93	3.01	2.2	2.07	4.41	2.42	1.5	2.79	9.35	8.54	9.41	13	16	16	12	12	24	12	8	14	49	42	44	-1.73775	3.69829e-06	1.4078e-05	down	-1.76311	3.66795e-06	1.28626e-05	down	-2.00458	3.24844e-06	1.39122e-05	down	scaffoldA01	5242595	5243426	-	BnaA01G0091500ZS	--	--	--	--	--	M4D7C5_BRARP SubName: Full=Uncharacterized protein {ECO:0000313|EnsemblPlants:Bra012385.1-P};	--	--
BnaA01G0091900ZS	11.57	11.39	10.75	3.47	4.54	4.49	12.75	11.93	10.77	2.29	3.27	3.38	236	259	238	79	110	102	264	266	225	50	67	66	1.84801	5.74251e-23	8.06394e-22	up	0.388144	0.100364	0.156139	false	2.02131	6.10367e-24	1.15509e-22	up	scaffoldA01	5256287	5257545	+	BnaA01G0091900ZS	--	K07893 Ras-related protein Rab-6A | (RefSeq) ras-related protein RABH1b-like (A)	--	probable purine permease 10 [Brassica napus]	PUP10_ARATH RecName: Full=Probable purine permease 10; Short=AtPUP10;	A0A3P5Z3R1_BRACM RecName: Full=Probable purine permease {ECO:0000256|RuleBase:RU368015};	At4g18220	GO:0016021,integral component of membrane; GO:0016020,membrane; GO:0005345,purine nucleobase transmembrane transporter activity; GO:0015211,purine nucleoside transmembrane transporter activity; GO:0006863,purine nucleobase transport; GO:0009624,response to nematode; GO:0003674,molecular_function; GO:0005215,transporter activity; GO:0022857,transmembrane transporter activity; GO:0015205,nucleobase…
BnaA01G0093500ZS	9.48	6.98	6.94	11.54	9.84	9.62	8.87	8.68	9.03	4.09	2.66	4.58	39	32	31	53	48	44	37	39	38	18	11	18	0.972227	0.0195063	0.0399104	false	1.34996	0.000313816	0.000841807	up	1.25875	0.00268584	0.00723033	up	scaffoldA01	5364356	5364592	+	BnaA01G0093500ZS	--	--	--	BnaC01g40880D [Brassica napus]	--	A0A398AMW1_BRACM SubName: Full=Uncharacterized protein {ECO:0000313|EMBL:RID78094.1};	--	GO:0016021,integral component of membrane; GO:0005575,cellular_component; GO:0016020,membrane; GO:0031224,intrinsic component of membrane; GO:0044425,membrane part
BnaA01G0093900ZS	9.48	11.03	11.56	38.14	32.52	32.84	6.48	9.53	10.34	8.93	6.8	6.97	111	144	147	499	452	428	77	122	124	112	80	78	0.422783	0.0363005	0.0689628	false	2.08143	1.42965e-43	3.71939e-42	up	0.246411	0.320073	0.443434	false	scaffoldA01	5374405	5375079	-	BnaA01G0093900ZS	--	K01510 apyrase [EC:3.6.1.5] | (RefSeq) probable apyrase 6 isoform X1 (A)	ko00230: Purine metabolism; ko00240: Pyrimidine metabolism; ko01100: Metabolic pathways	uncharacterized protein LOC111212383 [Brassica napus]	DMP4_ARATH RecName: Full=Protein DMP4 {ECO:0000303|PubMed:20712629}; Short=AtDMP4 {ECO:0000303|PubMed:20712629};	A0A398AK22_BRACM SubName: Full=Uncharacterized protein {ECO:0000313|EMBL:RID78092.1};	At5g46090	GO:0016021,integral component of membrane; GO:0009705,plant-type vacuole membrane; GO:0009838,abscission; GO:0010256,endomembrane system organization; GO:0090693,plant organ senescence; GO:0007275,multicellular organism development; GO:0008150,biological_process; GO:0032501,multicellular organismal process; GO:0032502,developmental process; GO:0048856,anatomical structure development; GO:0009987,…
BnaA01G0094400ZS	0.52	0.33	0.39	0.77	0.87	0.93	0.49	0.63	0.63	1.33	0.91	1.03	21	15	17	35	42	42	20	28	26	58	37	40	-1.48926	7.42274e-05	0.000237826	down	-0.453455	0.137875	0.204775	false	-0.880884	0.0172878	0.0383728	false	scaffoldA01	5397982	5402765	+	BnaA01G0094400ZS	--	K13117 ATP-dependent RNA helicase DDX35 [EC:3.6.4.13] | (RefSeq) probable pre-mRNA-splicing factor ATP-dependent RNA helicase DEAH9 (A)	--	probable pre-mRNA-splicing factor ATP-dependent RNA helicase DEAH9 [Brassica napus]	DEAH9_ARATH RecName: Full=Probable pre-mRNA-splicing factor ATP-dependent RNA helicase DEAH9 {ECO:0000305}; EC=3.6.4.13; AltName: Full=DEAH RNA helicase homolog DDX35 {ECO:0000305};	A0A397L6A9_BRACM SubName: Full=Uncharacterized protein {ECO:0000313|EMBL:RIA04631.1};	Hs20544129	GO:0005829,cytosol; GO:0009506,plasmodesma; GO:0005681,spliceosomal complex; GO:0005524,ATP binding; GO:0016787,hydrolase activity; GO:0003723,RNA binding; GO:0003724,RNA helicase activity; GO:0006397,mRNA processing; GO:0008380,RNA splicing; GO:0000166,nucleotide binding; GO:0003674,molecular_function; GO:0005488,binding; GO:0008144,drug binding; GO:0017076,purine nucleotide binding; GO:0030554,…
BnaA01G0094800ZS	0.28	0.76	1.22	0	0	0	4.57	5.2	5.82	8.4	7.82	7.03	3	9	14	0	0	0	49	60	63	95	83	71	-3.41487	2.84895e-18	3.1282e-17	down	-9.08893	4.86946e-14	3.62138e-13	down	-0.547717	0.0350634	0.0713212	false	scaffoldA01	5416366	5417602	+	BnaA01G0094800ZS	--	--	--	PREDICTED: uncharacterized protein LOC103856467 [Brassica rapa]	STIL3_ARATH RecName: Full=Protein STICHEL-like 3;	M4DA07_BRARP SubName: Full=Uncharacterized protein {ECO:0000313|EnsemblPlants:Bra013317.1-P};	At4g18820	GO:0009360,DNA polymerase III complex; GO:0005663,DNA replication factor C complex; GO:0005634,nucleus; GO:0005886,plasma membrane; GO:0005524,ATP binding; GO:0003677,DNA binding; GO:0003887,DNA-directed DNA polymerase activity; GO:0006281,DNA repair; GO:0006261,DNA-dependent DNA replication; GO:0000166,nucleotide binding; GO:0003674,molecular_function; GO:0005488,binding; GO:0008144,drug binding…
BnaA01G0094900ZS	0.23	0.63	0.29	0	0	0	2.65	2.46	3.01	4.08	3.88	3.87	6	18	8	0	0	0	69	69	79	112	100	95	-3.41886	2.42159e-22	3.29982e-21	down	-9.39306	5.08148e-15	4.04482e-14	down	-0.516201	0.0250997	0.0532504	false	scaffoldA01	5417716	5422008	+	BnaA01G0094900ZS	--	K09422 transcription factor MYB, plant | (RefSeq) transcription factor MYB98 (A)	--	PREDICTED: protein STICHEL-like 3 [Brassica oleracea var. oleracea]	STIL3_ARATH RecName: Full=Protein STICHEL-like 3;	A0A3P5ZJI2_BRACM SubName: Full=Uncharacterized protein {ECO:0000313|EMBL:VDC74493.1};	At4g18820	GO:0009360,DNA polymerase III complex; GO:0005663,DNA replication factor C complex; GO:0005634,nucleus; GO:0005886,plasma membrane; GO:0005524,ATP binding; GO:0003677,DNA binding; GO:0003887,DNA-directed DNA polymerase activity; GO:0006281,DNA repair; GO:0006261,DNA-dependent DNA replication; GO:0000166,nucleotide binding; GO:0003674,molecular_function; GO:0005488,binding; GO:0008144,drug binding…
BnaA01G0095600ZS	7.01	8.58	7.18	32.42	29.26	30.05	9.47	10.93	9.25	12.72	14.07	14.15	159	217	177	822	788	759	218	271	215	309	321	307	-0.916378	3.09718e-11	2.03087e-10	false	1.06312	1.49337e-28	2.34386e-27	up	-0.433316	0.00307509	0.00817105	false	scaffoldA01	5458910	5461377	-	BnaA01G0095600ZS	--	K16818 phospholipase A1 [EC:3.1.1.32] | (RefSeq) phospholipase A(1) DAD1, chloroplastic-like (A)	ko00564: Glycerophospholipid metabolism; ko00592: alpha-Linolenic acid metabolism; ko01100: Metabolic pathways; ko01110: Biosynthesis of secondary metabolites	PREDICTED: phospholipase A1-IIgamma-like [Brassica rapa]	DSEL_ARATH RecName: Full=Phospholipase A1-IIgamma; EC=3.1.1.-; AltName: Full=DAD1-like seedling establishment-related lipase; Short=AtDSEL; Short=Phospholipase DSEL;	M4DA12_BRARP RecName: Full=Phospholipase A1 {ECO:0000256|RuleBase:RU367093}; EC=3.1.1.- {ECO:0000256|RuleBase:RU367093};	At4g18550	GO:0005737,cytoplasm; GO:0047372,acylglycerol lipase activity; GO:0008970,phospholipase A1 activity; GO:0046340,diacylglycerol catabolic process; GO:0019915,lipid storage; GO:0052651,monoacylglycerol catabolic process; GO:0010187,negative regulation of seed germination; GO:0003674,molecular_function; GO:0003824,catalytic activity; GO:0016298,lipase activity; GO:0016787,hydrolase activity; GO:0016…
BnaA01G0095700ZS	6.39	6.74	6.4	17.3	19.06	19.93	4.49	4.76	6.93	12.2	11.51	9.75	227	267	247	687	804	788	162	185	252	464	411	331	-0.850968	2.90455e-11	1.91123e-10	false	0.646298	3.35816e-10	1.82404e-09	false	-1.01916	4.91446e-09	2.9781e-08	down	scaffoldA01	5466713	5469765	+	BnaA01G0095700ZS	--	--	--	protein CHUP1, chloroplastic-like [Brassica napus]	CHUP1_ARATH RecName: Full=Protein CHUP1, chloroplastic; AltName: Full=Protein CHLOROPLAST UNUSUAL POSITIONING 1;	A0A398AKE6_BRACM SubName: Full=Uncharacterized protein {ECO:0000313|EMBL:RID78115.1};	At4g18570	GO:0009507,chloroplast; GO:0009707,chloroplast outer membrane; GO:0005829,cytosol; GO:0009658,chloroplast organization; GO:0009902,chloroplast relocation; GO:0006996,organelle organization; GO:0008150,biological_process; GO:0009657,plastid organization; GO:0009987,cellular process; GO:0016043,cellular component organization; GO:0071840,cellular component organization or biogenesis; GO:0019750,chl…
BnaA01G0095800ZS	14.71	11.05	12.44	17.2	16.69	15.78	17.01	19.91	20.38	53.7	58.99	45.22	98	82	90	128	132	117	115	145	139	383	395	288	-2.12511	2.58851e-38	6.84743e-37	down	-1.77148	1.83607e-34	3.55203e-33	down	-1.43213	1.03937e-17	1.35492e-16	down	scaffoldA01	5469861	5471295	-	BnaA01G0095800ZS	--	--	--	uncharacterized protein LOC106425455 [Brassica napus]	--	A0A398AS88_BRACM SubName: Full=Uncharacterized protein {ECO:0000313|EMBL:RID78116.1};	At4g18580	--
BnaA01G0097100ZS	13.63	11.29	12.96	25.99	26.53	28.08	16.22	16.63	14.22	9.87	9.32	10.14	467	431	482	995	1079	1071	564	623	499	362	321	332	0.295071	0.010357	0.0226844	false	1.3567	1.94277e-53	6.53767e-52	up	0.712011	6.99227e-09	4.17561e-08	false	scaffoldA01	5542763	5544737	-	BnaA01G0097100ZS	--	K07198 5'-AMP-activated protein kinase, catalytic alpha subunit [EC:2.7.11.11] | (RefSeq) CBL-interacting serine/threonine-protein kinase 20 (A)	--	CBL-interacting serine/threonine-protein kinase 12 [Brassica napus]	CIPKC_ARATH RecName: Full=CBL-interacting serine/threonine-protein kinase 12; EC=2.7.11.1; AltName: Full=SNF1-related kinase 3.9; AltName: Full=SOS2-like protein kinase PKS8;	A0A3P5Z3B2_BRACM RecName: Full=Non-specific serine/threonine protein kinase {ECO:0000256|ARBA:ARBA00012513}; EC=2.7.11.1 {ECO:0000256|ARBA:ARBA00012513};	At4g18700	GO:0005524,ATP binding; GO:0106310,NA; GO:0106311,NA; GO:0007165,signal transduction; GO:0000166,nucleotide binding; GO:0003674,molecular_function; GO:0005488,binding; GO:0008144,drug binding; GO:0017076,purine nucleotide binding; GO:0030554,adenyl nucleotide binding; GO:0032553,ribonucleotide binding; GO:0032555,purine ribonucleotide binding; GO:0032559,adenyl ribonucleotide binding; GO:0035639,…
BnaA01G0097300ZS	2.09	3	3.17	2.99	3.61	2.06	5.15	3.15	4.18	6.14	5.4	6.99	20	32	33	32	41	22	50	33	41	63	52	64	-1.23375	7.3187e-05	0.000234718	down	-1.19436	8.33181e-05	0.000242795	down	-0.54889	0.0738901	0.135257	false	scaffoldA01	5552793	5553663	+	BnaA01G0097300ZS	--	K02868 large subunit ribosomal protein L11e | (RefSeq) 60S ribosomal protein L11-2 isoform X1 (A)	ko03010: Ribosome	PREDICTED: 60S ribosomal protein L11-2 isoform X1 [Brassica rapa]	RL112_ARATH RecName: Full=60S ribosomal protein L11-2; AltName: Full=L16;	A0A3P6G3K1_BRAOL SubName: Full=Uncharacterized protein {ECO:0000313|EMBL:VDD48859.1};	At4g18730	GO:0005829,cytosol; GO:0022625,cytosolic large ribosomal subunit; GO:0022626,cytosolic ribosome; GO:0005634,nucleus; GO:0009536,plastid; GO:0005773,vacuole; GO:0003729,mRNA binding; GO:0003723,RNA binding; GO:0019843,rRNA binding; GO:0003735,structural constituent of ribosome; GO:0006412,translation; GO:0003674,molecular_function; GO:0003676,nucleic acid binding; GO:0005488,binding; GO:0097159,or…
BnaA01G0099000ZS	3.36	3.52	4.47	0.17	0.94	0.5	3.13	5.29	4.01	1.05	2.6	0.78	18	21	26	1	6	3	17	31	22	6	14	4	1.28611	0.0228353	0.0458775	up	NA	NA	NA	NA	1.52744	0.00974293	0.023053	up	scaffoldA01	5687752	5689130	+	BnaA01G0099000ZS	--	--	--	PREDICTED: BES1/BZR1 homolog protein 3 [Brassica rapa]	BEH3_ARATH RecName: Full=BES1/BZR1 homolog protein 3;	A0A3P6G3K9_BRAOL RecName: Full=BES1_N domain-containing protein {ECO:0000259|Pfam:PF05687};	At4g18890	GO:0003677,DNA binding; GO:0003700,DNA-binding transcription factor activity; GO:0009742,brassinosteroid mediated signaling pathway; GO:0006355,regulation of transcription, DNA-templated; GO:0006351,transcription, DNA-templated; GO:0003674,molecular_function; GO:0003676,nucleic acid binding; GO:0005488,binding; GO:0097159,organic cyclic compound binding; GO:1901363,heterocyclic compound binding; …
BnaA01G0099700ZS	69.13	58.21	72.31	39.24	41.64	37.04	87.07	103.97	104.57	104.45	114.86	107.54	421	395	478	267	301	251	538	692	652	681	703	626	-0.784589	5.11209e-14	4.22275e-13	false	-1.57104	1.94663e-55	6.82251e-54	down	-0.112615	0.338683	0.463438	false	scaffoldA01	5730890	5731240	+	BnaA01G0099700ZS	--	--	--	uncharacterized protein LOC106357848 [Brassica napus]	--	M4DA56_BRARP SubName: Full=Uncharacterized protein {ECO:0000313|EnsemblPlants:Bra013366.1-P};	At4g18980	--
BnaA01G0099800ZS	5.13	7.93	5.48	8.01	8.09	6.72	6.56	6.99	7.94	16.21	12.49	16.16	94	162	109	164	176	137	122	140	149	318	230	283	-1.3451	6.17701e-14	5.07045e-13	down	-1.0767	1.26036e-12	8.4373e-12	down	-1.03248	4.30782e-09	2.62599e-08	down	scaffoldA01	5732216	5734336	-	BnaA01G0099800ZS	--	K08235 xyloglucan:xyloglucosyl transferase [EC:2.4.1.207] | (RefSeq) probable xyloglucan endotransglucosylase/hydrolase protein 29 isoform X1 (A)	--	PREDICTED: probable xyloglucan endotransglucosylase/hydrolase protein 29 isoform X1 [Brassica rapa]	XTH29_ARATH RecName: Full=Probable xyloglucan endotransglucosylase/hydrolase protein 29; Short=At-XTH29; Short=XTH-29; EC=2.4.1.207; Flags: Precursor;	M4DA57_BRARP RecName: Full=Xyloglucan endotransglucosylase/hydrolase {ECO:0000256|RuleBase:RU361120}; EC=2.4.1.207 {ECO:0000256|RuleBase:RU361120};	At4g18990	GO:0048046,apoplast; GO:0005618,cell wall; GO:0004553,hydrolase activity, hydrolyzing O-glycosyl compounds; GO:0016762,xyloglucan:xyloglucosyl transferase activity; GO:0042546,cell wall biogenesis; GO:0071555,cell wall organization; GO:0010411,xyloglucan metabolic process; GO:0003674,molecular_function; GO:0003824,catalytic activity; GO:0016787,hydrolase activity; GO:0016798,hydrolase activity, a…
BnaA01G0100800ZS	13.26	14.5	14.7	17.37	17.15	19.03	28.46	26.99	28.62	34.83	32.76	32.39	465	567	560	681	714	743	1013	1035	1028	1308	1155	1086	-1.30834	1.97174e-51	7.35805e-50	down	-1.00392	7.55913e-39	1.69453e-37	down	-0.222564	0.0151453	0.0341233	false	scaffoldA01	5796291	5799038	+	BnaA01G0100800ZS	--	--	--	uncharacterized protein LOC106432780 isoform X1 [Brassica napus]	--	M4DA67_BRARP RecName: Full=Transglut_core2 domain-containing protein {ECO:0000259|Pfam:PF13369};	At4g19160	--
BnaA01G0100900ZS	0.23	0.21	0.45	1.87	1.76	2.08	0.59	0.37	0.84	1.01	1.51	0.93	8	8	17	73	73	81	21	14	30	38	53	31	-2.03832	3.99493e-06	1.51393e-05	down	0.623767	0.0222196	0.0413287	false	-0.918616	0.0257643	0.0544486	false	scaffoldA01	5802375	5804390	+	BnaA01G0100900ZS	--	K09840 9-cis-epoxycarotenoid dioxygenase [EC:1.13.11.51] | (RefSeq) probable carotenoid cleavage dioxygenase 4, chloroplastic (A)	ko00906: Carotenoid biosynthesis; ko01100: Metabolic pathways; ko01110: Biosynthesis of secondary metabolites	probable carotenoid cleavage dioxygenase 4, chloroplastic [Brassica napus]	CCD4_ARATH RecName: Full=Probable carotenoid cleavage dioxygenase 4, chloroplastic; Short=AtCCD4; EC=1.14.99.-; AltName: Full=AtNCED4; Flags: Precursor;	A0A3P5Z3E9_BRACM SubName: Full=Uncharacterized protein {ECO:0000313|EMBL:VDC74557.1};	At4g19170	GO:0009507,chloroplast; GO:0009570,chloroplast stroma; GO:0005829,cytosol; GO:0010287,plastoglobule; GO:0010436,carotenoid dioxygenase activity; GO:0046872,metal ion binding; GO:0016121,carotene catabolic process; GO:0003674,molecular_function; GO:0003824,catalytic activity; GO:0016491,oxidoreductase activity; GO:0016701,oxidoreductase activity, acting on single donors with incorporation of molec…
BnaA01G0101200ZS	5.27	5.81	5.28	4.94	4.53	4.65	8.54	8.5	8.94	8.44	9.42	9.33	183	225	199	192	187	180	301	323	318	314	329	310	-0.804645	8.10259e-10	4.64843e-09	false	-1.04503	2.42453e-16	2.10754e-15	down	-0.0356831	0.787783	0.854073	false	scaffoldA01	5814859	5817622	+	BnaA01G0101200ZS	--	K06066 CBF1 interacting corepressor | (RefSeq) uncharacterized zinc finger CCHC domain-containing protein At4g19190 (A)	--	uncharacterized zinc finger CCHC domain-containing protein At4g19190-like [Brassica napus]	Y4919_ARATH RecName: Full=Uncharacterized zinc finger CCHC domain-containing protein At4g19190;	A0A398AS30_BRACM RecName: Full=Cir_N domain-containing protein {ECO:0000259|SMART:SM01083};	At4g19190_1	GO:0005634,nucleus; GO:0046872,metal ion binding; GO:0003714,transcription corepressor activity; GO:0045892,negative regulation of transcription, DNA-templated; GO:0003674,molecular_function; GO:0005488,binding; GO:0043167,ion binding; GO:0043169,cation binding; GO:0140110,transcription regulator activity; GO:0003712,transcription coregulator activity; GO:0008152,metabolic process; GO:0006139,nuc…
BnaA01G0101300ZS	17.16	16.18	18.49	5.41	7.28	7.66	30.42	33.28	35	36.7	35.44	39.63	159	167	186	56	80	79	286	337	332	364	330	351	-1.18139	9.61522e-19	1.08406e-17	down	-2.55783	5.29718e-58	1.96143e-56	down	-0.14843	0.273317	0.392197	false	scaffoldA01	5819374	5820444	+	BnaA01G0101300ZS	--	--	--	PREDICTED: glycine-rich protein A3 [Brassica rapa]	--	A0A398AN22_BRACM SubName: Full=Uncharacterized protein {ECO:0000313|EMBL:RID78174.1};	At4g19200	--
BnaA01G0101700ZS	0.67	1.2	0.94	5.53	5.85	6.05	2.04	1.89	2.28	1.44	1.36	1.46	23	46	35	212	238	231	71	71	80	53	47	48	-0.669606	0.0344533	0.0659091	false	1.92693	5.26371e-24	6.8248e-23	up	0.568283	0.0355409	0.0721767	false	scaffoldA01	5851877	5854508	+	BnaA01G0101700ZS	--	K09843 (+)-abscisic acid 8'-hydroxylase [EC:1.14.14.137] | (RefSeq) abscisic acid 8'-hydroxylase 1-like isoform X1 (A)	ko00906: Carotenoid biosynthesis	BnaAnng27240D [Brassica napus]	ABAH1_ARATH RecName: Full=Abscisic acid 8'-hydroxylase 1; Short=ABA 8'-hydroxylase 1; EC=1.14.14.137 {ECO:0000269|PubMed:15064374}; AltName: Full=Cytochrome P450 707A1;	A0A078JLP7_BRANA SubName: Full=BnaAnng27240D protein {ECO:0000313|EMBL:CDY68433.1};	At4g19230	GO:0016021,integral component of membrane; GO:0010295,(+)-abscisic acid 8'-hydroxylase activity; GO:0020037,heme binding; GO:0005506,iron ion binding; GO:0004497,monooxygenase activity; GO:0016491,oxidoreductase activity; GO:0016709,oxidoreductase activity, acting on paired donors, with incorporation or reduction of molecular oxygen, NAD(P)H as one donor, and incorporation of one atom of oxygen; …
BnaA01G0103200ZS	153.22	160.51	153.06	88.67	93.3	94.22	71.31	62.27	65.55	72.95	72.69	71.44	4559	5322	4944	2948	3295	3120	2153	2025	1997	2324	2174	2032	1.03133	1.04555e-70	6.12749e-69	up	0.245298	4.63575e-06	1.60615e-05	false	-0.0980489	0.213116	0.322671	false	scaffoldA01	5954076	5957382	-	BnaA01G0103200ZS	--	K19882 O-palmitoleoyl-L-serine hydrolase [EC:3.1.1.98] | (RefSeq) pectin acetylesterase 8 (A)	--	PREDICTED: pectin acetylesterase 8 [Brassica rapa]	PAE8_ARATH RecName: Full=Pectin acetylesterase 8 {ECO:0000303|PubMed:25115560}; EC=3.1.1.- {ECO:0000305}; Flags: Precursor;	M4DA85_BRARP RecName: Full=Pectin acetylesterase {ECO:0000256|RuleBase:RU363114}; EC=3.1.1.- {ECO:0000256|RuleBase:RU363114};	At5g45280	GO:0005576,extracellular region; GO:0009505,plant-type cell wall; GO:0052793,pectin acetylesterase activity; GO:0071555,cell wall organization; GO:0003674,molecular_function; GO:0003824,catalytic activity; GO:0016787,hydrolase activity; GO:0016788,hydrolase activity, acting on ester bonds; GO:0052689,carboxylic ester hydrolase activity; GO:0008150,biological_process; GO:0009987,cellular process; …
BnaA01G0103300ZS	15.24	12.32	12.12	129.85	135.56	127.31	6.72	7.53	8.78	8.66	9.6	8.81	161	145	139	1533	1700	1497	72	87	95	98	102	89	0.476558	0.0118178	0.0255605	false	3.75696	3.12851e-249	1.33387e-246	up	-0.202577	0.379346	0.505275	false	scaffoldA01	5972326	5972934	-	BnaA01G0103300ZS	--	--	--	uncharacterized protein LOC106373497 [Brassica napus]	--	A0A398ARD1_BRACM SubName: Full=Uncharacterized protein {ECO:0000313|EMBL:RID78190.1};	At4g19430	--
BnaA01G0104500ZS	0.1	0.17	0.29	0.39	0.55	0.3	0.12	0.09	0	0.61	0.22	0.48	4	8	13	18	27	14	5	4	0	27	9	19	-1.29571	0.0310649	0.0601078	false	-0.175758	0.717463	0.784	false	-2.63374	0.00102901	0.0030079	down	scaffoldA01	6052576	6054973	+	BnaA01G0104500ZS	--	K15032 mTERF domain-containing protein, mitochondrial | (RefSeq) transcription termination factor MTERF15, mitochondrial (A)	--	transcription termination factor MTEF18, mitochondrial-like [Brassica napus]	MTEFH_ARATH RecName: Full=Transcription termination factor MTEF18, mitochondrial {ECO:0000305}; AltName: Full=Mitochondrial transcription termination factor 18 {ECO:0000303|PubMed:23087700}; AltName: Full=Protein SUPPRESSOR OF HOT1-4 1 {ECO:0000303|PubMed:22942382}; Flags: Precursor;	A0A398AKJ4_BRACM SubName: Full=Uncharacterized protein {ECO:0000313|EMBL:RID78211.1};	At4g19650	GO:0009507,chloroplast; GO:0005739,mitochondrion; GO:0003690,double-stranded DNA binding; GO:0009658,chloroplast organization; GO:0032502,developmental process; GO:0006353,DNA-templated transcription, termination; GO:0007005,mitochondrion organization; GO:0006355,regulation of transcription, DNA-templated; GO:0003674,molecular_function; GO:0003676,nucleic acid binding; GO:0003677,DNA binding; GO:…
BnaA01G0104800ZS	8.03	9.16	8.87	4.99	5.04	4.84	8.79	8.68	9.5	7.2	6.28	7.05	431	548	517	299	321	289	479	509	522	414	339	362	0.270327	0.0148249	0.0312913	false	-0.569422	5.77843e-07	2.23007e-06	false	0.420687	0.000660729	0.00200324	false	scaffoldA01	6063135	6066310	-	BnaA01G0104800ZS	--	K11968 ariadne-1 [EC:2.3.2.31] | (RefSeq) RING/U-box superfamily protein (A)	--	uncharacterized protein LOC106437714 [Brassica napus]	ARI9_ARATH RecName: Full=Probable E3 ubiquitin-protein ligase ARI9; EC=2.3.2.31 {ECO:0000250|UniProtKB:Q9Y4X5}; AltName: Full=ARIADNE-like protein ARI9; AltName: Full=Protein ariadne homolog 9; AltName: Full=RING-type E3 ubiquitin transferase ARI9 {ECO:0000305};	A0A398AN66_BRACM SubName: Full=Uncharacterized protein {ECO:0000313|EMBL:RID78214.1};	At4g19670	GO:0005737,cytoplasm; GO:0000151,ubiquitin ligase complex; GO:0046872,metal ion binding; GO:0031624,ubiquitin conjugating enzyme binding; GO:0061630,ubiquitin protein ligase activity; GO:0032436,positive regulation of proteasomal ubiquitin-dependent protein catabolic process; GO:0000209,protein polyubiquitination; GO:0006511,ubiquitin-dependent protein catabolic process; GO:0003674,molecular_func…
BnaA01G0105400ZS	6.6	10.71	6.5	2.55	3.04	3.37	7.84	8.38	7.55	2.31	2.54	1.81	88	159	94	38	48	50	106	122	103	33	34	23	1.76444	8.17492e-10	4.6849e-09	up	0.32347	0.319543	0.413469	false	1.86225	1.73375e-11	1.3639e-10	up	scaffoldA01	6111014	6113669	+	BnaA01G0105400ZS	--	K14709 solute carrier family 39 (zinc transporter), member 1/2/3 | (RefSeq) fe(2+) transport protein 1-like isoform X2 (A)	--	fe(2+) transport protein 1-like isoform X1 [Brassica napus]	IRT1_ARATH RecName: Full=Fe(2+) transport protein 1; AltName: Full=Fe(II) transport protein 1; AltName: Full=Iron-regulated transporter 1; Flags: Precursor;	A0A398AMJ5_BRACM SubName: Full=Uncharacterized protein {ECO:0000313|EMBL:RID78218.1};	At4g19690	GO:0005769,early endosome; GO:0005768,endosome; GO:0016021,integral component of membrane; GO:0016020,membrane; GO:0005886,plasma membrane; GO:0005802,trans-Golgi network; GO:0005773,vacuole; GO:0005375,copper ion transmembrane transporter activity; GO:0005381,iron ion transmembrane transporter activity; GO:0005385,zinc ion transmembrane transporter activity; GO:0055072,iron ion homeostasis; GO:0…
BnaA01G0105500ZS	22.32	20.55	20.68	7.7	7.58	9.82	23.78	24.56	26.98	15.77	16.54	20.03	345	354	347	133	139	169	373	415	427	261	257	296	0.208977	0.101599	0.167771	false	-1.16128	2.21947e-14	1.6898e-13	down	0.557228	7.30148e-05	0.000260159	false	scaffoldA01	6116647	6117642	-	BnaA01G0105500ZS	--	K19042 E3 ubiquitin-protein ligase BOI and related proteins [EC:2.3.2.27] | (RefSeq) E3 ubiquitin-protein ligase BOI-like (A)	--	E3 ubiquitin-protein ligase BOI-like [Brassica napus]	BOI_ARATH RecName: Full=E3 ubiquitin-protein ligase BOI; EC=2.3.2.27 {ECO:0000269|PubMed:20921156}; AltName: Full=Inhibitor of apoptosis (IAP)-like protein; Short=AtILP; AltName: Full=Protein BOTRYTIS SUSCEPTIBLE 1 INTERACTOR; Short=AtBOI; AltName: Full=RING-type E3 ubiquitin transferase BOI {ECO:0000305};	A0A3P5ZRI3_BRACM RecName: Full=RING-type domain-containing protein {ECO:0000259|PROSITE:PS50089};	At4g19700	GO:0005634,nucleus; GO:0046872,metal ion binding; GO:0004842,ubiquitin-protein transferase activity; GO:0042742,defense response to bacterium; GO:0050832,defense response to fungus; GO:2000117,negative regulation of cysteine-type endopeptidase activity; GO:0043069,negative regulation of programmed cell death; GO:0043161,proteasome-mediated ubiquitin-dependent protein catabolic process; GO:0043067…
BnaA01G0105600ZS	3.69	3.47	3.6	1.62	1.13	1.06	1.82	2.75	3.09	0.66	0.76	1.15	204	214	216	100	74	65	102	166	175	39	42	61	2.00276	2.0754e-21	2.6964e-20	up	0.470816	0.0909845	0.143396	false	1.61824	4.30099e-09	2.6222e-08	up	scaffoldA01	6133589	6138739	+	BnaA01G0105600ZS	--	K12524 bifunctional aspartokinase / homoserine dehydrogenase 1 [EC:2.7.2.4 1.1.1.3] | (RefSeq) bifunctional aspartokinase/homoserine dehydrogenase 2, chloroplastic (A)	ko00260: Glycine, serine and threonine metabolism; ko00261: Monobactam biosynthesis; ko00270: Cysteine and methionine metabolism; ko00300: Lysine biosynthesis; ko01100: Metabolic pathways; ko01110: Biosynthesis of secondary metabolites; ko01230: Biosynthesis of amino acids	bifunctional aspartokinase/homoserine dehydrogenase 2, chloroplastic [Brassica napus]	AKH2_ARATH RecName: Full=Bifunctional aspartokinase/homoserine dehydrogenase 2, chloroplastic; Short=AK-HD 2; Short=AK-HSDH 2; AltName: Full=Beta-aspartyl phosphate homoserine 2; Includes: RecName: Full=Aspartokinase; EC=2.7.2.4; Includes: RecName: Full=Homoserine dehydrogenase; EC=1.1.1.3; Flags: Precursor;	A0A078J733_BRANA RecName: Full=Aspartokinase {ECO:0000256|ARBA:ARBA00016273}; EC=1.1.1.3 {ECO:0000256|ARBA:ARBA00013213}; EC=2.7.2.4 {ECO:0000256|ARBA:ARBA00013059}; AltName: Full=Homoserine dehydrogenase {ECO:0000256|ARBA:ARBA00013376};	At4g19710	GO:0009507,chloroplast; GO:0009570,chloroplast stroma; GO:0004072,aspartate kinase activity; GO:0005524,ATP binding; GO:0004412,homoserine dehydrogenase activity; GO:0050661,NADP binding; GO:0009067,aspartate family amino acid biosynthetic process; GO:0009090,homoserine biosynthetic process; GO:0009089,lysine biosynthetic process via diaminopimelate; GO:0009086,methionine biosynthetic process; GO…
BnaA01G0105700ZS	106.71	112.32	112.42	13.13	13.3	11.6	93.58	106.53	97.62	88.41	78.07	84.3	2116	2482	2420	291	313	256	1883	2309	1982	1877	1556	1598	0.328547	3.9e-06	1.48016e-05	false	-2.82284	5.88881e-223	1.98929e-220	down	0.277586	0.00411424	0.0106481	false	scaffoldA01	6140282	6142066	-	BnaA01G0105700ZS	--	K01183 chitinase [EC:3.2.1.14] | (RefSeq) chitotriosidase-1 (A)	ko00520: Amino sugar and nucleotide sugar metabolism; ko01100: Metabolic pathways	chitotriosidase-1 [Brassica napus]	CHIC_ARATH RecName: Full=Class V chitinase {ECO:0000303|PubMed:22936594}; Short=AtChiC {ECO:0000303|PubMed:22936594}; EC=3.2.1.14 {ECO:0000269|PubMed:21390509, ECO:0000269|PubMed:22936594}; EC=3.2.1.200 {ECO:0000269|PubMed:21390509}; Flags: Precursor;	A0A078J4U4_BRANA SubName: Full=BnaA01g34980D protein {ECO:0000313|EMBL:CDY59139.1};	At4g19810	GO:0005618,cell wall; GO:0005576,extracellular region; GO:0099503,secretory vesicle; GO:0008061,chitin binding; GO:0004568,chitinase activity; GO:0008843,endochitinase activity; GO:0035885,exochitinase activity; GO:0006032,chitin catabolic process; GO:0000272,polysaccharide catabolic process; GO:0009737,response to abscisic acid; GO:0009753,response to jasmonic acid; GO:0009651,response to salt s…
BnaA01G0106300ZS	5.18	5.98	5.92	2.12	2.2	1.92	6.66	5.89	5.67	3.23	2.99	3.6	262	337	325	120	132	108	342	326	294	175	152	174	0.727165	3.22908e-07	1.38842e-06	false	-0.754035	7.19266e-06	2.4303e-05	false	0.920765	1.47731e-09	9.50835e-09	false	scaffoldA01	6180722	6184534	+	BnaA01G0106300ZS	--	K03549 KUP system potassium uptake protein | (RefSeq) potassium transporter 9 (A)	--	PREDICTED: potassium transporter 9 [Brassica rapa]	POT9_ARATH RecName: Full=Potassium transporter 9; Short=AtPOT9;	A0A398AKQ1_BRACM RecName: Full=Potassium transporter {ECO:0000256|RuleBase:RU321113};	At4g19960	GO:0016021,integral component of membrane; GO:0016020,membrane; GO:0005886,plasma membrane; GO:0015079,potassium ion transmembrane transporter activity; GO:0006813,potassium ion transport; GO:0003674,molecular_function; GO:0046873,metal ion transmembrane transporter activity; GO:0005215,transporter activity; GO:0022857,transmembrane transporter activity; GO:0008324,cation transmembrane transporte…
BnaA01G0106400ZS	0.72	0.74	0.76	0.14	0.04	0.14	1.27	0.9	1.46	0.14	1.33	0.75	14	16	16	3	1	3	25	19	29	3	26	14	NA	NA	NA	NA	NA	NA	NA	NA	0.738705	0.200977	0.308398	false	scaffoldA01	6185909	6188395	+	BnaA01G0106400ZS	--	K20892 beta-arabinofuranosyltransferase [EC:2.4.2.-] | (RefSeq) glycosyl transferase family GT77, hemicellulose cell wall biosynthesis (A)	--	PREDICTED: uncharacterized protein At4g15970 [Brassica rapa]	Y4597_ARATH RecName: Full=Uncharacterized protein At4g15970;	A0A398ASK7_BRACM RecName: Full=Glycosyltransferase {ECO:0000256|RuleBase:RU363055}; EC=2.4.2.- {ECO:0000256|RuleBase:RU363055};	At4g19970	--
BnaA01G0106600ZS	0.6	0.92	1.11	1.38	2.24	1.54	1.94	0.47	1.26	0.24	0.6	1.08	7	12	14	18	31	20	23	6	15	3	7	12	NA	NA	NA	NA	1.35409	0.0176976	0.0337453	up	NA	NA	NA	NA	scaffoldA01	6197869	6199046	-	BnaA01G0106600ZS	--	K22450 aralkylamine N-acetyltransferase [EC:2.3.1.87] | (RefSeq) Acyl-CoA N-acyltransferase (A)	ko00380: Tryptophan metabolism; ko01100: Metabolic pathways; ko01110: Biosynthesis of secondary metabolites	uncharacterized N-acetyltransferase ycf52 [Brassica napus]	YCF52_PYRYE RecName: Full=Uncharacterized N-acetyltransferase ycf52; EC=2.3.1.-;	A0A3P5Z749_BRACM RecName: Full=Glucosamine 6-phosphate N-acetyltransferase {ECO:0000256|RuleBase:RU365086}; EC=2.3.1.4 {ECO:0000256|RuleBase:RU365086};	At4g19980	GO:0009507,chloroplast; GO:0008080,N-acetyltransferase activity; GO:0003674,molecular_function; GO:0003824,catalytic activity; GO:0016407,acetyltransferase activity; GO:0016410,N-acyltransferase activity; GO:0016740,transferase activity; GO:0016746,transferase activity, transferring acyl groups; GO:0016747,transferase activity, transferring acyl groups other than amino-acyl groups; GO:0005622,int…
BnaA01G0107300ZS	0.41	0.38	0.33	1.07	0.88	0.8	0.32	0.31	0.3	0.67	0.64	0.52	24	25	21	70	61	52	19	20	18	42	38	29	-0.784325	0.0307652	0.0595919	false	0.476669	0.10009	0.155779	false	-0.949916	0.018105	0.0399584	false	scaffoldA01	6224094	6228298	-	BnaA01G0107300ZS	--	K13144 integrator complex subunit 7 | (RefSeq) uncharacterized protein LOC106437247 (A)	--	uncharacterized protein LOC106437247 [Brassica napus]	--	A0A398AKQ7_BRACM SubName: Full=Uncharacterized protein {ECO:0000313|EMBL:RID78245.1};	At4g20060	GO:0032039,integrator complex; GO:0016180,snRNA processing; GO:0008152,metabolic process; GO:0006139,nucleobase-containing compound metabolic process; GO:0006396,RNA processing; GO:0006725,cellular aromatic compound metabolic process; GO:0006807,nitrogen compound metabolic process; GO:0008150,biological_process; GO:0009987,cellular process; GO:0010467,gene expression; GO:0016070,RNA metabolic pro…
BnaA01G0107400ZS	0.74	0.83	0.71	0.61	0.53	0.61	0.41	0.54	0.23	0.42	0.41	0.09	25	31	26	23	21	23	14	20	8	15	14	3	1.2173	0.0166798	0.0347605	up	0.806091	0.128596	0.192891	false	NA	NA	NA	NA	scaffoldA01	6229085	6231022	-	BnaA01G0107400ZS	--	K20291 conserved oligomeric Golgi complex subunit 4 | (RefSeq) pentatricopeptide repeat-containing protein At4g01400, mitochondrial (A)	--	pentatricopeptide repeat-containing protein At4g20090-like isoform X2 [Brassica napus]	PP327_ARATH RecName: Full=Pentatricopeptide repeat-containing protein At4g20090; AltName: Full=Protein EMBRYO DEFECTIVE 1025;	A0A3P5Z3L0_BRACM SubName: Full=Uncharacterized protein {ECO:0000313|EMBL:VDC74627.1};	At4g20090	GO:0009793,embryo development ending in seed dormancy; GO:0000003,reproduction; GO:0003006,developmental process involved in reproduction; GO:0007275,multicellular organism development; GO:0009790,embryo development; GO:0008150,biological_process; GO:0009791,post-embryonic development; GO:0010154,fruit development; GO:0022414,reproductive process; GO:0032501,multicellular organismal process; GO:0…
BnaA01G0107500ZS	0.4	0.38	0.62	1.25	1.02	0.82	0.6	0.53	0.68	0.4	0.27	0.16	13	14	22	46	40	30	20	19	23	14	9	5	NA	NA	NA	NA	1.78391	0.000114467	0.00032746	up	1.14103	0.0429084	0.0849226	false	scaffoldA01	6232421	6235514	+	BnaA01G0107500ZS	--	K01859 chalcone isomerase [EC:5.5.1.6] | (RefSeq) vacuolar-sorting receptor 1 (A)	ko00941: Flavonoid biosynthesis; ko01100: Metabolic pathways; ko01110: Biosynthesis of secondary metabolites	vacuolar-sorting receptor 7 [Brassica napus]	VSR7_ARATH RecName: Full=Vacuolar-sorting receptor 7; Short=AtVSR7; AltName: Full=BP80-like protein f; Short=AtBP80f; AltName: Full=Epidermal growth factor receptor-like protein 3; Short=AtELP3; Flags: Precursor;	A0A398AKJ6_BRACM RecName: Full=EGF_CA domain-containing protein {ECO:0000259|SMART:SM00179};	At4g20110	GO:0005768,endosome; GO:0000139,Golgi membrane; GO:0017119,Golgi transport complex; GO:0016021,integral component of membrane; GO:0016020,membrane; GO:0005802,trans-Golgi network; GO:0005509,calcium ion binding; GO:0061630,ubiquitin protein ligase activity; GO:0006896,Golgi to vacuole transport; GO:0006623,protein targeting to vacuole; GO:0006511,ubiquitin-dependent protein catabolic process; GO:…
BnaA01G0108100ZS	0	0	0.03	0.24	0.06	0.07	0.07	0	0	2.41	2.49	2.82	0	0	1	7	2	2	2	0	0	68	66	71	-7.72755	1.9254e-10	1.17554e-09	down	-4.4951	3.69893e-18	3.57715e-17	down	-6.70066	3.89704e-10	2.67051e-09	down	scaffoldA01	6260346	6263380	-	BnaA01G0108100ZS	--	K11868 indoleacetaldoxime dehydratase [EC:4.99.1.6] | (RefSeq) indoleacetaldoxime dehydratase (A)	ko00380: Tryptophan metabolism; ko01100: Metabolic pathways	PREDICTED: putative cytochrome P450 71A28 [Brassica rapa]	C71AS_ARATH RecName: Full=Putative cytochrome P450 71A28; EC=1.14.-.-;	M4DAD9_BRARP SubName: Full=Uncharacterized protein {ECO:0000313|EnsemblPlants:Bra013449.1-P};	At5g24960	GO:0016021,integral component of membrane; GO:0020037,heme binding; GO:0005506,iron ion binding; GO:0004497,monooxygenase activity; GO:0016705,oxidoreductase activity, acting on paired donors, with incorporation or reduction of molecular oxygen; GO:0003674,molecular_function; GO:0005488,binding; GO:0046906,tetrapyrrole binding; GO:0048037,cofactor binding; GO:0097159,organic cyclic compound bindi…
BnaA01G0108600ZS	15.92	16.82	12.75	11.88	10.39	10.92	13.92	13.61	14.26	4.49	5.81	5.42	169	199	147	141	131	129	150	158	155	51	62	55	1.46369	3.85286e-12	2.74034e-11	up	0.979753	3.9996e-06	1.39698e-05	false	1.44296	6.10758e-11	4.53493e-10	up	scaffoldA01	6301824	6302653	+	BnaA01G0108600ZS	--	K03135 transcription initiation factor TFIID subunit 11 | (RefSeq) transcription initiation factor TFIID subunit 11 (A)	ko03022: Basal transcription factors	transcription initiation factor TFIID subunit 11 [Brassica napus]	TAF11_ARATH RecName: Full=Transcription initiation factor TFIID subunit 11; AltName: Full=TBP-associated factor 11; Short=AtTAF11;	M4DAE2_BRARP RecName: Full=TAFII28 domain-containing protein {ECO:0000259|Pfam:PF04719};	At4g20280	GO:0005669,transcription factor TFIID complex; GO:0046982,protein heterodimerization activity; GO:0003713,transcription coactivator activity; GO:0008134,transcription factor binding; GO:0051123,RNA polymerase II preinitiation complex assembly; GO:0005515,protein binding; GO:0003674,molecular_function; GO:0005488,binding; GO:0046983,protein dimerization activity; GO:0140110,transcription regulator…
BnaA01G0108800ZS	4.15	5.47	6.5	6.77	5.97	6.8	6.05	4.97	5.74	2.92	2.23	3.57	113	166	192	206	193	206	167	148	160	85	61	93	0.816483	0.00021983	0.000658668	false	1.06391	1.6094e-08	7.37987e-08	up	0.970401	8.57186e-06	3.47567e-05	false	scaffoldA01	6307994	6309980	+	BnaA01G0108800ZS	--	K07765 S2P endopeptidase [EC:3.4.24.85] | (RefSeq) membrane-bound transcription factor site-2 protease homolog isoform X1 (A)	ko04141: Protein processing in endoplasmic reticulum	membrane-bound transcription factor site-2 protease homolog isoform X1 [Brassica napus]	S2P_ARATH RecName: Full=Membrane-bound transcription factor site-2 protease homolog; EC=3.4.24.-; AltName: Full=Endopeptidase S2P;	A0A398AKR6_BRACM RecName: Full=Endopeptidase S2P {ECO:0000256|ARBA:ARBA00019530};	At4g20310	GO:0005737,cytoplasm; GO:0000139,Golgi membrane; GO:0016021,integral component of membrane; GO:0046872,metal ion binding; GO:0004222,metalloendopeptidase activity; GO:0071475,cellular hyperosmotic salinity response; GO:0031293,membrane protein intracellular domain proteolysis; GO:0051091,positive regulation of DNA-binding transcription factor activity; GO:1990440,positive regulation of transcript…
BnaA01G0108900ZS	6.33	6.86	3.82	2.74	1.47	1.37	3.66	4.39	3.2	1.22	0.87	1.6	29	35	19	14	8	7	17	22	15	6	4	7	2.13538	0.000148789	0.000456855	up	NA	NA	NA	NA	NA	NA	NA	NA	scaffoldA01	6337484	6337747	+	BnaA01G0108900ZS	--	--	--	--	--	A0A397ZVT9_BRACM SubName: Full=Uncharacterized protein {ECO:0000313|EMBL:RID69108.1};	--	--
BnaA01G0110100ZS	2.07	1.86	2.91	3.29	2.57	2.65	2.5	0.99	1.77	4.74	2.78	3.95	40	40	61	71	59	57	49	21	35	98	54	73	-0.823574	0.00395089	0.00945603	false	-0.537263	0.0369925	0.0651609	false	-1.11275	0.00110213	0.00320401	down	scaffoldA01	6382448	6383561	-	BnaA01G0110100ZS	--	K11086 small nuclear ribonucleoprotein B and B' | (RefSeq) small nuclear ribonucleoprotein-associated proteins B and B' (A)	ko03040: Spliceosome	small nuclear ribonucleoprotein-associated proteins B and B' [Brassica napus]	--	A0A398AKR2_BRACM RecName: Full=Small nuclear ribonucleoprotein-associated protein {ECO:0000256|PIRNR:PIRNR037187};	At5g44500	GO:0005634,nucleus; GO:0003723,RNA binding; GO:0003674,molecular_function; GO:0003676,nucleic acid binding; GO:0005488,binding; GO:0097159,organic cyclic compound binding; GO:1901363,heterocyclic compound binding; GO:0005622,intracellular; GO:0005575,cellular_component; GO:0005623,cell; GO:0043231,intracellular membrane-bounded organelle; GO:0043226,organelle; GO:0043227,membrane-bounded organell…
BnaA01G0110900ZS	0.25	0.55	0.13	1.92	1.63	2.09	0.25	0.2	0.32	0.67	0.75	0.41	7	17	4	60	54	65	7	6	9	20	21	11	-1.04743	0.0777101	0.133294	false	1.51541	1.54318e-05	4.97567e-05	up	-1.24915	0.0426399	0.0844453	false	scaffoldA01	6435555	6437162	+	BnaA01G0110900ZS	--	K22395 cinnamyl-alcohol dehydrogenase [EC:1.1.1.195] | (RefSeq) berberine bridge enzyme-like 15 (A)	ko00940: Phenylpropanoid biosynthesis; ko01100: Metabolic pathways; ko01110: Biosynthesis of secondary metabolites	berberine bridge enzyme-like 18 [Brassica napus]	BBE18_ARATH RecName: Full=Berberine bridge enzyme-like 18 {ECO:0000303|PubMed:26037923}; Short=AtBBE-like 18 {ECO:0000303|PubMed:26037923}; EC=1.1.1.- {ECO:0000250|UniProtKB:O64743}; Flags: Precursor;	A0A398AKL4_BRACM RecName: Full=FAD-binding PCMH-type domain-containing protein {ECO:0000259|PROSITE:PS51387};	At4g20820	GO:0005618,cell wall; GO:0005576,extracellular region; GO:0071949,FAD binding; GO:0016491,oxidoreductase activity; GO:0000166,nucleotide binding; GO:0003674,molecular_function; GO:0005488,binding; GO:0036094,small molecule binding; GO:0043167,ion binding; GO:0043168,anion binding; GO:0048037,cofactor binding; GO:0050660,flavin adenine dinucleotide binding; GO:0050662,coenzyme binding; GO:0097159,…
BnaA01G0111400ZS	3.63	2.1	4.24	8.74	8.77	9.5	4.77	2.44	1.34	2.79	2.57	4.14	45	29	57	121	129	131	60	33	17	37	32	49	-0.00097672	0.997711	0.99845	false	1.41218	4.04307e-09	1.97389e-08	up	-0.133069	0.748349	0.824992	false	scaffoldA01	6472047	6473251	-	BnaA01G0111400ZS	--	K19706 dihydroceramide fatty acyl 2-hydroxylase [EC:1.14.18.7] | (RefSeq) dihydroceramide fatty acyl 2-hydroxylase FAH2 (A)	--	PREDICTED: dihydroceramide fatty acyl 2-hydroxylase FAH2 [Brassica rapa]	FAH2_ARATH RecName: Full=Dihydroceramide fatty acyl 2-hydroxylase FAH2 {ECO:0000305}; EC=1.14.18.7 {ECO:0000269|PubMed:22635113}; AltName: Full=Fatty acid 2-hydroxylase 2 {ECO:0000303|PubMed:19054355}; Short=AtFAH2 {ECO:0000303|PubMed:19054355};	A0A398AMR6_BRACM RecName: Full=Fatty acid hydroxylase domain-containing protein {ECO:0000259|Pfam:PF04116};	At4g20870	GO:0005783,endoplasmic reticulum; GO:0005789,endoplasmic reticulum membrane; GO:0016021,integral component of membrane; GO:0080132,fatty acid alpha-hydroxylase activity; GO:0005506,iron ion binding; GO:0102771,sphingolipid very long chain fatty acid alpha-hydroxylase activity; GO:0006633,fatty acid biosynthetic process; GO:0006631,fatty acid metabolic process; GO:0003674,molecular_function; GO:00…
BnaA01G0111700ZS	0.52	0.98	0.79	0.32	0.31	0.35	0.87	0.9	0.79	0.75	0.85	0.62	20	42	33	14	14	15	34	38	31	31	33	23	-0.0327128	0.93036	0.953938	false	-1.28784	0.00223607	0.00517289	down	0.226798	0.541273	0.657367	false	scaffoldA01	6484272	6486832	-	BnaA01G0111700ZS	--	K20798 small RNA 2'-O-methyltransferase [EC:2.1.1.-] | (RefSeq) small RNA 2'-O-methyltransferase-like (A)	--	small RNA 2'-O-methyltransferase-like [Brassica napus]	HEN1_ARATH RecName: Full=Small RNA 2'-O-methyltransferase; EC=2.1.1.n8; AltName: Full=Protein CORYMBOSA 2; AltName: Full=Protein HUA ENHANCER 1; AltName: Full=S-adenosylmethionine-dependent RNA methyltransferase HEN1;	A0A3P5ZGI6_BRACM RecName: Full=HTH La-type RNA-binding domain-containing protein {ECO:0000259|PROSITE:PS50961};	At4g20910	GO:0005737,cytoplasm; GO:0005634,nucleus; GO:0046872,metal ion binding; GO:0008171,O-methyltransferase activity; GO:0003723,RNA binding; GO:0008173,RNA methyltransferase activity; GO:0010589,leaf proximal/distal pattern formation; GO:0010305,leaf vascular tissue pattern formation; GO:0061715,miRNA 2'-O-methylation; GO:0035279,mRNA cleavage involved in gene silencing by miRNA; GO:0034587,piRNA met…
BnaA01G0111800ZS	0	0.03	0	0.07	0.08	0.07	0.04	0.12	0.05	0.31	0.59	0.43	0	2	0	4	5	4	2	7	3	18	32	22	-5.33073	2.89706e-06	1.11726e-05	down	-2.74847	4.49013e-06	1.55815e-05	down	-2.60978	9.12069e-05	0.00032019	down	scaffoldA01	6491062	6495034	-	BnaA01G0111800ZS	--	K20798 small RNA 2'-O-methyltransferase [EC:2.1.1.-] | (RefSeq) small RNA 2'-O-methyltransferase (A)	--	small RNA 2'-O-methyltransferase-like [Brassica napus]	HEN1_ARATH RecName: Full=Small RNA 2'-O-methyltransferase; EC=2.1.1.n8; AltName: Full=Protein CORYMBOSA 2; AltName: Full=Protein HUA ENHANCER 1; AltName: Full=S-adenosylmethionine-dependent RNA methyltransferase HEN1;	M4DAH4_BRARP RecName: Full=HTH La-type RNA-binding domain-containing protein {ECO:0000259|PROSITE:PS50961};	At4g20920	GO:0005737,cytoplasm; GO:0005634,nucleus; GO:0046872,metal ion binding; GO:0008171,O-methyltransferase activity; GO:0003723,RNA binding; GO:0008173,RNA methyltransferase activity; GO:0010589,leaf proximal/distal pattern formation; GO:0010305,leaf vascular tissue pattern formation; GO:0061715,miRNA 2'-O-methylation; GO:0035279,mRNA cleavage involved in gene silencing by miRNA; GO:0034587,piRNA met…
BnaA01G0111900ZS	1.34	1.62	1.48	0.95	1.2	1.02	1.34	1.8	1.37	2.02	1.96	2.26	78	105	94	62	83	66	79	115	82	126	115	126	-0.561865	0.00410517	0.00978359	false	-1.07692	1.31137e-07	5.46747e-07	down	-0.432825	0.0499466	0.0968643	false	scaffoldA01	6497861	6501391	+	BnaA01G0111900ZS	--	K00924 kinase [EC:2.7.1.-] | (RefSeq) receptor-like kinase TMK2 (A)	--	probable LRR receptor-like serine/threonine-protein kinase At4g20940 [Brassica napus]	GHR1_ARATH RecName: Full=LRR receptor-like serine/threonine-protein kinase GHR1 {ECO:0000303|PubMed:22730405}; EC=2.7.11.1 {ECO:0000269|PubMed:22730405}; AltName: Full=Protein GUARD CELL HYDROGEN PEROXIDE-RESISTANT 1 {ECO:0000303|PubMed:22730405}; Short=AtGHR1 {ECO:0000303|PubMed:22730405}; AltName: Full=Protein RADICAL-INDUCED CELL DEATH 7 {ECO:0000303|PubMed:30361234}; Flags: Precursor;	M4DAH5_BRARP RecName: Full=Protein kinase domain-containing protein {ECO:0000259|PROSITE:PS50011};	At4g20940	GO:0016021,integral component of membrane; GO:0005886,plasma membrane; GO:0005524,ATP binding; GO:0004672,protein kinase activity; GO:0106310,NA; GO:0106311,NA; GO:0009738,abscisic acid-activated signaling pathway; GO:0071485,cellular response to absence of light; GO:0071244,cellular response to carbon dioxide; GO:1901528,hydrogen peroxide mediated signaling pathway involved in stomatal movement;…
BnaA01G0112200ZS	1.31	0.65	0.47	1.23	1.77	1.63	1.86	0.99	1.13	1.96	2.02	1.14	18	10	7	19	29	25	26	15	16	29	28	15	-1.16748	0.0220276	0.044428	down	-0.250641	0.539535	0.630218	false	-0.348471	0.460355	0.58458	false	scaffoldA01	6513240	6514470	+	BnaA01G0112200ZS	--	--	--	late embryogenesis abundant protein 1-like [Brassica napus]	--	M4DAH9_BRARP SubName: Full=Uncharacterized protein {ECO:0000313|EnsemblPlants:Bra013489.1-P};	At4g21020	--
BnaA01G0113000ZS	0.43	0.62	0.7	0.53	0.69	0.77	0.52	0.24	0.22	0.28	0.23	0.07	13	21	23	18	25	26	16	8	7	9	7	2	1.5142	0.0148285	0.0312975	up	1.67294	0.00420086	0.0092162	up	NA	NA	NA	NA	scaffoldA01	6564870	6566622	+	BnaA01G0113000ZS	--	K10683 BRCA1-associated RING domain protein 1 | (RefSeq) hypothetical protein (A)	ko03440: Homologous recombination	pentatricopeptide repeat-containing protein At4g21065-like [Brassica napus]	PP330_ARATH RecName: Full=Pentatricopeptide repeat-containing protein At4g21065;	A0A3P5Z3Q3_BRACM RecName: Full=RING-type E3 ubiquitin transferase BRCA1 {ECO:0000256|ARBA:ARBA00017222};	At4g21070_1	GO:0008270,zinc ion binding; GO:0003674,molecular_function; GO:0005488,binding; GO:0046872,metal ion binding; GO:0043167,ion binding; GO:0043169,cation binding; GO:0046914,transition metal ion binding
BnaA01G0114200ZS	0.85	0.66	1.25	2.33	2.2	1.78	0.61	1.14	1.33	1.96	1.18	1.42	15	13	24	46	46	35	11	22	24	37	21	24	-0.803273	0.0670475	0.117466	false	0.359768	0.297282	0.389612	false	-0.53467	0.249512	0.365047	false	scaffoldA01	6624652	6628779	+	BnaA01G0114200ZS	--	K04125 gibberellin 2beta-dioxygenase [EC:1.14.11.13] | (RefSeq) gibberellin 2-beta-dioxygenase 8-like (A)	ko00904: Diterpenoid biosynthesis; ko01110: Biosynthesis of secondary metabolites	PREDICTED: gibberellin 2-beta-dioxygenase 8 [Brassica rapa]	G2OX8_ARATH RecName: Full=Gibberellin 2-beta-dioxygenase 8; EC=1.14.11.13; AltName: Full=GA 2-oxidase 8; AltName: Full=Gibberellin 2-beta-hydroxylase 8; AltName: Full=Gibberellin 2-oxidase 8;	A0A3P5ZRR4_BRACM RecName: Full=Fe2OG dioxygenase domain-containing protein {ECO:0000259|PROSITE:PS51471};	At4g21200	GO:0052635,C-20 gibberellin 2-beta-dioxygenase activity; GO:0051213,dioxygenase activity; GO:0046872,metal ion binding; GO:0009686,gibberellin biosynthetic process; GO:0009685,gibberellin metabolic process; GO:0003674,molecular_function; GO:0003824,catalytic activity; GO:0016491,oxidoreductase activity; GO:0016705,oxidoreductase activity, acting on paired donors, with incorporation or reduction o…
BnaA01G0114500ZS	10.71	9.86	9.95	8.3	7.65	10.13	18.93	20.29	21.19	12.59	12.08	17.2	112	115	113	97	95	118	201	232	227	141	127	172	-0.526586	0.00552053	0.0128305	false	-0.783085	5.30297e-05	0.000158962	false	0.56258	0.00195944	0.00543328	false	scaffoldA01	6636141	6638600	-	BnaA01G0114500ZS	--	--	--	PREDICTED: uncharacterized protein LOC103858880 [Brassica rapa]	--	A0A398ARR0_BRACM SubName: Full=Uncharacterized protein {ECO:0000313|EMBL:RID78320.1};	--	GO:0016021,integral component of membrane; GO:0005575,cellular_component; GO:0016020,membrane; GO:0031224,intrinsic component of membrane; GO:0044425,membrane part
BnaA01G0114900ZS	0.45	0.44	0.39	0.54	0.41	0.38	0.3	0.2	0.25	0.19	0.22	0.14	27	29	25	36	29	25	18	13	15	12	13	8	1.14891	0.0144289	0.030551	up	1.17705	0.0103815	0.0209034	up	NA	NA	NA	NA	scaffoldA01	6662290	6665849	+	BnaA01G0114900ZS	--	K22262 WD repeat and FYVE domain-containing protein 3 | (RefSeq) protein SPIRRIG (A)	--	pentatricopeptide repeat-containing protein At4g21300-like [Brassica napus]	PP333_ARATH RecName: Full=Pentatricopeptide repeat-containing protein At4g21300;	A0A398AND7_BRACM SubName: Full=Uncharacterized protein {ECO:0000313|EMBL:RID78324.1};	At4g21300	GO:0043231,intracellular membrane-bounded organelle; GO:0003723,RNA binding; GO:0009451,RNA modification; GO:0003674,molecular_function; GO:0003676,nucleic acid binding; GO:0005488,binding; GO:0097159,organic cyclic compound binding; GO:1901363,heterocyclic compound binding; GO:0008152,metabolic process; GO:0006139,nucleobase-containing compound metabolic process; GO:0006725,cellular aromatic com…
BnaA01G0116400ZS	6.56	6.3	7.91	2.73	2.33	1.58	6.65	4.9	5.95	2.07	2.85	2.8	71	76	93	33	30	19	73	58	66	24	31	29	1.35963	2.8293e-06	1.09259e-05	up	-0.313859	0.407332	0.503405	false	1.2094	0.000164014	0.000552178	up	scaffoldA01	6744625	6745412	-	BnaA01G0116400ZS	--	K03351 anaphase-promoting complex subunit 4 | (RefSeq) anaphase-promoting complex subunit 4 (A)	ko04120: Ubiquitin mediated proteolysis	F-box protein SKIP27 [Brassica napus]	SKI27_ARATH RecName: Full=F-box protein SKIP27; AltName: Full=SKP1-interacting partner 27;	A0A398AKZ0_BRACM RecName: Full=F-box domain-containing protein {ECO:0000259|PROSITE:PS50181};	At4g21510	GO:0005634,nucleus; GO:0016567,protein ubiquitination; GO:0008152,metabolic process; GO:0006464,cellular protein modification process; GO:0006807,nitrogen compound metabolic process; GO:0008150,biological_process; GO:0009987,cellular process; GO:0019538,protein metabolic process; GO:0032446,protein modification by small protein conjugation; GO:0036211,protein modification process; GO:0043170,macr…
BnaA01G0116600ZS	0.12	0.16	0.32	0.4	0.67	0.69	0.17	0.27	0.41	0.37	0.25	0.23	5	7	14	18	32	31	7	12	17	16	10	9	NA	NA	NA	NA	0.938194	0.0487478	0.0831234	false	NA	NA	NA	NA	scaffoldA01	6749225	6754126	+	BnaA01G0116600ZS	--	K03351 anaphase-promoting complex subunit 4 | (RefSeq) anaphase-promoting complex subunit 4 (A)	ko04120: Ubiquitin mediated proteolysis	PREDICTED: anaphase-promoting complex subunit 4 [Brassica rapa]	APC4_ARATH RecName: Full=Anaphase-promoting complex subunit 4; AltName: Full=Cyclosome subunit 4;	M4DAM4_BRARP RecName: Full=Anaphase-promoting complex subunit 4 {ECO:0000256|ARBA:ARBA00016067};	At4g21530	GO:0005680,anaphase-promoting complex; GO:0034399,nuclear periphery; GO:0005634,nucleus; GO:0031145,anaphase-promoting complex-dependent catabolic process; GO:0007049,cell cycle; GO:0051301,cell division; GO:0009793,embryo development ending in seed dormancy; GO:0048481,plant ovule development; GO:0045842,positive regulation of mitotic metaphase/anaphase transition; GO:0070979,protein K11-linked …
BnaA01G0116900ZS	1.17	0.94	0.72	0.47	0.82	0.99	0.39	0.6	0.57	1.52	1.17	1.5	18	16	12	8	15	17	6	10	9	25	18	22	-0.643875	0.161746	0.24739	false	-0.976485	0.0399394	0.0697391	false	-1.396	0.0122463	0.0282682	down	scaffoldA01	6763146	6764259	-	BnaA01G0116900ZS	--	--	--	transmembrane protein 184 homolog DDB_G0279555-like [Brassica napus]	LAZH1_ARATH RecName: Full=Protein LAZ1 homolog 1 {ECO:0000303|PubMed:20830211}; AltName: Full=Lazarus1 homolog 1 {ECO:0000303|PubMed:20830211}; Flags: Precursor;	A0A398AKV1_BRACM SubName: Full=Uncharacterized protein {ECO:0000313|EMBL:RID78347.1};	At4g21570	GO:0016021,integral component of membrane; GO:0009705,plant-type vacuole membrane; GO:1900458,negative regulation of brassinosteroid mediated signaling pathway; GO:0007033,vacuole organization; GO:0098876,vesicle-mediated transport to the plasma membrane; GO:0007165,signal transduction; GO:0007154,cell communication; GO:0008150,biological_process; GO:0009719,response to endogenous stimulus; GO:00…
BnaA01G0117100ZS	4.41	3.93	5.09	6.11	4.81	4.62	4	3.87	2.8	2.19	2.37	2.42	126	125	158	195	163	147	116	121	82	67	68	66	0.873192	2.84091e-05	9.62421e-05	false	1.05478	1.08955e-07	4.57784e-07	up	0.64384	0.00752628	0.0183206	false	scaffoldA01	6768215	6770242	-	BnaA01G0117100ZS	--	--	--	BAG family molecular chaperone regulator 7-like [Brassica napus]	BAG7_ARATH RecName: Full=BAG family molecular chaperone regulator 7; AltName: Full=Bcl-2-associated athanogene 7;	A0A398AKT7_BRACM SubName: Full=Uncharacterized protein {ECO:0000313|EMBL:RID78349.1};	At5g62390	GO:0005783,endoplasmic reticulum; GO:0005886,plasma membrane; GO:0009506,plasmodesma; GO:0009536,plastid; GO:0005516,calmodulin binding; GO:0070417,cellular response to cold; GO:0034605,cellular response to heat; GO:0034620,cellular response to unfolded protein; GO:0006457,protein folding; GO:0005515,protein binding; GO:0003674,molecular_function; GO:0005488,binding; GO:0006950,response to stress…
BnaA01G0117500ZS	0.84	0.64	0.68	0	0	0	1.31	1.22	0.82	0.88	0.48	0.37	33	28	29	0	0	0	52	52	33	37	19	14	0.229064	0.580047	0.680434	false	-7.24705	1.92092e-08	8.71637e-08	down	0.958038	0.0177637	0.0392957	false	scaffoldA01	6788170	6791480	-	BnaA01G0117500ZS	--	K15333 tRNA guanosine-2'-O-methyltransferase [EC:2.1.1.34] | (RefSeq) uncharacterized protein LOC104224633 (A)	--	subtilisin-like protease SBT3.13 [Brassica napus]	SBT3D_ARATH RecName: Full=Subtilisin-like protease SBT3.13 {ECO:0000303|PubMed:16193095}; EC=3.4.21.- {ECO:0000255|PROSITE-ProRule:PRU10082}; AltName: Full=Subtilase subfamily 3 member 13 {ECO:0000303|PubMed:16193095}; Short=AtSBT3.13 {ECO:0000303|PubMed:16193095}; Flags: Precursor;	A0A3P5Z3T5_BRACM SubName: Full=Uncharacterized protein {ECO:0000313|EMBL:VDC74736.1};	At4g21630	GO:0005829,cytosol; GO:0005615,extracellular space; GO:0004252,serine-type endopeptidase activity; GO:0003674,molecular_function; GO:0003824,catalytic activity; GO:0004175,endopeptidase activity; GO:0008236,serine-type peptidase activity; GO:0008233,peptidase activity; GO:0070011,peptidase activity, acting on L-amino acid peptides; GO:0016787,hydrolase activity; GO:0017171,serine hydrolase activi…
BnaA01G0117900ZS	0.71	0.78	0.7	0.58	0.5	0.34	0.35	0.22	0.5	1.01	0.81	0.6	26	32	28	24	22	14	13	9	19	40	30	21	-0.226921	0.540886	0.645561	false	-0.868923	0.0319359	0.0572154	false	-1.15456	0.0162723	0.0363791	down	scaffoldA01	6807696	6810094	-	BnaA01G0117900ZS	--	K14638 solute carrier family 15 (peptide/histidine transporter), member 3/4 | (RefSeq) protein NRT1/ PTR FAMILY 7.2-like (A)	--	protein NRT1/ PTR FAMILY 7.2 [Brassica napus]	PTR47_ARATH RecName: Full=Protein NRT1/ PTR FAMILY 7.2; Short=AtNPF7.2; AltName: Full=Nitrate transporter 1.8;	A0A3P5Z7H3_BRACM SubName: Full=Uncharacterized protein {ECO:0000313|EMBL:VDC74739.1};	At4g21680	GO:0016021,integral component of membrane; GO:0005886,plasma membrane; GO:0015112,nitrate transmembrane transporter activity; GO:0015293,symporter activity; GO:0042128,nitrate assimilation; GO:0046686,response to cadmium ion; GO:0010167,response to nitrate; GO:0003674,molecular_function; GO:0005215,transporter activity; GO:0022857,transmembrane transporter activity; GO:0008509,anion transmembrane…
BnaA01G0118400ZS	2.71	1.7	1.87	3.15	3.08	3.04	0.67	1.24	0.79	2.15	1.48	2.55	20	14	15	26	27	25	5	10	6	17	11	18	-0.0535185	0.914859	0.943119	false	0.484615	0.265933	0.354968	false	NA	NA	NA	NA	scaffoldA01	6852590	6853015	+	BnaA01G0118400ZS	--	--	--	uncharacterized protein LOC106347904 [Brassica napus]	--	A0A398AL18_BRACM SubName: Full=Uncharacterized protein {ECO:0000313|EMBL:RID78365.1};	At4g21740	GO:0016021,integral component of membrane; GO:0005575,cellular_component; GO:0016020,membrane; GO:0031224,intrinsic component of membrane; GO:0044425,membrane part
BnaA01G0119200ZS	6.49	7.54	7.4	12.33	11.92	12.75	5.91	5.9	4.63	4.08	5.05	4.88	156	202	193	331	340	341	144	155	114	105	122	112	0.544361	0.00160685	0.00415981	false	1.30205	1.57759e-19	1.65821e-18	up	0.262176	0.195535	0.301625	false	scaffoldA01	6905854	6908023	+	BnaA01G0119200ZS	--	K24104 GPN-loop GTPase | (RefSeq) GPN-loop GTPase 1 (A)	--	GPN-loop GTPase 1 [Brassica napus]	QQT2_ARATH RecName: Full=GPN-loop GTPase QQT2 {ECO:0000305}; EC=3.6.5.- {ECO:0000305}; AltName: Full=Protein QUATRE QUART 2 {ECO:0000303|PubMed:17419841};	A0A398AKV8_BRACM SubName: Full=Uncharacterized protein {ECO:0000313|EMBL:RID78369.1};	At4g21800	GO:0005874,microtubule; GO:0005634,nucleus; GO:0009524,phragmoplast; GO:0005819,spindle; GO:0005525,GTP binding; GO:0003924,GTPase activity; GO:0051301,cell division; GO:0009793,embryo development ending in seed dormancy; GO:0000166,nucleotide binding; GO:0001882,nucleoside binding; GO:0001883,purine nucleoside binding; GO:0003674,molecular_function; GO:0005488,binding; GO:0017076,purine nucleoti…
BnaA01G0119500ZS	4.87	7.45	4.24	13.4	11.7	12.89	4.98	4.79	2.73	4.55	3.77	1.98	54	92	51	166	154	159	56	58	31	54	42	21	0.604419	0.0677904	0.118599	false	1.76819	4.46132e-13	3.08631e-12	up	0.297479	0.423458	0.549362	false	scaffoldA01	6917999	6918846	-	BnaA01G0119500ZS	--	K07305 peptide-methionine (R)-S-oxide reductase [EC:1.8.4.12] | (RefSeq) peptide methionine sulfoxide reductase B5-like isoform X1 (A)	--	peptide methionine sulfoxide reductase B5-like isoform X1 [Brassica napus]	MSRB2_ARATH RecName: Full=Peptide methionine sulfoxide reductase B2, chloroplastic; Short=AtMSRB2; EC=1.8.4.12; AltName: Full=Peptide-methionine (R)-S-oxide reductase; Flags: Precursor;	A0A398AL17_BRACM RecName: Full=Peptide-methionine (R)-S-oxide reductase {ECO:0000256|RuleBase:RU365044}; EC=1.8.4.12 {ECO:0000256|RuleBase:RU365044};	At4g04800	GO:0009507,chloroplast; GO:0009570,chloroplast stroma; GO:0005829,cytosol; GO:0046872,metal ion binding; GO:0033743,peptide-methionine (R)-S-oxide reductase activity; GO:0030091,protein repair; GO:0006979,response to oxidative stress; GO:0003674,molecular_function; GO:0005488,binding; GO:0043167,ion binding; GO:0043169,cation binding; GO:0003824,catalytic activity; GO:0016491,oxidoreductase activ…
BnaA01G0119600ZS	34.69	30.89	34	54.68	47.4	61.35	27.79	29.21	29.43	9.68	8.25	7.66	251	249	267	442	407	494	204	231	218	75	60	53	1.88162	4.81098e-25	7.49566e-24	up	2.56643	2.02893e-54	6.94468e-53	up	1.78102	9.76783e-19	1.36011e-17	up	scaffoldA01	6919789	6920314	-	BnaA01G0119600ZS	--	K13993 HSP20 family protein | (RefSeq) 15.4 kDa class V heat shock protein-like (A)	ko04141: Protein processing in endoplasmic reticulum	15.4 kDa class V heat shock protein-like [Brassica napus]	HS154_ARATH RecName: Full=15.4 kDa class V heat shock protein; AltName: Full=15.4 kDa heat shock protein; Short=AtHsp15.4;	A0A3P5Z7J4_BRACM RecName: Full=SHSP domain-containing protein {ECO:0000259|PROSITE:PS01031};	At4g21870	GO:0005737,cytoplasm; GO:0043621,protein self-association; GO:0051082,unfolded protein binding; GO:0051259,protein complex oligomerization; GO:0006457,protein folding; GO:0009408,response to heat; GO:0042542,response to hydrogen peroxide; GO:0009651,response to salt stress; GO:0005515,protein binding; GO:0003674,molecular_function; GO:0005488,binding; GO:0008150,biological_process; GO:0009987,cel…
BnaA01G0119900ZS	5.07	4.13	5.41	0.28	0.45	0.34	4.26	5.06	4.62	1.6	2.94	1.85	163	148	189	10	17	12	139	178	152	55	95	57	1.12283	5.10573e-07	2.14918e-06	up	-2.68669	4.1742e-13	2.8972e-12	down	1.16027	1.28419e-06	5.77646e-06	up	scaffoldA01	6941310	6944019	-	BnaA01G0119900ZS	--	K18213 proteinaceous RNase P [EC:3.1.26.5] | (RefSeq) proteinaceous RNase P 3-like isoform X1 (A)	ko03013: RNA transport	proteinaceous RNase P 3-like isoform X1 [Brassica napus]	PRRP3_ARATH RecName: Full=Proteinaceous RNase P 3; EC=3.1.26.5;	A0A3P5Z3W5_BRACM RecName: Full=Ribonuclease P {ECO:0000256|ARBA:ARBA00012179}; EC=3.1.26.5 {ECO:0000256|ARBA:ARBA00012179};	At4g21900	GO:0005634,nucleus; GO:0046872,metal ion binding; GO:0004526,ribonuclease P activity; GO:0006397,mRNA processing; GO:0043144,snoRNA processing; GO:0001682,tRNA 5'-leader removal; GO:0003674,molecular_function; GO:0005488,binding; GO:0043167,ion binding; GO:0043169,cation binding; GO:0003824,catalytic activity; GO:0004518,nuclease activity; GO:0004519,endonuclease activity; GO:0004521,endoribonucl…
BnaA01G0120300ZS	9.16	9.31	9.36	40.72	37.4	36.21	10.12	8.08	8.95	18.46	13.84	13.63	83	94	92	412	402	365	93	80	83	179	126	118	-0.799826	6.59245e-05	0.000212815	false	1.20821	5.50975e-17	4.99403e-16	up	-0.737413	0.00079014	0.00236122	false	scaffoldA01	6976374	6976895	+	BnaA01G0120300ZS	--	--	--	uncharacterized protein BNAA01G11770D [Brassica napus]	--	A0A3P5Z7K3_BRACM SubName: Full=Uncharacterized protein {ECO:0000313|EMBL:VDC74769.1};	At4g21930	--
BnaA01G0120800ZS	15.15	16.96	19.43	41.38	50.93	50.11	13.39	7.86	14.95	36.47	36.52	38.07	97	121	135	296	387	357	87	55	98	250	235	233	-1.1788	1.1127e-13	8.95358e-13	down	0.25782	0.0404354	0.0704874	false	-1.59566	1.74363e-14	1.7787e-13	down	scaffoldA01	6998726	6999497	+	BnaA01G0120800ZS	--	K08341 GABA(A) receptor-associated protein | (RefSeq) autophagy-related protein 8a (A)	ko04136: Autophagy - other	PREDICTED: autophagy-related protein 8a [Brassica rapa]	ATG8A_ARATH RecName: Full=Autophagy-related protein 8a; AltName: Full=Autophagy-related ubiquitin-like modifier ATG8a; Short=AtAPG8a; Short=Protein autophagy 8a; Flags: Precursor;	A0A398ANI9_BRACM RecName: Full=Autophagy-related protein {ECO:0000256|RuleBase:RU004384};	At4g04620	GO:0000421,autophagosome membrane; GO:0031410,cytoplasmic vesicle; GO:0005874,microtubule; GO:0006914,autophagy; GO:0006995,cellular response to nitrogen starvation; GO:0015031,protein transport; GO:0008152,metabolic process; GO:0008150,biological_process; GO:0009056,catabolic process; GO:0009987,cellular process; GO:0044237,cellular metabolic process; GO:0044248,cellular catabolic process; GO:00…
BnaA01G0120900ZS	61.72	52.61	65	88.96	87.74	83.1	52.82	43.11	47.47	24.35	27.68	26.89	1695	1610	1938	2730	2860	2540	1472	1294	1335	716	764	706	1.11202	1.58496e-35	3.85769e-34	up	1.61881	1.35622e-130	1.81029e-128	up	0.888617	8.78994e-20	1.31987e-18	false	scaffoldA01	6999709	7001451	-	BnaA01G0120900ZS	--	K05907 adenylyl-sulfate reductase (glutathione) [EC:1.8.4.9] | (RefSeq) 5'-adenylylsulfate reductase 3, chloroplastic (A)	ko00920: Sulfur metabolism; ko01100: Metabolic pathways	5'-adenylylsulfate reductase 3, chloroplastic [Brassica napus]	APR3_ARATH RecName: Full=5'-adenylylsulfate reductase 3, chloroplastic; EC=1.8.4.9; AltName: Full=3'-phosphoadenosine-5'-phosphosulfate reductase homolog 26; Short=PAPS reductase homolog 26; Short=Prh-26; AltName: Full=Adenosine 5'-phosphosulfate 5'-adenylylsulfate sulfotransferase 3; Short=APS sulfotransferase 3; AltName: Full=Thioredoxin-independent APS reductase 3; Flags: Precursor;	A0A3P5ZRY6_BRACM RecName: Full=Thioredoxin domain-containing protein {ECO:0000259|PROSITE:PS51352};	At4g21990_1	GO:0009507,chloroplast; GO:0051539,4 iron, 4 sulfur cluster binding; GO:0033741,adenylyl-sulfate reductase (glutathione) activity; GO:0009973,adenylyl-sulfate reductase activity; GO:0046872,metal ion binding; GO:0019344,cysteine biosynthetic process; GO:0000103,sulfate assimilation; GO:0019419,sulfate reduction; GO:0003674,molecular_function; GO:0005488,binding; GO:0048037,cofactor binding; GO:00…
BnaA01G0121000ZS	0.59	0.79	1.49	3.94	5.44	3.82	0.58	0.81	0.86	3.01	3.21	1.53	4	6	11	30	44	29	4	6	6	22	22	10	-1.51174	0.0124917	0.0268576	down	0.659586	0.107932	0.166159	false	-1.76247	0.00782115	0.0189756	down	scaffoldA01	7002291	7002683	-	BnaA01G0121000ZS	--	--	--	PREDICTED: uncharacterized protein LOC103859696 [Brassica rapa]	--	M4DAS0_BRARP SubName: Full=Uncharacterized protein {ECO:0000313|EnsemblPlants:Bra013580.1-P};	At4g22000	--
BnaA01G0121300ZS	0.11	0.42	0.03	0.19	0.24	0.26	0.46	0.33	0.1	0.43	1.06	0.86	3	13	1	6	8	8	13	10	3	13	30	23	-2.13334	0.00129916	0.003421	down	-1.86789	0.000697596	0.0017653	down	-1.37741	0.0226455	0.0486227	down	scaffoldA01	7031438	7034450	-	BnaA01G0121300ZS	--	K18835 WRKY transcription factor 2 | (RefSeq) probable WRKY transcription factor 4 (A)	ko04626: Plant-pathogen interaction	probable WRKY transcription factor 31 [Brassica napus]	WRK31_ARATH RecName: Full=Probable WRKY transcription factor 31; AltName: Full=WRKY DNA-binding protein 31;	V9LYE1_BRANA SubName: Full=WRKY transcription factor 31.1 {ECO:0000313|EMBL:AGA37242.1};	At4g22070	GO:0005634,nucleus; GO:0003700,DNA-binding transcription factor activity; GO:0043565,sequence-specific DNA binding; GO:0140110,transcription regulator activity; GO:0003674,molecular_function; GO:0003676,nucleic acid binding; GO:0003677,DNA binding; GO:0005488,binding; GO:0097159,organic cyclic compound binding; GO:1901363,heterocyclic compound binding; GO:0005622,intracellular; GO:0005575,cellula…
BnaA01G0121800ZS	0.3	0.48	0.38	0.61	0.51	0.83	0.23	0.29	0.23	0.7	0.98	0.85	14	25	19	32	28	43	11	15	11	35	46	38	-1.19689	0.00147189	0.00383661	down	-0.481651	0.14349	0.211718	false	-1.70713	8.93678e-05	0.000314117	down	scaffoldA01	7091188	7095438	+	BnaA01G0121800ZS	--	K13430 serine/threonine-protein kinase PBS1 [EC:2.7.11.1] | (RefSeq) serine/threonine-protein kinase PBS1 (A)	ko04626: Plant-pathogen interaction	protein STRUBBELIG-RECEPTOR FAMILY 8 isoform X1 [Brassica napus]	SRF8_ARATH RecName: Full=Protein STRUBBELIG-RECEPTOR FAMILY 8; AltName: Full=Leucine-rich repeat receptor kinase-like protein SRF8; Flags: Precursor;	A0A3P5Z3Z7_BRACM RecName: Full=Protein kinase domain-containing protein {ECO:0000259|PROSITE:PS50011};	At4g22130	GO:0016021,integral component of membrane; GO:0005886,plasma membrane; GO:0005524,ATP binding; GO:0004672,protein kinase activity; GO:0006468,protein phosphorylation; GO:0000166,nucleotide binding; GO:0003674,molecular_function; GO:0005488,binding; GO:0008144,drug binding; GO:0017076,purine nucleotide binding; GO:0030554,adenyl nucleotide binding; GO:0032553,ribonucleotide binding; GO:0032555,pur…
BnaA01G0122600ZS	496.04	482.87	518.27	238.89	239.66	245.49	528.02	492.51	505.23	323.35	350.21	343.83	4105	4453	4656	2209	2354	2261	4434	4455	4281	2865	2913	2720	0.484976	9.88788e-17	9.86985e-16	false	-0.591919	7.70625e-30	1.26418e-28	false	0.613174	9.0294e-18	1.18136e-16	false	scaffoldA01	7139526	7140328	-	BnaA01G0122600ZS	--	K22068 iron-sulfur cluster assembly enzyme ISCU, mitochondrial | (RefSeq) iron-sulfur cluster assembly protein 1 (A)	--	PREDICTED: iron-sulfur cluster assembly protein 1 [Brassica rapa]	ISU1_ARATH RecName: Full=Iron-sulfur cluster assembly protein 1; Short=AtISU1 {ECO:0000303|PubMed:15507320}; Short=AtIscU1 {ECO:0000303|PubMed:19865480}; Short=Protein ISCU-LIKE 1; AltName: Full=NifU-like N-terminal domain-containing protein ISU1; AltName: Full=NifU-like protein ISU1; Flags: Precursor;	A0A398AN30_BRACM RecName: Full=Iron-sulfur cluster assembly protein {ECO:0000256|RuleBase:RU362089};	At4g22220	GO:0005737,cytoplasm; GO:0005829,cytosol; GO:0005759,mitochondrial matrix; GO:0005739,mitochondrion; GO:0051537,2 iron, 2 sulfur cluster binding; GO:0051539,4 iron, 4 sulfur cluster binding; GO:0008198,ferrous iron binding; GO:0005198,structural molecule activity; GO:0006879,cellular iron ion homeostasis; GO:0016226,iron-sulfur cluster assembly; GO:0003674,molecular_function; GO:0005488,binding; …
BnaA01G0123200ZS	4.19	3.43	5.37	1.87	1.23	3.11	4.76	2.92	2.76	1.36	0.54	1.14	46	42	64	23	16	38	53	35	31	16	6	12	2.01169	1.68515e-06	6.68111e-06	up	0.9145	0.0760608	0.122802	false	1.7889	0.000148955	0.00050515	up	scaffoldA01	7160546	7172097	-	BnaA01G0123200ZS	--	--	--	uncharacterized protein LOC106376514 isoform X2 [Brassica napus]	SOBR1_ARATH RecName: Full=Carboxylesterase SOBER1 {ECO:0000305}; EC=3.1.1.- {ECO:0000269|PubMed:17293566, ECO:0000269|PubMed:19918071}; AltName: Full=Phospholipase A2 SOBER1 {ECO:0000305}; AltName: Full=Protein SUPPRESSOR OF AVRBST-ELICITED RESISTANCE 1 {ECO:0000303|PubMed:17293566};	M4DAV0_BRARP SubName: Full=Uncharacterized protein {ECO:0000313|EnsemblPlants:Bra013610.1-P};	At4g22320	GO:0005737,cytoplasm; GO:0052689,carboxylic ester hydrolase activity; GO:0008474,palmitoyl-(protein) hydrolase activity; GO:0004623,phospholipase A2 activity; GO:0034338,short-chain carboxylesterase activity; GO:0042742,defense response to bacterium; GO:0098542,defense response to other organism; GO:0006631,fatty acid metabolic process; GO:0006654,phosphatidic acid biosynthetic process; GO:000208…
BnaA01G0123400ZS	0.71	0.85	0.95	0.26	0.27	0.4	1.72	0.7	1.12	0.39	0.35	0.25	24	32	35	10	11	15	59	26	39	14	12	8	1.26891	0.00549663	0.0127794	up	NA	NA	NA	NA	1.85446	8.42828e-05	0.000297505	up	scaffoldA01	7180882	7183721	-	BnaA01G0123400ZS	--	K00981 phosphatidate cytidylyltransferase [EC:2.7.7.41] | (RefSeq) phosphatidate cytidylyltransferase 2 isoform X2 (A)	ko00564: Glycerophospholipid metabolism; ko01100: Metabolic pathways; ko01110: Biosynthesis of secondary metabolites; ko04070: Phosphatidylinositol signaling system	phosphatidate cytidylyltransferase 2 isoform X2 [Brassica napus]	CDS2_ARATH RecName: Full=Phosphatidate cytidylyltransferase 2 {ECO:0000303|PubMed:20442275}; EC=2.7.7.41 {ECO:0000269|PubMed:20442275}; AltName: Full=CDP-DAG synthase 2; AltName: Full=CDP-DG synthase 2; AltName: Full=CDP-diacylglycerol synthase 2; Short=CDS2; AltName: Full=CDP-diglyceride pyrophosphorylase 2; AltName: Full=CDP-diglyceride synthase 2; AltName: Full=CTP:phosphatidate cytidylyltrans…	A0A398AL20_BRACM RecName: Full=Phosphatidate cytidylyltransferase {ECO:0000256|ARBA:ARBA00012487, ECO:0000256|PIRNR:PIRNR018269}; EC=2.7.7.41 {ECO:0000256|ARBA:ARBA00012487, ECO:0000256|PIRNR:PIRNR018269};	At4g22340	GO:0005789,endoplasmic reticulum membrane; GO:0016021,integral component of membrane; GO:0004605,phosphatidate cytidylyltransferase activity; GO:0016024,CDP-diacylglycerol biosynthetic process; GO:0003674,molecular_function; GO:0003824,catalytic activity; GO:0016740,transferase activity; GO:0016772,transferase activity, transferring phosphorus-containing groups; GO:0016779,nucleotidyltransferase …
BnaA01G0124700ZS	27.01	29.97	26.94	12.91	12.27	12.07	30.84	27.42	29.4	15.38	16.38	14.95	410	507	444	219	221	204	475	455	457	250	250	217	0.772214	8.61427e-11	5.44304e-10	false	-0.4289	0.00119478	0.00290815	false	0.934699	4.06183e-13	3.72169e-12	false	scaffoldA01	7218891	7219834	-	BnaA01G0124700ZS	--	K08869 aarF domain-containing kinase | (RefSeq) putative aarF domain-containing protein kinase 1 (A)	--	putative methyltransferase DDB_G0268948 [Brassica napus]	--	M4DAW3_BRARP RecName: Full=Methyltransf_11 domain-containing protein {ECO:0000259|Pfam:PF08241};	At4g22530	GO:0008168,methyltransferase activity; GO:0032259,methylation; GO:0003674,molecular_function; GO:0003824,catalytic activity; GO:0016740,transferase activity; GO:0016741,transferase activity, transferring one-carbon groups; GO:0008152,metabolic process; GO:0008150,biological_process
BnaA01G0125000ZS	11.09	12.01	9.04	32.7	32.89	32.64	11.43	13.51	12.43	15.08	13.62	17.69	217	262	192	715	764	711	227	289	249	316	268	331	-0.601419	4.29669e-05	0.000142066	false	0.981981	2.18848e-21	2.53715e-20	false	-0.279628	0.0691378	0.127826	false	scaffoldA01	7251517	7253187	+	BnaA01G0125000ZS	--	K01087 trehalose 6-phosphate phosphatase [EC:3.1.3.12] | (RefSeq) probable trehalose-phosphate phosphatase G (A)	ko00500: Starch and sucrose metabolism; ko01100: Metabolic pathways; ko01110: Biosynthesis of secondary metabolites	PREDICTED: probable trehalose-phosphate phosphatase G [Brassica rapa]	TPPG_ARATH RecName: Full=Probable trehalose-phosphate phosphatase G; Short=AtTPPG; EC=3.1.3.12; AltName: Full=Trehalose 6-phosphate phosphatase; AltName: Full=Trehalose-phosphate phosphatase 6;	A0A398ASU8_BRACM RecName: Full=Trehalose 6-phosphate phosphatase {ECO:0000256|RuleBase:RU361117}; EC=3.1.3.12 {ECO:0000256|RuleBase:RU361117};	At4g22590	GO:0004805,trehalose-phosphatase activity; GO:0005992,trehalose biosynthetic process; GO:0003674,molecular_function; GO:0003824,catalytic activity; GO:0016787,hydrolase activity; GO:0016788,hydrolase activity, acting on ester bonds; GO:0016791,phosphatase activity; GO:0019203,carbohydrate phosphatase activity; GO:0042578,phosphoric ester hydrolase activity; GO:0008152,metabolic process; GO:000597…
BnaA01G0125300ZS	3.22	2.78	1.21	3.31	3.92	4.07	0.82	2.4	2.1	3.9	4.87	3.75	27	26	11	31	39	38	7	22	18	35	41	30	-0.870548	0.0304106	0.0590001	false	-0.24772	0.446857	0.542943	false	-1.18972	0.00921601	0.0219686	down	scaffoldA01	7282222	7282704	+	BnaA01G0125300ZS	--	K14488 SAUR family protein | (RefSeq) auxin-responsive protein SAUR36 (A)	ko04075: Plant hormone signal transduction	PREDICTED: auxin-responsive protein SAUR36 [Brassica rapa]	SAU36_ARATH RecName: Full=Auxin-responsive protein SAUR36 {ECO:0000305}; AltName: Full=Protein RESPONSE TO AUXINS AND GIBBERELLINS 1 {ECO:0000303|PubMed:23503980}; AltName: Full=Protein SENESCENCE-ASSOCIATED GENE 201 {ECO:0000305}; AltName: Full=Protein SMALL AUXIN UP RNA 36 {ECO:0000303|PubMed:12036261};	M4DAX0_BRARP SubName: Full=Uncharacterized protein {ECO:0000313|EnsemblPlants:Bra013630.1-P};	At4g22620	GO:0005634,nucleus; GO:0009734,auxin-activated signaling pathway; GO:0007275,multicellular organism development; GO:1900057,positive regulation of leaf senescence; GO:0040008,regulation of growth; GO:0010029,regulation of seed germination; GO:0007165,signal transduction; GO:0007154,cell communication; GO:0008150,biological_process; GO:0009719,response to endogenous stimulus; GO:0009725,response t…
BnaA01G0125700ZS	9.68	8.69	9.76	4.16	5.58	4.29	9.93	12.07	10.44	2.09	2.59	2.41	298	298	326	143	204	147	310	406	329	69	80	71	1.91655	1.99507e-30	4.02091e-29	up	0.88702	8.94458e-06	2.98572e-05	false	2.22739	1.87008e-34	5.7833e-33	up	scaffoldA01	7309531	7311304	-	BnaA01G0125700ZS	--	K20770 (+)-delta-cadinene 8-hydroxylase [EC:1.14.-.-] | (RefSeq) flavonoid 3'-monooxygenase (A)	--	geraniol 8-hydroxylase-like [Brassica napus]	CYP1_CROXC RecName: Full=Flavonoid 3'-monooxygenase CYP75B137 {ECO:0000305}; EC=1.14.14.82 {ECO:0000269|PubMed:31004005}; AltName: Full=Cytochrome P450 1 {ECO:0000303|PubMed:31004005}; Short=CcCYP1 {ECO:0000303|PubMed:31004005}; AltName: Full=Cytochrome P450 75B137 {ECO:0000303|PubMed:31004005}; AltName: Full=Flavonoid 3'-hydroxylase CYP75B137 {ECO:0000305};	A0A3P5Z445_BRACM SubName: Full=Uncharacterized protein {ECO:0000313|EMBL:VDC74837.1}; Flags: Fragment;	At4g22690	GO:0016021,integral component of membrane; GO:0016711,flavonoid 3'-monooxygenase activity; GO:0020037,heme binding; GO:0005506,iron ion binding; GO:0009813,flavonoid biosynthetic process; GO:0003674,molecular_function; GO:0003824,catalytic activity; GO:0004497,monooxygenase activity; GO:0016491,oxidoreductase activity; GO:0016705,oxidoreductase activity, acting on paired donors, with incorporatio…
BnaA01G0125900ZS	3.53	4.14	3.83	4.88	5.92	4.81	2.23	2.03	2.56	5.26	4.41	3.97	156	204	184	241	311	237	100	98	116	249	196	168	-0.32209	0.044502	0.0824108	false	0.0908334	0.543622	0.633761	false	-0.976647	5.39238e-07	2.55176e-06	false	scaffoldA01	7328011	7330915	+	BnaA01G0125900ZS	--	K13416 brassinosteroid insensitive 1-associated receptor kinase 1 [EC:2.7.10.1 2.7.11.1] | (RefSeq) BRASSINOSTEROID INSENSITIVE 1-associated receptor kinase 1-like (A)	ko04016: MAPK signaling pathway - plant; ko04075: Plant hormone signal transduction; ko04626: Plant-pathogen interaction	somatic embryogenesis receptor kinase 4-like [Brassica napus]	Y1534_ARATH RecName: Full=Probable LRR receptor-like serine/threonine-protein kinase At1g53420; EC=2.7.11.1; Flags: Precursor;	A0A398AL36_BRACM RecName: Full=Protein kinase domain-containing protein {ECO:0000259|PROSITE:PS50011};	At4g22730	GO:0016021,integral component of membrane; GO:0005886,plasma membrane; GO:0009506,plasmodesma; GO:0005524,ATP binding; GO:0106310,NA; GO:0004674,protein serine/threonine kinase activity; GO:0106311,NA; GO:0046777,protein autophosphorylation; GO:0000166,nucleotide binding; GO:0003674,molecular_function; GO:0005488,binding; GO:0008144,drug binding; GO:0017076,purine nucleotide binding; GO:0030554,a…
BnaA01G0126200ZS	2.05	3.04	1.99	5.98	7.88	5.54	2.13	1.5	1.1	4.22	3.58	5.91	20	33	21	65	91	60	21	16	11	44	35	55	-1.01883	0.00431496	0.0102351	down	0.404944	0.146809	0.215796	false	-1.50817	0.000282857	0.000914297	down	scaffoldA01	7342140	7357390	-	BnaA01G0126200ZS	--	K20028 palmitoyltransferase ZDHHC2/15/20 [EC:2.3.1.225] | (RefSeq) probable protein S-acyltransferase 13 (A)	--	PREDICTED: probable protein S-acyltransferase 13 [Brassica rapa]	ZDH18_ARATH RecName: Full=Probable protein S-acyltransferase 13; EC=2.3.1.225; AltName: Full=Probable palmitoyltransferase At4g22750; AltName: Full=Zinc finger DHHC domain-containing protein At4g22750;	M4DAY2_BRARP RecName: Full=S-acyltransferase {ECO:0000256|RuleBase:RU079119}; EC=2.3.1.225 {ECO:0000256|RuleBase:RU079119}; AltName: Full=Palmitoyltransferase {ECO:0000256|RuleBase:RU079119};	At4g22750_2	GO:0030659,cytoplasmic vesicle membrane; GO:0005783,endoplasmic reticulum; GO:0005794,Golgi apparatus; GO:0016021,integral component of membrane; GO:0005886,plasma membrane; GO:0019706,protein-cysteine S-palmitoyltransferase activity; GO:0018230,peptidyl-L-cysteine S-palmitoylation; GO:0006612,protein targeting to membrane; GO:0003674,molecular_function; GO:0003824,catalytic activity; GO:0016409,…
BnaA01G0126300ZS	0.26	0	0	5.2	4.84	4.75	0	0	0	6.78	7.42	5.39	4	0	0	88	87	80	0	0	0	110	113	78	-6.37567	7.4018e-17	7.44847e-16	down	-0.510437	0.0149668	0.0290222	false	-9.10513	5.61047e-14	5.50074e-13	down	scaffoldA01	7357912	7359426	-	BnaA01G0126300ZS	--	K14423 plant 4,4-dimethylsterol C-4alpha-methyl-monooxygenase [EC:1.14.18.10] | (RefSeq) methylsterol monooxygenase 1-3 (A)	ko00100: Steroid biosynthesis; ko01100: Metabolic pathways; ko01110: Biosynthesis of secondary metabolites	methylsterol monooxygenase 1-3 [Brassica napus]	SMO13_ARATH RecName: Full=Methylsterol monooxygenase 1-3; EC=1.14.18.9 {ECO:0000250|UniProtKB:Q8L7W5}; AltName: Full=Sterol 4-alpha-methyl-oxidase 1-3; Short=AtSMO1-3;	A0A398AT73_BRACM RecName: Full=Fatty acid hydroxylase domain-containing protein {ECO:0000259|Pfam:PF04116};	At4g12110	GO:0005789,endoplasmic reticulum membrane; GO:0016021,integral component of membrane; GO:0016020,membrane; GO:0000254,C-4 methylsterol oxidase activity; GO:0005506,iron ion binding; GO:0016491,oxidoreductase activity; GO:0016126,sterol biosynthetic process; GO:0003674,molecular_function; GO:0003824,catalytic activity; GO:0004497,monooxygenase activity; GO:0016705,oxidoreductase activity, acting o…
BnaA01G0126400ZS	0.71	1.38	0.89	2.53	1.68	1.73	0.76	0.65	0.5	1.14	0.83	1.48	11	24	15	44	31	30	12	11	8	19	13	22	-0.277309	0.571573	0.673288	false	0.683827	0.0886795	0.140181	false	-0.82578	0.141874	0.232413	false	scaffoldA01	7367096	7368726	-	BnaA01G0126400ZS	--	K14423 plant 4,4-dimethylsterol C-4alpha-methyl-monooxygenase [EC:1.14.18.10] | (RefSeq) methylsterol monooxygenase 1-2 (A)	ko00100: Steroid biosynthesis; ko01100: Metabolic pathways; ko01110: Biosynthesis of secondary metabolites	methylsterol monooxygenase 1-2 [Brassica napus]	SMO12_ARATH RecName: Full=Methylsterol monooxygenase 1-2; EC=1.14.18.9 {ECO:0000250|UniProtKB:Q8L7W5}; AltName: Full=Sterol 4-alpha-methyl-oxidase 1-2; Short=AtSMO1-2;	A0A398AN76_BRACM RecName: Full=Fatty acid hydroxylase domain-containing protein {ECO:0000259|Pfam:PF04116};	At4g12110	GO:0005783,endoplasmic reticulum; GO:0005789,endoplasmic reticulum membrane; GO:0016021,integral component of membrane; GO:0016020,membrane; GO:0000254,C-4 methylsterol oxidase activity; GO:0005506,iron ion binding; GO:0016491,oxidoreductase activity; GO:0080064,4,4-dimethyl-9beta,19-cyclopropylsterol oxidation; GO:0016126,sterol biosynthetic process; GO:0003674,molecular_function; GO:0003824,cat…
BnaA01G0126700ZS	2.2	2.25	1.79	0.34	0.9	0.68	3.71	2.87	2.76	1	1.19	1.25	35	40	31	6	17	12	60	50	45	17	19	19	0.793846	0.0405431	0.0759203	false	-0.936085	0.0700221	0.114186	false	1.47312	7.31459e-05	0.000260573	up	scaffoldA01	7379567	7381023	-	BnaA01G0126700ZS	--	--	--	AT-hook motif nuclear-localized protein 2-like [Brassica napus]	AHL2_ARATH RecName: Full=AT-hook motif nuclear-localized protein 2 {ECO:0000312|EMBL:FAA00273.1};	A0A398ALA5_BRACM RecName: Full=AT-hook motif nuclear-localized protein {ECO:0000256|RuleBase:RU367031};	At4g22770	GO:0005634,nucleus; GO:0003680,AT DNA binding; GO:0003674,molecular_function; GO:0003676,nucleic acid binding; GO:0003677,DNA binding; GO:0003690,double-stranded DNA binding; GO:0005488,binding; GO:0043565,sequence-specific DNA binding; GO:0097159,organic cyclic compound binding; GO:1901363,heterocyclic compound binding; GO:1990837,sequence-specific double-stranded DNA binding; GO:0005622,intrace…
BnaA01G0126800ZS	0.36	0.37	0.54	1.94	1.5	2.56	0.36	0.53	0.29	3.16	2.64	3.49	15	17	24	89	73	117	15	24	12	139	109	137	-2.93587	1.1197e-24	1.71428e-23	down	-0.736749	0.000501128	0.00130196	false	-2.93892	8.72586e-21	1.39014e-19	down	scaffoldA01	7387980	7391214	-	BnaA01G0126800ZS	--	--	--	ACT domain-containing protein ACR7 [Brassica napus]	ACR7_ARATH RecName: Full=ACT domain-containing protein ACR7 {ECO:0000305}; AltName: Full=Protein ACT DOMAIN REPEATS 7 {ECO:0000303|PubMed:12481063};	A0A398ASW6_BRACM SubName: Full=Uncharacterized protein {ECO:0000313|EMBL:RID78453.1};	At4g22780	GO:0005829,cytosol; GO:0016597,amino acid binding; GO:0071456,cellular response to hypoxia; GO:0003674,molecular_function; GO:0005488,binding; GO:0031406,carboxylic acid binding; GO:0036094,small molecule binding; GO:0043167,ion binding; GO:0043168,anion binding; GO:0043177,organic acid binding; GO:0001666,response to hypoxia; GO:0006950,response to stress; GO:0008150,biological_process; GO:00096…
BnaA01G0127100ZS	2.35	2.11	2.54	4.85	4.56	3.76	1.21	0.84	1.3	1.91	2.14	1.5	23	23	27	53	53	41	12	9	13	20	21	14	0.261224	0.540082	0.64478	false	1.14534	0.00137642	0.00331408	up	-0.705831	0.1936	0.299389	false	scaffoldA01	7416393	7417337	-	BnaA01G0127100ZS	--	--	--	PREDICTED: uncharacterized protein LOC103860381 [Brassica rapa]	YCF49_CYAPA RecName: Full=Uncharacterized protein ycf49; AltName: Full=ORF102;	M4DAZ0_BRARP SubName: Full=Uncharacterized protein {ECO:0000313|EnsemblPlants:Bra013650.1-P};	At4g22830	GO:0033113,cyanelle membrane; GO:0016021,integral component of membrane; GO:0005622,intracellular; GO:0005575,cellular_component; GO:0016020,membrane; GO:0005623,cell; GO:0005737,cytoplasm; GO:0043231,intracellular membrane-bounded organelle; GO:0009526,plastid envelope; GO:0009536,plastid; GO:0009842,cyanelle; GO:0031090,organelle membrane; GO:0031967,organelle envelope; GO:0031975,envelope; GO:…
BnaA01G0127400ZS	35.58	32.93	34.14	23.19	25.59	18.15	31.52	28.69	30.75	12.39	13.94	9.6	287	296	299	209	245	163	258	253	254	107	113	74	1.43828	2.33128e-18	2.57286e-17	up	0.795143	2.58832e-05	8.09184e-05	false	1.36516	8.91605e-14	8.59505e-13	up	scaffoldA01	7428151	7429770	+	BnaA01G0127400ZS	--	--	--	PREDICTED: PGR5-like protein 1A, chloroplastic isoform X1 [Brassica rapa]	PGL1A_ARATH RecName: Full=PGR5-like protein 1A, chloroplastic; AltName: Full=Ferredoxin-plastoquinone reductase 1; Flags: Precursor;	M4DAZ3_BRARP SubName: Full=Uncharacterized protein {ECO:0000313|EnsemblPlants:Bra013653.1-P};	At4g22890	GO:0009507,chloroplast; GO:0009534,chloroplast thylakoid; GO:0009535,chloroplast thylakoid membrane; GO:0005829,cytosol; GO:0016021,integral component of membrane; GO:0009579,thylakoid; GO:0042802,identical protein binding; GO:0016730,oxidoreductase activity, acting on iron-sulfur proteins as donors; GO:0019904,protein domain specific binding; GO:0009773,photosynthetic electron transport in photo…
BnaA01G0127700ZS	21.25	23.15	24.19	60.88	63.06	65.94	18.37	24.66	25.46	20.38	18.39	20.29	700	850	865	2241	2466	2418	614	888	859	719	609	639	0.142528	0.121507	0.195164	false	1.58221	2.64322e-113	2.75064e-111	up	0.246856	0.0672723	0.124924	false	scaffoldA01	7435844	7440335	-	BnaA01G0127700ZS	--	K22013 magnesium dechelatase [EC:4.99.1.10] | (RefSeq) protein STAY-GREEN 1, chloroplastic-like (A)	ko00860: Porphyrin and chlorophyll metabolism; ko01110: Biosynthesis of secondary metabolites	BnaC01g14360D [Brassica napus]	SGR1_ARATH RecName: Full=Magnesium dechelatase SGR1, chloroplastic {ECO:0000305}; EC=4.99.1.10 {ECO:0000269|PubMed:27604697}; AltName: Full=Protein NONYELLOWING 1 {ECO:0000303|PubMed:17468209}; Short=AtNYE1 {ECO:0000303|PubMed:17468209}; AltName: Full=Protein STAY-GREEN 1 {ECO:0000303|PubMed:22366162}; AltName: Full=Protein STAYGREEN 1 {ECO:0000303|PubMed:17513504}; Flags: Precursor;	M4DAZ6_BRARP SubName: Full=Uncharacterized protein {ECO:0000313|EnsemblPlants:Bra013656.1-P};	At4g22920	GO:0009535,chloroplast thylakoid membrane; GO:0016829,lyase activity; GO:0015996,chlorophyll catabolic process; GO:0003674,molecular_function; GO:0003824,catalytic activity; GO:0008152,metabolic process; GO:0006725,cellular aromatic compound metabolic process; GO:0006778,porphyrin-containing compound metabolic process; GO:0006787,porphyrin-containing compound catabolic process; GO:0006807,nitroge…
[truncated: 20,131 more rows]
[truncated: 4 more columns]
