# Supplementary material for: Flavonoid Synthesis-Related Genes Determine the Color of Flower Petals in Brassica napus L
Source: Int J Mol Sci. 2023 Mar 30;24(7):6472. doi: 10.3390/ijms24076472 (PMC10094890; doi:10.3390/ijms24076472)
Supplement: Supplementary file 1 [file ijms-24-06472-s001.zip › Supplementary Table S5.xlsx]

## Sheet: Raw data
Supplementary Table 5.qPCR orignal data
	Y-1	Y-2	Y-3	LP-1	LP-1	LP-3	YP-1	YP-2	YP-3	P-1	P-2	P-3
BnaC06g14370D(Internal reference gene)	19.5732	19.65	19.6702	19.1043	19.1328	19.3116	19.2127	19.3148	19.4793	19.322	19.2647	19.3461
BnaA10g23330D	22.8516	22.8259	22.6657	22.5331	22.6333	22.8717	22.8756	23.0058	23.212	25.8496	26.2296	26.0317
BnaCnng18670D	27.1186	27.0042	27.316	27.7604	28.3544	27.9657	27.2455	27.0247	27.2285	28.3694	28.8576	28.6444
BnaA08g27660D	34.5837	34.7092	35.0822	35.0333	34.0306	34.5472	34.1079	34.0645	36.0554	34.5021	34.7496	35.2631
BnaC08g00430D	30.6949	29.7143	30.2631	24.4073	24.6562	24.7704	29.4023	29.7109	29.5717	34.7719	34.4225	33.4144
BnaC06g14370D(Internal reference gene)	20.162	20.5322	21.0987	19.7334	19.9849	19.9866	19.9085	19.8723	20.1448	19.795	19.5317	19.8989
BnaC08g33510D	28.6564	28.53	28.739	29.06	29.3774	29.208	27.4797	27.7315	27.7985	30.3973	30.7813	30.7316
BnaC09g47360D	21.2901	21.2397	21.2779	21.5263	21.5431	21.4207	20.5601	20.5229	20.6819	21.2914	21.4096	21.7551
BnaC09g30320D	31.503	31.5427	31.6525	27.8369	27.8604	28.1618	31.4079	31.3247	31.4923	35.3641	36.3711	34.8526
BnaA10g07160D	32.1732	32.0323	31.7014	28.508	28.5873	28.4098	31.7374	31.9978	32.02	32.0785	36.6042	36.5944
BnaC06g14370D(Internal reference gene)	20.3149	20.4464	20.7917	20.4508	20.545	20.699	20.6288	20.719	20.7663	20.4806	20.4922	23.9542
BnaC08g08350D	32.1257	31.9083	32.1745	29.4457	29.7189	29.6716	31.935	31.742	31.7034	30.966	31.0589	31.0581
