# Supplementary material for: Flavonoid Synthesis-Related Genes Determine the Color of Flower Petals in Brassica napus L
Source: Int J Mol Sci. 2023 Mar 30;24(7):6472. doi: 10.3390/ijms24076472 (PMC10094890; doi:10.3390/ijms24076472)
Supplement: Supplementary file 1 [file ijms-24-06472-s001.zip › Supplementary Table S6.xlsx]

## Sheet: Raw data
Supplementary Table 6.Anthocyanin extracts and carotenoid extracts in the petals
	Y-1	Y-2	Y-3	LP-1	LP-1	LP-3	YP-1	YP-2	YP-3	P-1	P-2	P-3
Anthocyanins	1.6435	1.77937	2.2461	8.86812	7.73912	8.0555	13.4461	14.1154	14.3663	17.4002	18.3758	18.1531
Carotenoid	0.601827	0.596554	0.60032	0.137787	0.134002	0.133245	0.412046	0.454646	0.453911	0.249315	0.254432	0.273442
